# Supplementary material for: An efficient control flow validation method using redundant computing capacity of dual-processor architecture
Source: PLoS One. 2018 Aug 1;13(8):e0201127. doi: 10.1371/journal.pone.0201127 (PMC6070227; doi:10.1371/journal.pone.0201127)
Supplement: S1 File — (ZIP) [file pone.0201127.s012.zip]

Archive with 10 entries (9 files):
- data/
- data/DCM401-stats.txt
- data/DCM429-stats.txt
- data/DCM450-stats.txt
- data/DCM453-stats.txt
- data/DCM456-stats.txt
- data/DCM458-stats.txt
- data/DCM462-stats.txt
- data/DCM464-stats.txt
- data/DCM483-stats.txt
