# Supplementary material for: An efficient control flow validation method using redundant computing capacity of dual-processor architecture
Source: PLoS One. 2018 Aug 1;13(8):e0201127. doi: 10.1371/journal.pone.0201127 (PMC6070227; doi:10.1371/journal.pone.0201127)
Supplement: S1 File — (ZIP) [file pone.0201127.s012.zip › data/DCM401-stats.txt]

---------- Begin Simulation Statistics ----------
sim_seconds                                  1.122746                       # Number of seconds simulated
sim_ticks                                1122745528500                       # Number of ticks simulated
final_tick                               1122745528500                       # Number of ticks from beginning of simulation (restored from checkpoints and never reset)
sim_freq                                 1000000000000                       # Frequency of simulated ticks
host_inst_rate                                 123039                       # Simulator instruction rate (inst/s)
host_op_rate                                   129351                       # Simulator op (including micro ops) rate (op/s)
host_tick_rate                               64591445                       # Simulator tick rate (ticks/s)
host_mem_usage                                7500664                       # Number of bytes of host memory used
host_seconds                                 17382.26                       # Real time elapsed on the host
sim_insts                                  2138695719                       # Number of instructions simulated
sim_ops                                    2248417409                       # Number of ops (including micro ops) simulated
system.voltage_domain.voltage                       1                       # Voltage in Volts
system.clk_domain.clock                          1000                       # Clock period in ticks
system.mem_ctrls.bytes_read::cpu.inst          185216                       # Number of bytes read from this memory
system.mem_ctrls.bytes_read::cpu.data       684765824                       # Number of bytes read from this memory
system.mem_ctrls.bytes_read::total          684951040                       # Number of bytes read from this memory
system.mem_ctrls.bytes_inst_read::cpu.inst       185216                       # Number of instructions bytes read from this memory
system.mem_ctrls.bytes_inst_read::total        185216                       # Number of instructions bytes read from this memory
system.mem_ctrls.bytes_written::writebacks    264005568                       # Number of bytes written to this memory
system.mem_ctrls.bytes_written::total       264005568                       # Number of bytes written to this memory
system.mem_ctrls.num_reads::cpu.inst             2894                       # Number of read requests responded to by this memory
system.mem_ctrls.num_reads::cpu.data         10699466                       # Number of read requests responded to by this memory
system.mem_ctrls.num_reads::total            10702360                       # Number of read requests responded to by this memory
system.mem_ctrls.num_writes::writebacks       4125087                       # Number of write requests responded to by this memory
system.mem_ctrls.num_writes::total            4125087                       # Number of write requests responded to by this memory
system.mem_ctrls.bw_read::cpu.inst             164967                       # Total read bandwidth from this memory (bytes/s)
system.mem_ctrls.bw_read::cpu.data          609902963                       # Total read bandwidth from this memory (bytes/s)
system.mem_ctrls.bw_read::total             610067930                       # Total read bandwidth from this memory (bytes/s)
system.mem_ctrls.bw_inst_read::cpu.inst        164967                       # Instruction read bandwidth from this memory (bytes/s)
system.mem_ctrls.bw_inst_read::total           164967                       # Instruction read bandwidth from this memory (bytes/s)
system.mem_ctrls.bw_write::writebacks       235142836                       # Write bandwidth from this memory (bytes/s)
system.mem_ctrls.bw_write::total            235142836                       # Write bandwidth from this memory (bytes/s)
system.mem_ctrls.bw_total::writebacks       235142836                       # Total bandwidth to/from this memory (bytes/s)
system.mem_ctrls.bw_total::cpu.inst            164967                       # Total bandwidth to/from this memory (bytes/s)
system.mem_ctrls.bw_total::cpu.data         609902963                       # Total bandwidth to/from this memory (bytes/s)
system.mem_ctrls.bw_total::total            845210766                       # Total bandwidth to/from this memory (bytes/s)
system.mem_ctrls.readReqs                    10702360                       # Number of read requests accepted
system.mem_ctrls.writeReqs                    4125087                       # Number of write requests accepted
system.mem_ctrls.readBursts                  10702360                       # Number of DRAM read bursts, including those serviced by the write queue
system.mem_ctrls.writeBursts                  4125087                       # Number of DRAM write bursts, including those merged in the write queue
system.mem_ctrls.bytesReadDRAM              682522816                       # Total number of bytes read from DRAM
system.mem_ctrls.bytesReadWrQ                 2428224                       # Total number of bytes read from write queue
system.mem_ctrls.bytesWritten               263997056                       # Total number of bytes written to DRAM
system.mem_ctrls.bytesReadSys               684951040                       # Total read bytes from the system interface side
system.mem_ctrls.bytesWrittenSys            264005568                       # Total written bytes from the system interface side
system.mem_ctrls.servicedByWrQ                  37941                       # Number of DRAM read bursts serviced by the write queue
system.mem_ctrls.mergedWrBursts                   110                       # Number of DRAM write bursts merged with an existing one
system.mem_ctrls.neitherReadNorWriteReqs            0                       # Number of requests that are neither read nor write
system.mem_ctrls.perBankRdBursts::0            684910                       # Per bank write bursts
system.mem_ctrls.perBankRdBursts::1            692442                       # Per bank write bursts
system.mem_ctrls.perBankRdBursts::2            671566                       # Per bank write bursts
system.mem_ctrls.perBankRdBursts::3            686116                       # Per bank write bursts
system.mem_ctrls.perBankRdBursts::4            677913                       # Per bank write bursts
system.mem_ctrls.perBankRdBursts::5            655027                       # Per bank write bursts
system.mem_ctrls.perBankRdBursts::6            642049                       # Per bank write bursts
system.mem_ctrls.perBankRdBursts::7            668421                       # Per bank write bursts
system.mem_ctrls.perBankRdBursts::8            680078                       # Per bank write bursts
system.mem_ctrls.perBankRdBursts::9            646579                       # Per bank write bursts
system.mem_ctrls.perBankRdBursts::10           624493                       # Per bank write bursts
system.mem_ctrls.perBankRdBursts::11           643696                       # Per bank write bursts
system.mem_ctrls.perBankRdBursts::12           683472                       # Per bank write bursts
system.mem_ctrls.perBankRdBursts::13           673345                       # Per bank write bursts
system.mem_ctrls.perBankRdBursts::14           665176                       # Per bank write bursts
system.mem_ctrls.perBankRdBursts::15           669136                       # Per bank write bursts
system.mem_ctrls.perBankWrBursts::0            258812                       # Per bank write bursts
system.mem_ctrls.perBankWrBursts::1            272363                       # Per bank write bursts
system.mem_ctrls.perBankWrBursts::2            263068                       # Per bank write bursts
system.mem_ctrls.perBankWrBursts::3            267080                       # Per bank write bursts
system.mem_ctrls.perBankWrBursts::4            269934                       # Per bank write bursts
system.mem_ctrls.perBankWrBursts::5            256717                       # Per bank write bursts
system.mem_ctrls.perBankWrBursts::6            254884                       # Per bank write bursts
system.mem_ctrls.perBankWrBursts::7            261754                       # Per bank write bursts
system.mem_ctrls.perBankWrBursts::8            262111                       # Per bank write bursts
system.mem_ctrls.perBankWrBursts::9            252417                       # Per bank write bursts
system.mem_ctrls.perBankWrBursts::10           236862                       # Per bank write bursts
system.mem_ctrls.perBankWrBursts::11           247919                       # Per bank write bursts
system.mem_ctrls.perBankWrBursts::12           262216                       # Per bank write bursts
system.mem_ctrls.perBankWrBursts::13           252776                       # Per bank write bursts
system.mem_ctrls.perBankWrBursts::14           251258                       # Per bank write bursts
system.mem_ctrls.perBankWrBursts::15           254783                       # Per bank write bursts
system.mem_ctrls.numRdRetry                         0                       # Number of times read queue was full causing retry
system.mem_ctrls.numWrRetry                         0                       # Number of times write queue was full causing retry
system.mem_ctrls.totGap                  1122745470500                       # Total gap between requests
system.mem_ctrls.readPktSize::0                     0                       # Read request sizes (log2)
system.mem_ctrls.readPktSize::1                     0                       # Read request sizes (log2)
system.mem_ctrls.readPktSize::2                     0                       # Read request sizes (log2)
system.mem_ctrls.readPktSize::3                     0                       # Read request sizes (log2)
system.mem_ctrls.readPktSize::4                     0                       # Read request sizes (log2)
system.mem_ctrls.readPktSize::5                     0                       # Read request sizes (log2)
system.mem_ctrls.readPktSize::6              10702360                       # Read request sizes (log2)
system.mem_ctrls.writePktSize::0                    0                       # Write request sizes (log2)
system.mem_ctrls.writePktSize::1                    0                       # Write request sizes (log2)
system.mem_ctrls.writePktSize::2                    0                       # Write request sizes (log2)
system.mem_ctrls.writePktSize::3                    0                       # Write request sizes (log2)
system.mem_ctrls.writePktSize::4                    0                       # Write request sizes (log2)
system.mem_ctrls.writePktSize::5                    0                       # Write request sizes (log2)
system.mem_ctrls.writePktSize::6              4125087                       # Write request sizes (log2)
system.mem_ctrls.rdQLenPdf::0                 6482060                       # What read queue length does an incoming req see
system.mem_ctrls.rdQLenPdf::1                 2365002                       # What read queue length does an incoming req see
system.mem_ctrls.rdQLenPdf::2                 1278072                       # What read queue length does an incoming req see
system.mem_ctrls.rdQLenPdf::3                  539193                       # What read queue length does an incoming req see
system.mem_ctrls.rdQLenPdf::4                      84                       # What read queue length does an incoming req see
system.mem_ctrls.rdQLenPdf::5                       8                       # What read queue length does an incoming req see
system.mem_ctrls.rdQLenPdf::6                       0                       # What read queue length does an incoming req see
system.mem_ctrls.rdQLenPdf::7                       0                       # What read queue length does an incoming req see
system.mem_ctrls.rdQLenPdf::8                       0                       # What read queue length does an incoming req see
system.mem_ctrls.rdQLenPdf::9                       0                       # What read queue length does an incoming req see
system.mem_ctrls.rdQLenPdf::10                      0                       # What read queue length does an incoming req see
system.mem_ctrls.rdQLenPdf::11                      0                       # What read queue length does an incoming req see
system.mem_ctrls.rdQLenPdf::12                      0                       # What read queue length does an incoming req see
system.mem_ctrls.rdQLenPdf::13                      0                       # What read queue length does an incoming req see
system.mem_ctrls.rdQLenPdf::14                      0                       # What read queue length does an incoming req see
system.mem_ctrls.rdQLenPdf::15                      0                       # What read queue length does an incoming req see
system.mem_ctrls.rdQLenPdf::16                      0                       # What read queue length does an incoming req see
system.mem_ctrls.rdQLenPdf::17                      0                       # What read queue length does an incoming req see
system.mem_ctrls.rdQLenPdf::18                      0                       # What read queue length does an incoming req see
system.mem_ctrls.rdQLenPdf::19                      0                       # What read queue length does an incoming req see
system.mem_ctrls.rdQLenPdf::20                      0                       # What read queue length does an incoming req see
system.mem_ctrls.rdQLenPdf::21                      0                       # What read queue length does an incoming req see
system.mem_ctrls.rdQLenPdf::22                      0                       # What read queue length does an incoming req see
system.mem_ctrls.rdQLenPdf::23                      0                       # What read queue length does an incoming req see
system.mem_ctrls.rdQLenPdf::24                      0                       # What read queue length does an incoming req see
system.mem_ctrls.rdQLenPdf::25                      0                       # What read queue length does an incoming req see
system.mem_ctrls.rdQLenPdf::26                      0                       # What read queue length does an incoming req see
system.mem_ctrls.rdQLenPdf::27                      0                       # What read queue length does an incoming req see
system.mem_ctrls.rdQLenPdf::28                      0                       # What read queue length does an incoming req see
system.mem_ctrls.rdQLenPdf::29                      0                       # What read queue length does an incoming req see
system.mem_ctrls.rdQLenPdf::30                      0                       # What read queue length does an incoming req see
system.mem_ctrls.rdQLenPdf::31                      0                       # What read queue length does an incoming req see
system.mem_ctrls.wrQLenPdf::0                       2                       # What write queue length does an incoming req see
system.mem_ctrls.wrQLenPdf::1                       2                       # What write queue length does an incoming req see
system.mem_ctrls.wrQLenPdf::2                       2                       # What write queue length does an incoming req see
system.mem_ctrls.wrQLenPdf::3                       2                       # What write queue length does an incoming req see
system.mem_ctrls.wrQLenPdf::4                       2                       # What write queue length does an incoming req see
system.mem_ctrls.wrQLenPdf::5                       2                       # What write queue length does an incoming req see
system.mem_ctrls.wrQLenPdf::6                       2                       # What write queue length does an incoming req see
system.mem_ctrls.wrQLenPdf::7                       2                       # What write queue length does an incoming req see
system.mem_ctrls.wrQLenPdf::8                       2                       # What write queue length does an incoming req see
system.mem_ctrls.wrQLenPdf::9                       2                       # What write queue length does an incoming req see
system.mem_ctrls.wrQLenPdf::10                      2                       # What write queue length does an incoming req see
system.mem_ctrls.wrQLenPdf::11                      2                       # What write queue length does an incoming req see
system.mem_ctrls.wrQLenPdf::12                      2                       # What write queue length does an incoming req see
system.mem_ctrls.wrQLenPdf::13                      2                       # What write queue length does an incoming req see
system.mem_ctrls.wrQLenPdf::14                      2                       # What write queue length does an incoming req see
system.mem_ctrls.wrQLenPdf::15                  42418                       # What write queue length does an incoming req see
system.mem_ctrls.wrQLenPdf::16                  46838                       # What write queue length does an incoming req see
system.mem_ctrls.wrQLenPdf::17                 128071                       # What write queue length does an incoming req see
system.mem_ctrls.wrQLenPdf::18                 187826                       # What write queue length does an incoming req see
system.mem_ctrls.wrQLenPdf::19                 231789                       # What write queue length does an incoming req see
system.mem_ctrls.wrQLenPdf::20                 258239                       # What write queue length does an incoming req see
system.mem_ctrls.wrQLenPdf::21                 267454                       # What write queue length does an incoming req see
system.mem_ctrls.wrQLenPdf::22                 269284                       # What write queue length does an incoming req see
system.mem_ctrls.wrQLenPdf::23                 268349                       # What write queue length does an incoming req see
system.mem_ctrls.wrQLenPdf::24                 268946                       # What write queue length does an incoming req see
system.mem_ctrls.wrQLenPdf::25                 271090                       # What write queue length does an incoming req see
system.mem_ctrls.wrQLenPdf::26                 279037                       # What write queue length does an incoming req see
system.mem_ctrls.wrQLenPdf::27                 278242                       # What write queue length does an incoming req see
system.mem_ctrls.wrQLenPdf::28                 279045                       # What write queue length does an incoming req see
system.mem_ctrls.wrQLenPdf::29                 277151                       # What write queue length does an incoming req see
system.mem_ctrls.wrQLenPdf::30                 258633                       # What write queue length does an incoming req see
system.mem_ctrls.wrQLenPdf::31                 255410                       # What write queue length does an incoming req see
system.mem_ctrls.wrQLenPdf::32                 253548                       # What write queue length does an incoming req see
system.mem_ctrls.wrQLenPdf::33                   2240                       # What write queue length does an incoming req see
system.mem_ctrls.wrQLenPdf::34                    726                       # What write queue length does an incoming req see
system.mem_ctrls.wrQLenPdf::35                    313                       # What write queue length does an incoming req see
system.mem_ctrls.wrQLenPdf::36                    131                       # What write queue length does an incoming req see
system.mem_ctrls.wrQLenPdf::37                     60                       # What write queue length does an incoming req see
system.mem_ctrls.wrQLenPdf::38                     37                       # What write queue length does an incoming req see
system.mem_ctrls.wrQLenPdf::39                     22                       # What write queue length does an incoming req see
system.mem_ctrls.wrQLenPdf::40                     13                       # What write queue length does an incoming req see
system.mem_ctrls.wrQLenPdf::41                     10                       # What write queue length does an incoming req see
system.mem_ctrls.wrQLenPdf::42                      5                       # What write queue length does an incoming req see
system.mem_ctrls.wrQLenPdf::43                      4                       # What write queue length does an incoming req see
system.mem_ctrls.wrQLenPdf::44                      2                       # What write queue length does an incoming req see
system.mem_ctrls.wrQLenPdf::45                      2                       # What write queue length does an incoming req see
system.mem_ctrls.wrQLenPdf::46                      2                       # What write queue length does an incoming req see
system.mem_ctrls.wrQLenPdf::47                      1                       # What write queue length does an incoming req see
system.mem_ctrls.wrQLenPdf::48                      1                       # What write queue length does an incoming req see
system.mem_ctrls.wrQLenPdf::49                      1                       # What write queue length does an incoming req see
system.mem_ctrls.wrQLenPdf::50                      1                       # What write queue length does an incoming req see
system.mem_ctrls.wrQLenPdf::51                      1                       # What write queue length does an incoming req see
system.mem_ctrls.wrQLenPdf::52                      1                       # What write queue length does an incoming req see
system.mem_ctrls.wrQLenPdf::53                      1                       # What write queue length does an incoming req see
system.mem_ctrls.wrQLenPdf::54                      1                       # What write queue length does an incoming req see
system.mem_ctrls.wrQLenPdf::55                      1                       # What write queue length does an incoming req see
system.mem_ctrls.wrQLenPdf::56                      1                       # What write queue length does an incoming req see
system.mem_ctrls.wrQLenPdf::57                      0                       # What write queue length does an incoming req see
system.mem_ctrls.wrQLenPdf::58                      0                       # What write queue length does an incoming req see
system.mem_ctrls.wrQLenPdf::59                      0                       # What write queue length does an incoming req see
system.mem_ctrls.wrQLenPdf::60                      0                       # What write queue length does an incoming req see
system.mem_ctrls.wrQLenPdf::61                      0                       # What write queue length does an incoming req see
system.mem_ctrls.wrQLenPdf::62                      0                       # What write queue length does an incoming req see
system.mem_ctrls.wrQLenPdf::63                      0                       # What write queue length does an incoming req see
system.mem_ctrls.bytesPerActivate::samples      8369492                       # Bytes accessed per row activation
system.mem_ctrls.bytesPerActivate::mean    113.091087                       # Bytes accessed per row activation
system.mem_ctrls.bytesPerActivate::gmean    86.778674                       # Bytes accessed per row activation
system.mem_ctrls.bytesPerActivate::stdev   136.071613                       # Bytes accessed per row activation
system.mem_ctrls.bytesPerActivate::0-127      6090778     72.77%     72.77% # Bytes accessed per row activation
system.mem_ctrls.bytesPerActivate::128-255      1612104     19.26%     92.04% # Bytes accessed per row activation
system.mem_ctrls.bytesPerActivate::256-383       282770      3.38%     95.41% # Bytes accessed per row activation
system.mem_ctrls.bytesPerActivate::384-511       119287      1.43%     96.84% # Bytes accessed per row activation
system.mem_ctrls.bytesPerActivate::512-639       107130      1.28%     98.12% # Bytes accessed per row activation
system.mem_ctrls.bytesPerActivate::640-767        34305      0.41%     98.53% # Bytes accessed per row activation
system.mem_ctrls.bytesPerActivate::768-895        25578      0.31%     98.83% # Bytes accessed per row activation
system.mem_ctrls.bytesPerActivate::896-1023        19627      0.23%     99.07% # Bytes accessed per row activation
system.mem_ctrls.bytesPerActivate::1024-1151        77913      0.93%    100.00% # Bytes accessed per row activation
system.mem_ctrls.bytesPerActivate::total      8369492                       # Bytes accessed per row activation
system.mem_ctrls.rdPerTurnAround::samples       250553                       # Reads before turning the bus around for writes
system.mem_ctrls.rdPerTurnAround::mean      42.563490                       # Reads before turning the bus around for writes
system.mem_ctrls.rdPerTurnAround::stdev    186.690349                       # Reads before turning the bus around for writes
system.mem_ctrls.rdPerTurnAround::0-2047       250475     99.97%     99.97% # Reads before turning the bus around for writes
system.mem_ctrls.rdPerTurnAround::2048-4095           66      0.03%    100.00% # Reads before turning the bus around for writes
system.mem_ctrls.rdPerTurnAround::4096-6143            3      0.00%    100.00% # Reads before turning the bus around for writes
system.mem_ctrls.rdPerTurnAround::6144-8191            4      0.00%    100.00% # Reads before turning the bus around for writes
system.mem_ctrls.rdPerTurnAround::10240-12287            1      0.00%    100.00% # Reads before turning the bus around for writes
system.mem_ctrls.rdPerTurnAround::12288-14335            1      0.00%    100.00% # Reads before turning the bus around for writes
system.mem_ctrls.rdPerTurnAround::28672-30719            1      0.00%    100.00% # Reads before turning the bus around for writes
system.mem_ctrls.rdPerTurnAround::40960-43007            1      0.00%    100.00% # Reads before turning the bus around for writes
system.mem_ctrls.rdPerTurnAround::53248-55295            1      0.00%    100.00% # Reads before turning the bus around for writes
system.mem_ctrls.rdPerTurnAround::total        250553                       # Reads before turning the bus around for writes
system.mem_ctrls.wrPerTurnAround::samples       250553                       # Writes before turning the bus around for reads
system.mem_ctrls.wrPerTurnAround::mean      16.463399                       # Writes before turning the bus around for reads
system.mem_ctrls.wrPerTurnAround::gmean     16.435597                       # Writes before turning the bus around for reads
system.mem_ctrls.wrPerTurnAround::stdev      0.998172                       # Writes before turning the bus around for reads
system.mem_ctrls.wrPerTurnAround::16           199546     79.64%     79.64% # Writes before turning the bus around for reads
system.mem_ctrls.wrPerTurnAround::17             4649      1.86%     81.50% # Writes before turning the bus around for reads
system.mem_ctrls.wrPerTurnAround::18            33467     13.36%     94.85% # Writes before turning the bus around for reads
system.mem_ctrls.wrPerTurnAround::19             9121      3.64%     98.50% # Writes before turning the bus around for reads
system.mem_ctrls.wrPerTurnAround::20             2527      1.01%     99.50% # Writes before turning the bus around for reads
system.mem_ctrls.wrPerTurnAround::21              813      0.32%     99.83% # Writes before turning the bus around for reads
system.mem_ctrls.wrPerTurnAround::22              247      0.10%     99.93% # Writes before turning the bus around for reads
system.mem_ctrls.wrPerTurnAround::23              102      0.04%     99.97% # Writes before turning the bus around for reads
system.mem_ctrls.wrPerTurnAround::24               31      0.01%     99.98% # Writes before turning the bus around for reads
system.mem_ctrls.wrPerTurnAround::25               20      0.01%     99.99% # Writes before turning the bus around for reads
system.mem_ctrls.wrPerTurnAround::26               12      0.00%     99.99% # Writes before turning the bus around for reads
system.mem_ctrls.wrPerTurnAround::27                4      0.00%     99.99% # Writes before turning the bus around for reads
system.mem_ctrls.wrPerTurnAround::28                5      0.00%    100.00% # Writes before turning the bus around for reads
system.mem_ctrls.wrPerTurnAround::29                2      0.00%    100.00% # Writes before turning the bus around for reads
system.mem_ctrls.wrPerTurnAround::30                2      0.00%    100.00% # Writes before turning the bus around for reads
system.mem_ctrls.wrPerTurnAround::32                2      0.00%    100.00% # Writes before turning the bus around for reads
system.mem_ctrls.wrPerTurnAround::33                1      0.00%    100.00% # Writes before turning the bus around for reads
system.mem_ctrls.wrPerTurnAround::34                2      0.00%    100.00% # Writes before turning the bus around for reads
system.mem_ctrls.wrPerTurnAround::total        250553                       # Writes before turning the bus around for reads
system.mem_ctrls.totQLat                 248634113250                       # Total ticks spent queuing
system.mem_ctrls.totMemAccLat            448591969500                       # Total ticks spent from burst creation until serviced by the DRAM
system.mem_ctrls.totBusLat                53322095000                       # Total ticks spent in databus transfers
system.mem_ctrls.avgQLat                     23314.36                       # Average queueing delay per DRAM burst
system.mem_ctrls.avgBusLat                    5000.00                       # Average bus latency per DRAM burst
system.mem_ctrls.avgMemAccLat                42064.36                       # Average memory access latency per DRAM burst
system.mem_ctrls.avgRdBW                       607.91                       # Average DRAM read bandwidth in MiByte/s
system.mem_ctrls.avgWrBW                       235.14                       # Average achieved write bandwidth in MiByte/s
system.mem_ctrls.avgRdBWSys                    610.07                       # Average system read bandwidth in MiByte/s
system.mem_ctrls.avgWrBWSys                    235.14                       # Average system write bandwidth in MiByte/s
system.mem_ctrls.peakBW                      12800.00                       # Theoretical peak bandwidth in MiByte/s
system.mem_ctrls.busUtil                         6.59                       # Data bus utilization in percentage
system.mem_ctrls.busUtilRead                     4.75                       # Data bus utilization in percentage for reads
system.mem_ctrls.busUtilWrite                    1.84                       # Data bus utilization in percentage for writes
system.mem_ctrls.avgRdQLen                       1.38                       # Average read queue length when enqueuing
system.mem_ctrls.avgWrQLen                      25.14                       # Average write queue length when enqueuing
system.mem_ctrls.readRowHits                  4872277                       # Number of row buffer hits during reads
system.mem_ctrls.writeRowHits                 1547592                       # Number of row buffer hits during writes
system.mem_ctrls.readRowHitRate                 45.69                       # Row buffer hit rate for reads
system.mem_ctrls.writeRowHitRate                37.52                       # Row buffer hit rate for writes
system.mem_ctrls.avgGap                      75720.75                       # Average gap between requests
system.mem_ctrls.pageHitRate                    43.41                       # Row buffer hit rate, read and write combined
system.mem_ctrls_0.actEnergy              31989459600                       # Energy for activate commands per rank (pJ)
system.mem_ctrls_0.preEnergy              17454566250                       # Energy for precharge commands per rank (pJ)
system.mem_ctrls_0.readEnergy             41951192400                       # Energy for read commands per rank (pJ)
system.mem_ctrls_0.writeEnergy            13636751760                       # Energy for write commands per rank (pJ)
system.mem_ctrls_0.refreshEnergy          73331809200                       # Energy for refresh commands per rank (pJ)
system.mem_ctrls_0.actBackEnergy         645747419700                       # Energy for active background per rank (pJ)
system.mem_ctrls_0.preBackEnergy         107198043000                       # Energy for precharge background per rank (pJ)
system.mem_ctrls_0.totalEnergy           931309241910                       # Total energy per rank (pJ)
system.mem_ctrls_0.averagePower            829.497853                       # Core power per rank (mW)
system.mem_ctrls_0.memoryStateTime::IDLE 174476241250                       # Time in different power states
system.mem_ctrls_0.memoryStateTime::REF   37490700000                       # Time in different power states
system.mem_ctrls_0.memoryStateTime::PRE_PDN            0                       # Time in different power states
system.mem_ctrls_0.memoryStateTime::ACT  910772369750                       # Time in different power states
system.mem_ctrls_0.memoryStateTime::ACT_PDN            0                       # Time in different power states
system.mem_ctrls_1.actEnergy              31283567280                       # Energy for activate commands per rank (pJ)
system.mem_ctrls_1.preEnergy              17069406750                       # Energy for precharge commands per rank (pJ)
system.mem_ctrls_1.readEnergy             41230207200                       # Energy for read commands per rank (pJ)
system.mem_ctrls_1.writeEnergy            13091706000                       # Energy for write commands per rank (pJ)
system.mem_ctrls_1.refreshEnergy          73331809200                       # Energy for refresh commands per rank (pJ)
system.mem_ctrls_1.actBackEnergy         643602479490                       # Energy for active background per rank (pJ)
system.mem_ctrls_1.preBackEnergy         109079560500                       # Energy for precharge background per rank (pJ)
system.mem_ctrls_1.totalEnergy           928688736420                       # Total energy per rank (pJ)
system.mem_ctrls_1.averagePower            827.163834                       # Core power per rank (mW)
system.mem_ctrls_1.memoryStateTime::IDLE 177611946750                       # Time in different power states
system.mem_ctrls_1.memoryStateTime::REF   37490700000                       # Time in different power states
system.mem_ctrls_1.memoryStateTime::PRE_PDN            0                       # Time in different power states
system.mem_ctrls_1.memoryStateTime::ACT  907637287750                       # Time in different power states
system.mem_ctrls_1.memoryStateTime::ACT_PDN            0                       # Time in different power states
system.cpu.branchPred.lookups               442646944                       # Number of BP lookups
system.cpu.branchPred.condPredicted         393110834                       # Number of conditional branches predicted
system.cpu.branchPred.condIncorrect          20207132                       # Number of conditional branches incorrect
system.cpu.branchPred.BTBLookups            260620412                       # Number of BTB lookups
system.cpu.branchPred.BTBHits               251931347                       # Number of BTB hits
system.cpu.branchPred.BTBCorrect                    0                       # Number of correct BTB predictions (this stat may not work properly.
system.cpu.branchPred.BTBHitPct             96.666007                       # BTB Hit Percentage
system.cpu.branchPred.usedRAS                10139470                       # Number of times the RAS was used to get a target.
system.cpu.branchPred.RASInCorrect                486                       # Number of incorrect RAS predictions.
system.cpu_voltage_domain.voltage                   1                       # Voltage in Volts
system.cpu_clk_domain.clock                       500                       # Clock period in ticks
system.cpu.dstage2_mmu.stage2_tlb.cptwalker.walks            0                       # Table walker walks requested
system.cpu.dstage2_mmu.stage2_tlb.cptwalker.walkRequestOrigin_Requested::Data            0                       # Table walker requests started/completed, data/inst
system.cpu.dstage2_mmu.stage2_tlb.cptwalker.walkRequestOrigin_Requested::Inst            0                       # Table walker requests started/completed, data/inst
system.cpu.dstage2_mmu.stage2_tlb.cptwalker.walkRequestOrigin_Requested::total            0                       # Table walker requests started/completed, data/inst
system.cpu.dstage2_mmu.stage2_tlb.cptwalker.walkRequestOrigin_Completed::Data            0                       # Table walker requests started/completed, data/inst
system.cpu.dstage2_mmu.stage2_tlb.cptwalker.walkRequestOrigin_Completed::Inst            0                       # Table walker requests started/completed, data/inst
system.cpu.dstage2_mmu.stage2_tlb.cptwalker.walkRequestOrigin_Completed::total            0                       # Table walker requests started/completed, data/inst
system.cpu.dstage2_mmu.stage2_tlb.cptwalker.walkRequestOrigin::total            0                       # Table walker requests started/completed, data/inst
system.cpu.dstage2_mmu.stage2_tlb.walker.walks            0                       # Table walker walks requested
system.cpu.dstage2_mmu.stage2_tlb.walker.walkRequestOrigin_Requested::Data            0                       # Table walker requests started/completed, data/inst
system.cpu.dstage2_mmu.stage2_tlb.walker.walkRequestOrigin_Requested::Inst            0                       # Table walker requests started/completed, data/inst
system.cpu.dstage2_mmu.stage2_tlb.walker.walkRequestOrigin_Requested::total            0                       # Table walker requests started/completed, data/inst
system.cpu.dstage2_mmu.stage2_tlb.walker.walkRequestOrigin_Completed::Data            0                       # Table walker requests started/completed, data/inst
system.cpu.dstage2_mmu.stage2_tlb.walker.walkRequestOrigin_Completed::Inst            0                       # Table walker requests started/completed, data/inst
system.cpu.dstage2_mmu.stage2_tlb.walker.walkRequestOrigin_Completed::total            0                       # Table walker requests started/completed, data/inst
system.cpu.dstage2_mmu.stage2_tlb.walker.walkRequestOrigin::total            0                       # Table walker requests started/completed, data/inst
system.cpu.dstage2_mmu.stage2_tlb.inst_hits            0                       # ITB inst hits
system.cpu.dstage2_mmu.stage2_tlb.inst_misses            0                       # ITB inst misses
system.cpu.dstage2_mmu.stage2_tlb.read_hits            0                       # DTB read hits
system.cpu.dstage2_mmu.stage2_tlb.read_misses            0                       # DTB read misses
system.cpu.dstage2_mmu.stage2_tlb.write_hits            0                       # DTB write hits
system.cpu.dstage2_mmu.stage2_tlb.write_misses            0                       # DTB write misses
system.cpu.dstage2_mmu.stage2_tlb.flush_tlb            0                       # Number of times complete TLB was flushed
system.cpu.dstage2_mmu.stage2_tlb.flush_tlb_mva            0                       # Number of times TLB was flushed by MVA
system.cpu.dstage2_mmu.stage2_tlb.flush_tlb_mva_asid            0                       # Number of times TLB was flushed by MVA & ASID
system.cpu.dstage2_mmu.stage2_tlb.flush_tlb_asid            0                       # Number of times TLB was flushed by ASID
system.cpu.dstage2_mmu.stage2_tlb.flush_entries            0                       # Number of entries that have been flushed from TLB
system.cpu.dstage2_mmu.stage2_tlb.align_faults            0                       # Number of TLB faults due to alignment restrictions
system.cpu.dstage2_mmu.stage2_tlb.prefetch_faults            0                       # Number of TLB faults due to prefetch
system.cpu.dstage2_mmu.stage2_tlb.domain_faults            0                       # Number of TLB faults due to domain restrictions
system.cpu.dstage2_mmu.stage2_tlb.perms_faults            0                       # Number of TLB faults due to permissions restrictions
system.cpu.dstage2_mmu.stage2_tlb.read_accesses            0                       # DTB read accesses
system.cpu.dstage2_mmu.stage2_tlb.write_accesses            0                       # DTB write accesses
system.cpu.dstage2_mmu.stage2_tlb.inst_accesses            0                       # ITB inst accesses
system.cpu.dstage2_mmu.stage2_tlb.hits              0                       # DTB hits
system.cpu.dstage2_mmu.stage2_tlb.misses            0                       # DTB misses
system.cpu.dstage2_mmu.stage2_tlb.accesses            0                       # DTB accesses
system.cpu.dtb.cptwalker.walks                      0                       # Table walker walks requested
system.cpu.dtb.cptwalker.walkRequestOrigin_Requested::Data            0                       # Table walker requests started/completed, data/inst
system.cpu.dtb.cptwalker.walkRequestOrigin_Requested::Inst            0                       # Table walker requests started/completed, data/inst
system.cpu.dtb.cptwalker.walkRequestOrigin_Requested::total            0                       # Table walker requests started/completed, data/inst
system.cpu.dtb.cptwalker.walkRequestOrigin_Completed::Data            0                       # Table walker requests started/completed, data/inst
system.cpu.dtb.cptwalker.walkRequestOrigin_Completed::Inst            0                       # Table walker requests started/completed, data/inst
system.cpu.dtb.cptwalker.walkRequestOrigin_Completed::total            0                       # Table walker requests started/completed, data/inst
system.cpu.dtb.cptwalker.walkRequestOrigin::total            0                       # Table walker requests started/completed, data/inst
system.cpu.dtb.walker.walks                         0                       # Table walker walks requested
system.cpu.dtb.walker.walkRequestOrigin_Requested::Data            0                       # Table walker requests started/completed, data/inst
system.cpu.dtb.walker.walkRequestOrigin_Requested::Inst            0                       # Table walker requests started/completed, data/inst
system.cpu.dtb.walker.walkRequestOrigin_Requested::total            0                       # Table walker requests started/completed, data/inst
system.cpu.dtb.walker.walkRequestOrigin_Completed::Data            0                       # Table walker requests started/completed, data/inst
system.cpu.dtb.walker.walkRequestOrigin_Completed::Inst            0                       # Table walker requests started/completed, data/inst
system.cpu.dtb.walker.walkRequestOrigin_Completed::total            0                       # Table walker requests started/completed, data/inst
system.cpu.dtb.walker.walkRequestOrigin::total            0                       # Table walker requests started/completed, data/inst
system.cpu.dtb.inst_hits                            0                       # ITB inst hits
system.cpu.dtb.inst_misses                          0                       # ITB inst misses
system.cpu.dtb.read_hits                            0                       # DTB read hits
system.cpu.dtb.read_misses                          0                       # DTB read misses
system.cpu.dtb.write_hits                           0                       # DTB write hits
system.cpu.dtb.write_misses                         0                       # DTB write misses
system.cpu.dtb.flush_tlb                            0                       # Number of times complete TLB was flushed
system.cpu.dtb.flush_tlb_mva                        0                       # Number of times TLB was flushed by MVA
system.cpu.dtb.flush_tlb_mva_asid                   0                       # Number of times TLB was flushed by MVA & ASID
system.cpu.dtb.flush_tlb_asid                       0                       # Number of times TLB was flushed by ASID
system.cpu.dtb.flush_entries                        0                       # Number of entries that have been flushed from TLB
system.cpu.dtb.align_faults                         0                       # Number of TLB faults due to alignment restrictions
system.cpu.dtb.prefetch_faults                      0                       # Number of TLB faults due to prefetch
system.cpu.dtb.domain_faults                        0                       # Number of TLB faults due to domain restrictions
system.cpu.dtb.perms_faults                         0                       # Number of TLB faults due to permissions restrictions
system.cpu.dtb.read_accesses                        0                       # DTB read accesses
system.cpu.dtb.write_accesses                       0                       # DTB write accesses
system.cpu.dtb.inst_accesses                        0                       # ITB inst accesses
system.cpu.dtb.hits                                 0                       # DTB hits
system.cpu.dtb.misses                               0                       # DTB misses
system.cpu.dtb.accesses                             0                       # DTB accesses
system.cpu.istage2_mmu.stage2_tlb.cptwalker.walks            0                       # Table walker walks requested
system.cpu.istage2_mmu.stage2_tlb.cptwalker.walkRequestOrigin_Requested::Data            0                       # Table walker requests started/completed, data/inst
system.cpu.istage2_mmu.stage2_tlb.cptwalker.walkRequestOrigin_Requested::Inst            0                       # Table walker requests started/completed, data/inst
system.cpu.istage2_mmu.stage2_tlb.cptwalker.walkRequestOrigin_Requested::total            0                       # Table walker requests started/completed, data/inst
system.cpu.istage2_mmu.stage2_tlb.cptwalker.walkRequestOrigin_Completed::Data            0                       # Table walker requests started/completed, data/inst
system.cpu.istage2_mmu.stage2_tlb.cptwalker.walkRequestOrigin_Completed::Inst            0                       # Table walker requests started/completed, data/inst
system.cpu.istage2_mmu.stage2_tlb.cptwalker.walkRequestOrigin_Completed::total            0                       # Table walker requests started/completed, data/inst
system.cpu.istage2_mmu.stage2_tlb.cptwalker.walkRequestOrigin::total            0                       # Table walker requests started/completed, data/inst
system.cpu.istage2_mmu.stage2_tlb.walker.walks            0                       # Table walker walks requested
system.cpu.istage2_mmu.stage2_tlb.walker.walkRequestOrigin_Requested::Data            0                       # Table walker requests started/completed, data/inst
system.cpu.istage2_mmu.stage2_tlb.walker.walkRequestOrigin_Requested::Inst            0                       # Table walker requests started/completed, data/inst
system.cpu.istage2_mmu.stage2_tlb.walker.walkRequestOrigin_Requested::total            0                       # Table walker requests started/completed, data/inst
system.cpu.istage2_mmu.stage2_tlb.walker.walkRequestOrigin_Completed::Data            0                       # Table walker requests started/completed, data/inst
system.cpu.istage2_mmu.stage2_tlb.walker.walkRequestOrigin_Completed::Inst            0                       # Table walker requests started/completed, data/inst
system.cpu.istage2_mmu.stage2_tlb.walker.walkRequestOrigin_Completed::total            0                       # Table walker requests started/completed, data/inst
system.cpu.istage2_mmu.stage2_tlb.walker.walkRequestOrigin::total            0                       # Table walker requests started/completed, data/inst
system.cpu.istage2_mmu.stage2_tlb.inst_hits            0                       # ITB inst hits
system.cpu.istage2_mmu.stage2_tlb.inst_misses            0                       # ITB inst misses
system.cpu.istage2_mmu.stage2_tlb.read_hits            0                       # DTB read hits
system.cpu.istage2_mmu.stage2_tlb.read_misses            0                       # DTB read misses
system.cpu.istage2_mmu.stage2_tlb.write_hits            0                       # DTB write hits
system.cpu.istage2_mmu.stage2_tlb.write_misses            0                       # DTB write misses
system.cpu.istage2_mmu.stage2_tlb.flush_tlb            0                       # Number of times complete TLB was flushed
system.cpu.istage2_mmu.stage2_tlb.flush_tlb_mva            0                       # Number of times TLB was flushed by MVA
system.cpu.istage2_mmu.stage2_tlb.flush_tlb_mva_asid            0                       # Number of times TLB was flushed by MVA & ASID
system.cpu.istage2_mmu.stage2_tlb.flush_tlb_asid            0                       # Number of times TLB was flushed by ASID
system.cpu.istage2_mmu.stage2_tlb.flush_entries            0                       # Number of entries that have been flushed from TLB
system.cpu.istage2_mmu.stage2_tlb.align_faults            0                       # Number of TLB faults due to alignment restrictions
system.cpu.istage2_mmu.stage2_tlb.prefetch_faults            0                       # Number of TLB faults due to prefetch
system.cpu.istage2_mmu.stage2_tlb.domain_faults            0                       # Number of TLB faults due to domain restrictions
system.cpu.istage2_mmu.stage2_tlb.perms_faults            0                       # Number of TLB faults due to permissions restrictions
system.cpu.istage2_mmu.stage2_tlb.read_accesses            0                       # DTB read accesses
system.cpu.istage2_mmu.stage2_tlb.write_accesses            0                       # DTB write accesses
system.cpu.istage2_mmu.stage2_tlb.inst_accesses            0                       # ITB inst accesses
system.cpu.istage2_mmu.stage2_tlb.hits              0                       # DTB hits
system.cpu.istage2_mmu.stage2_tlb.misses            0                       # DTB misses
system.cpu.istage2_mmu.stage2_tlb.accesses            0                       # DTB accesses
system.cpu.itb.cptwalker.walks                      0                       # Table walker walks requested
system.cpu.itb.cptwalker.walkRequestOrigin_Requested::Data            0                       # Table walker requests started/completed, data/inst
system.cpu.itb.cptwalker.walkRequestOrigin_Requested::Inst            0                       # Table walker requests started/completed, data/inst
system.cpu.itb.cptwalker.walkRequestOrigin_Requested::total            0                       # Table walker requests started/completed, data/inst
system.cpu.itb.cptwalker.walkRequestOrigin_Completed::Data            0                       # Table walker requests started/completed, data/inst
system.cpu.itb.cptwalker.walkRequestOrigin_Completed::Inst            0                       # Table walker requests started/completed, data/inst
system.cpu.itb.cptwalker.walkRequestOrigin_Completed::total            0                       # Table walker requests started/completed, data/inst
system.cpu.itb.cptwalker.walkRequestOrigin::total            0                       # Table walker requests started/completed, data/inst
system.cpu.itb.walker.walks                         0                       # Table walker walks requested
system.cpu.itb.walker.walkRequestOrigin_Requested::Data            0                       # Table walker requests started/completed, data/inst
system.cpu.itb.walker.walkRequestOrigin_Requested::Inst            0                       # Table walker requests started/completed, data/inst
system.cpu.itb.walker.walkRequestOrigin_Requested::total            0                       # Table walker requests started/completed, data/inst
system.cpu.itb.walker.walkRequestOrigin_Completed::Data            0                       # Table walker requests started/completed, data/inst
system.cpu.itb.walker.walkRequestOrigin_Completed::Inst            0                       # Table walker requests started/completed, data/inst
system.cpu.itb.walker.walkRequestOrigin_Completed::total            0                       # Table walker requests started/completed, data/inst
system.cpu.itb.walker.walkRequestOrigin::total            0                       # Table walker requests started/completed, data/inst
system.cpu.itb.inst_hits                            0                       # ITB inst hits
system.cpu.itb.inst_misses                          0                       # ITB inst misses
system.cpu.itb.read_hits                            0                       # DTB read hits
system.cpu.itb.read_misses                          0                       # DTB read misses
system.cpu.itb.write_hits                           0                       # DTB write hits
system.cpu.itb.write_misses                         0                       # DTB write misses
system.cpu.itb.flush_tlb                            0                       # Number of times complete TLB was flushed
system.cpu.itb.flush_tlb_mva                        0                       # Number of times TLB was flushed by MVA
system.cpu.itb.flush_tlb_mva_asid                   0                       # Number of times TLB was flushed by MVA & ASID
system.cpu.itb.flush_tlb_asid                       0                       # Number of times TLB was flushed by ASID
system.cpu.itb.flush_entries                        0                       # Number of entries that have been flushed from TLB
system.cpu.itb.align_faults                         0                       # Number of TLB faults due to alignment restrictions
system.cpu.itb.prefetch_faults                      0                       # Number of TLB faults due to prefetch
system.cpu.itb.domain_faults                        0                       # Number of TLB faults due to domain restrictions
system.cpu.itb.perms_faults                         0                       # Number of TLB faults due to permissions restrictions
system.cpu.itb.read_accesses                        0                       # DTB read accesses
system.cpu.itb.write_accesses                       0                       # DTB write accesses
system.cpu.itb.inst_accesses                        0                       # ITB inst accesses
system.cpu.itb.hits                                 0                       # DTB hits
system.cpu.itb.misses                               0                       # DTB misses
system.cpu.itb.accesses                             0                       # DTB accesses
system.cpu.workload.num_syscalls                   62                       # Number of system calls
system.cpu.numCycles                       2245490814                       # number of cpu cycles simulated
system.cpu.numWorkItemsStarted                      0                       # number of work items this cpu started
system.cpu.numWorkItemsCompleted                    0                       # number of work items this cpu completed
system.cpu.fetch.icacheStallCycles          332915154                       # Number of cycles fetch is stalled on an Icache miss
system.cpu.fetch.Insts                     3290812364                       # Number of instructions fetch has processed
system.cpu.fetch.Branches                   442646944                       # Number of branches that fetch encountered
system.cpu.fetch.predictedBranches          262070817                       # Number of branches that fetch has predicted taken
system.cpu.fetch.Cycles                    1891651308                       # Number of cycles fetch has run and was not squashing or blocked
system.cpu.fetch.SquashCycles                41341252                       # Number of cycles fetch has spent squashing
system.cpu.fetch.MiscStallCycles                   71                       # Number of cycles fetch has spent waiting on interrupts, or bad addresses, or out of MSHRs
system.cpu.fetch.PendingDrainCycles                11                       # Number of cycles fetch has spent waiting on pipes to drain
system.cpu.fetch.PendingTrapStallCycles           600                       # Number of stall cycles due to pending traps
system.cpu.fetch.IcacheWaitRetryStallCycles           80                       # Number of stall cycles due to full MSHR
system.cpu.fetch.CacheLines                 321687698                       # Number of cache lines fetched
system.cpu.fetch.IcacheSquashes               6201718                       # Number of outstanding Icache misses that were squashed
system.cpu.fetch.rateDist::samples         2245237849                       # Number of instructions fetched each cycle (Total)
system.cpu.fetch.rateDist::mean              1.545829                       # Number of instructions fetched each cycle (Total)
system.cpu.fetch.rateDist::stdev             2.790757                       # Number of instructions fetched each cycle (Total)
system.cpu.fetch.rateDist::underflows               0      0.00%      0.00% # Number of instructions fetched each cycle (Total)
system.cpu.fetch.rateDist::0               1612909619     71.84%     71.84% # Number of instructions fetched each cycle (Total)
system.cpu.fetch.rateDist::1                 46052530      2.05%     73.89% # Number of instructions fetched each cycle (Total)
system.cpu.fetch.rateDist::2                 74194955      3.30%     77.19% # Number of instructions fetched each cycle (Total)
system.cpu.fetch.rateDist::3                 42803807      1.91%     79.10% # Number of instructions fetched each cycle (Total)
system.cpu.fetch.rateDist::4                 59162374      2.64%     81.73% # Number of instructions fetched each cycle (Total)
system.cpu.fetch.rateDist::5                 49441086      2.20%     83.94% # Number of instructions fetched each cycle (Total)
system.cpu.fetch.rateDist::6                 89085160      3.97%     87.90% # Number of instructions fetched each cycle (Total)
system.cpu.fetch.rateDist::7                 43171713      1.92%     89.83% # Number of instructions fetched each cycle (Total)
system.cpu.fetch.rateDist::8                228416605     10.17%    100.00% # Number of instructions fetched each cycle (Total)
system.cpu.fetch.rateDist::overflows                0      0.00%    100.00% # Number of instructions fetched each cycle (Total)
system.cpu.fetch.rateDist::min_value                0                       # Number of instructions fetched each cycle (Total)
system.cpu.fetch.rateDist::max_value                8                       # Number of instructions fetched each cycle (Total)
system.cpu.fetch.rateDist::total           2245237849                       # Number of instructions fetched each cycle (Total)
system.cpu.fetch.branchRate                  0.197127                       # Number of branch fetches per cycle
system.cpu.fetch.rate                        1.465520                       # Number of inst fetches per cycle
system.cpu.decode.IdleCycles                260448223                       # Number of cycles decode is idle
system.cpu.decode.BlockedCycles            1454278983                       # Number of cycles decode is blocked
system.cpu.decode.RunCycles                 393112920                       # Number of cycles decode is running
system.cpu.decode.UnblockCycles             116728080                       # Number of cycles decode is unblocking
system.cpu.decode.SquashCycles               20669643                       # Number of cycles decode is squashing
system.cpu.decode.BranchResolved             37347858                       # Number of times decode resolved a branch
system.cpu.decode.BranchMispred                  1023                       # Number of times decode detected a branch misprediction
system.cpu.decode.DecodedInsts             3268975511                       # Number of instructions handled by decode
system.cpu.decode.SquashedInsts                  3638                       # Number of squashed instructions handled by decode
system.cpu.rename.SquashCycles               20669643                       # Number of cycles rename is squashing
system.cpu.rename.IdleCycles                308438627                       # Number of cycles rename is idle
system.cpu.rename.BlockCycles               946290152                       # Number of cycles rename is blocking
system.cpu.rename.serializeStallCycles          37410                       # count of cycles rename stalled for serializing inst
system.cpu.rename.RunCycles                 456276827                       # Number of cycles rename is running
system.cpu.rename.UnblockCycles             513525190                       # Number of cycles rename is unblocking
system.cpu.rename.RenamedInsts             3187973459                       # Number of instructions processed by rename
system.cpu.rename.ROBFullEvents                693360                       # Number of times rename has blocked due to ROB full
system.cpu.rename.IQFullEvents              201218068                       # Number of times rename has blocked due to IQ full
system.cpu.rename.LQFullEvents              249950392                       # Number of times rename has blocked due to LQ full
system.cpu.rename.SQFullEvents               77343156                       # Number of times rename has blocked due to SQ full
system.cpu.rename.RenamedOperands          3124316355                       # Number of destination operands rename has renamed
system.cpu.rename.RenameLookups           14955543459                       # Number of register rename lookups that rename has made
system.cpu.rename.int_rename_lookups       4067538385                       # Number of integer rename lookups
system.cpu.rename.fp_rename_lookups                34                       # Number of floating rename lookups
system.cpu.rename.CommittedMaps            2194849639                       # Number of HB maps that are committed
system.cpu.rename.UndoneMaps                929466716                       # Number of HB maps that are undone due to squashing
system.cpu.rename.serializingInsts                344                       # count of serializing insts renamed
system.cpu.rename.tempSerializingInsts            341                       # count of temporary serializing insts renamed
system.cpu.rename.skidInsts                 563709496                       # count of insts added to the skid buffer
system.cpu.memDep0.insertedLoads            844659450                       # Number of loads inserted to the mem dependence unit.
system.cpu.memDep0.insertedStores           419595603                       # Number of stores inserted to the mem dependence unit.
system.cpu.memDep0.conflictingLoads         254976671                       # Number of conflicting loads.
system.cpu.memDep0.conflictingStores        182570187                       # Number of conflicting stores.
system.cpu.iq.iqInstsAdded                 3044912692                       # Number of instructions added to the IQ (excludes non-spec)
system.cpu.iq.iqNonSpecInstsAdded                 440                       # Number of non-speculative instructions added to the IQ
system.cpu.iq.iqInstsIssued                2693386395                       # Number of instructions issued
system.cpu.iq.iqSquashedInstsIssued           1713923                       # Number of squashed instructions issued
system.cpu.iq.iqSquashedInstsExamined       796495723                       # Number of squashed instructions iterated over during squash; mainly for profiling
system.cpu.iq.iqSquashedOperandsExamined   2241974068                       # Number of squashed operands that are examined and possibly removed from graph
system.cpu.iq.iqSquashedNonSpecRemoved            114                       # Number of squashed non-spec instructions that were removed
system.cpu.iq.issued_per_cycle::samples    2245237849                       # Number of insts issued each cycle
system.cpu.iq.issued_per_cycle::mean         1.199600                       # Number of insts issued each cycle
system.cpu.iq.issued_per_cycle::stdev        1.763085                       # Number of insts issued each cycle
system.cpu.iq.issued_per_cycle::underflows            0      0.00%      0.00% # Number of insts issued each cycle
system.cpu.iq.issued_per_cycle::0          1280634849     57.04%     57.04% # Number of insts issued each cycle
system.cpu.iq.issued_per_cycle::1           271847913     12.11%     69.15% # Number of insts issued each cycle
system.cpu.iq.issued_per_cycle::2           217053653      9.67%     78.81% # Number of insts issued each cycle
system.cpu.iq.issued_per_cycle::3           185944048      8.28%     87.09% # Number of insts issued each cycle
system.cpu.iq.issued_per_cycle::4           134350777      5.98%     93.08% # Number of insts issued each cycle
system.cpu.iq.issued_per_cycle::5            77214925      3.44%     96.52% # Number of insts issued each cycle
system.cpu.iq.issued_per_cycle::6            51803169      2.31%     98.82% # Number of insts issued each cycle
system.cpu.iq.issued_per_cycle::7            15805835      0.70%     99.53% # Number of insts issued each cycle
system.cpu.iq.issued_per_cycle::8            10582680      0.47%    100.00% # Number of insts issued each cycle
system.cpu.iq.issued_per_cycle::overflows            0      0.00%    100.00% # Number of insts issued each cycle
system.cpu.iq.issued_per_cycle::min_value            0                       # Number of insts issued each cycle
system.cpu.iq.issued_per_cycle::max_value            8                       # Number of insts issued each cycle
system.cpu.iq.issued_per_cycle::total      2245237849                       # Number of insts issued each cycle
system.cpu.iq.fu_full::No_OpClass                   0      0.00%      0.00% # attempts to use FU when none available
system.cpu.iq.fu_full::IntAlu                 6326008     17.11%     17.11% # attempts to use FU when none available
system.cpu.iq.fu_full::IntMult                      0      0.00%     17.11% # attempts to use FU when none available
system.cpu.iq.fu_full::IntDiv                       0      0.00%     17.11% # attempts to use FU when none available
system.cpu.iq.fu_full::FloatAdd                     0      0.00%     17.11% # attempts to use FU when none available
system.cpu.iq.fu_full::FloatCmp                     0      0.00%     17.11% # attempts to use FU when none available
system.cpu.iq.fu_full::FloatCvt                     0      0.00%     17.11% # attempts to use FU when none available
system.cpu.iq.fu_full::FloatMult                    0      0.00%     17.11% # attempts to use FU when none available
system.cpu.iq.fu_full::FloatDiv                     0      0.00%     17.11% # attempts to use FU when none available
system.cpu.iq.fu_full::FloatSqrt                    0      0.00%     17.11% # attempts to use FU when none available
system.cpu.iq.fu_full::SimdAdd                      0      0.00%     17.11% # attempts to use FU when none available
system.cpu.iq.fu_full::SimdAddAcc                   0      0.00%     17.11% # attempts to use FU when none available
system.cpu.iq.fu_full::SimdAlu                      0      0.00%     17.11% # attempts to use FU when none available
system.cpu.iq.fu_full::SimdCmp                      0      0.00%     17.11% # attempts to use FU when none available
system.cpu.iq.fu_full::SimdCvt                      0      0.00%     17.11% # attempts to use FU when none available
system.cpu.iq.fu_full::SimdMisc                     0      0.00%     17.11% # attempts to use FU when none available
system.cpu.iq.fu_full::SimdMult                     0      0.00%     17.11% # attempts to use FU when none available
system.cpu.iq.fu_full::SimdMultAcc                  0      0.00%     17.11% # attempts to use FU when none available
system.cpu.iq.fu_full::SimdShift                    0      0.00%     17.11% # attempts to use FU when none available
system.cpu.iq.fu_full::SimdShiftAcc                 0      0.00%     17.11% # attempts to use FU when none available
system.cpu.iq.fu_full::SimdSqrt                     0      0.00%     17.11% # attempts to use FU when none available
system.cpu.iq.fu_full::SimdFloatAdd                 0      0.00%     17.11% # attempts to use FU when none available
system.cpu.iq.fu_full::SimdFloatAlu                 0      0.00%     17.11% # attempts to use FU when none available
system.cpu.iq.fu_full::SimdFloatCmp                 0      0.00%     17.11% # attempts to use FU when none available
system.cpu.iq.fu_full::SimdFloatCvt                 0      0.00%     17.11% # attempts to use FU when none available
system.cpu.iq.fu_full::SimdFloatDiv                 0      0.00%     17.11% # attempts to use FU when none available
system.cpu.iq.fu_full::SimdFloatMisc                0      0.00%     17.11% # attempts to use FU when none available
system.cpu.iq.fu_full::SimdFloatMult                0      0.00%     17.11% # attempts to use FU when none available
system.cpu.iq.fu_full::SimdFloatMultAcc             0      0.00%     17.11% # attempts to use FU when none available
system.cpu.iq.fu_full::SimdFloatSqrt                0      0.00%     17.11% # attempts to use FU when none available
system.cpu.iq.fu_full::MemRead               27962087     75.64%     92.75% # attempts to use FU when none available
system.cpu.iq.fu_full::MemWrite               2679786      7.25%    100.00% # attempts to use FU when none available
system.cpu.iq.fu_full::IprAccess                    0      0.00%    100.00% # attempts to use FU when none available
system.cpu.iq.fu_full::InstPrefetch                 0      0.00%    100.00% # attempts to use FU when none available
system.cpu.iq.FU_type_0::No_OpClass                 0      0.00%      0.00% # Type of FU issued
system.cpu.iq.FU_type_0::IntAlu            1518131474     56.37%     56.37% # Type of FU issued
system.cpu.iq.FU_type_0::IntMult                 2010      0.00%     56.37% # Type of FU issued
system.cpu.iq.FU_type_0::IntDiv                     0      0.00%     56.37% # Type of FU issued
system.cpu.iq.FU_type_0::FloatAdd                   0      0.00%     56.37% # Type of FU issued
system.cpu.iq.FU_type_0::FloatCmp                   0      0.00%     56.37% # Type of FU issued
system.cpu.iq.FU_type_0::FloatCvt                   0      0.00%     56.37% # Type of FU issued
system.cpu.iq.FU_type_0::FloatMult                  0      0.00%     56.37% # Type of FU issued
system.cpu.iq.FU_type_0::FloatDiv                   0      0.00%     56.37% # Type of FU issued
system.cpu.iq.FU_type_0::FloatSqrt                  0      0.00%     56.37% # Type of FU issued
system.cpu.iq.FU_type_0::SimdAdd                    0      0.00%     56.37% # Type of FU issued
system.cpu.iq.FU_type_0::SimdAddAcc                 0      0.00%     56.37% # Type of FU issued
system.cpu.iq.FU_type_0::SimdAlu                    0      0.00%     56.37% # Type of FU issued
system.cpu.iq.FU_type_0::SimdCmp                    0      0.00%     56.37% # Type of FU issued
system.cpu.iq.FU_type_0::SimdCvt                    0      0.00%     56.37% # Type of FU issued
system.cpu.iq.FU_type_0::SimdMisc                   0      0.00%     56.37% # Type of FU issued
system.cpu.iq.FU_type_0::SimdMult                   0      0.00%     56.37% # Type of FU issued
system.cpu.iq.FU_type_0::SimdMultAcc                0      0.00%     56.37% # Type of FU issued
system.cpu.iq.FU_type_0::SimdShift                  0      0.00%     56.37% # Type of FU issued
system.cpu.iq.FU_type_0::SimdShiftAcc               0      0.00%     56.37% # Type of FU issued
system.cpu.iq.FU_type_0::SimdSqrt                   0      0.00%     56.37% # Type of FU issued
system.cpu.iq.FU_type_0::SimdFloatAdd               0      0.00%     56.37% # Type of FU issued
system.cpu.iq.FU_type_0::SimdFloatAlu               0      0.00%     56.37% # Type of FU issued
system.cpu.iq.FU_type_0::SimdFloatCmp               0      0.00%     56.37% # Type of FU issued
system.cpu.iq.FU_type_0::SimdFloatCvt               0      0.00%     56.37% # Type of FU issued
system.cpu.iq.FU_type_0::SimdFloatDiv               0      0.00%     56.37% # Type of FU issued
system.cpu.iq.FU_type_0::SimdFloatMisc              3      0.00%     56.37% # Type of FU issued
system.cpu.iq.FU_type_0::SimdFloatMult              0      0.00%     56.37% # Type of FU issued
system.cpu.iq.FU_type_0::SimdFloatMultAcc            0      0.00%     56.37% # Type of FU issued
system.cpu.iq.FU_type_0::SimdFloatSqrt              0      0.00%     56.37% # Type of FU issued
system.cpu.iq.FU_type_0::MemRead            824333552     30.61%     86.97% # Type of FU issued
system.cpu.iq.FU_type_0::MemWrite           350919356     13.03%    100.00% # Type of FU issued
system.cpu.iq.FU_type_0::IprAccess                  0      0.00%    100.00% # Type of FU issued
system.cpu.iq.FU_type_0::InstPrefetch               0      0.00%    100.00% # Type of FU issued
system.cpu.iq.FU_type_0::total             2693386395                       # Type of FU issued
system.cpu.iq.rate                           1.199464                       # Inst issue rate
system.cpu.iq.fu_busy_cnt                    36967881                       # FU busy when requested
system.cpu.iq.fu_busy_rate                   0.013725                       # FU busy rate (busy events/executed inst)
system.cpu.iq.int_inst_queue_reads         7670692407                       # Number of integer instruction queue reads
system.cpu.iq.int_inst_queue_writes        3841948562                       # Number of integer instruction queue writes
system.cpu.iq.int_inst_queue_wakeup_accesses   2562498121                       # Number of integer instruction queue wakeup accesses
system.cpu.iq.fp_inst_queue_reads                  36                       # Number of floating instruction queue reads
system.cpu.iq.fp_inst_queue_writes                 48                       # Number of floating instruction queue writes
system.cpu.iq.fp_inst_queue_wakeup_accesses           16                       # Number of floating instruction queue wakeup accesses
system.cpu.iq.int_alu_accesses             2730354256                       # Number of integer alu accesses
system.cpu.iq.fp_alu_accesses                      20                       # Number of floating point alu accesses
system.cpu.iew.lsq.thread0.forwLoads        101203141                       # Number of loads that had data forwarded from stores
system.cpu.iew.lsq.thread0.invAddrLoads             0                       # Number of loads ignored due to an invalid address
system.cpu.iew.lsq.thread0.squashedLoads    207474435                       # Number of loads squashed
system.cpu.iew.lsq.thread0.ignoredResponses       599433                       # Number of memory responses ignored because the instruction is squashed
system.cpu.iew.lsq.thread0.memOrderViolation       552047                       # Number of memory ordering violations
system.cpu.iew.lsq.thread0.squashedStores    100963445                       # Number of stores squashed
system.cpu.iew.lsq.thread0.invAddrSwpfs             0                       # Number of software prefetches ignored due to an invalid address
system.cpu.iew.lsq.thread0.blockedLoads             0                       # Number of blocked loads due to partial load-store forwarding
system.cpu.iew.lsq.thread0.rescheduledLoads      6920586                       # Number of loads that were rescheduled
system.cpu.iew.lsq.thread0.cacheBlocked      56478862                       # Number of times an access to memory failed due to the cache being blocked
system.cpu.iew.iewIdleCycles                        0                       # Number of cycles IEW is idle
system.cpu.iew.iewSquashCycles               20669643                       # Number of cycles IEW is squashing
system.cpu.iew.iewBlockCycles               732726602                       # Number of cycles IEW is blocking
system.cpu.iew.iewUnblockCycles             116001085                       # Number of cycles IEW is unblocking
system.cpu.iew.iewDispatchedInsts          3044913153                       # Number of instructions dispatched to IQ
system.cpu.iew.iewDispSquashedInsts           3151022                       # Number of squashed instructions skipped by dispatch
system.cpu.iew.iewDispLoadInsts             844659450                       # Number of dispatched load instructions
system.cpu.iew.iewDispStoreInsts            419595603                       # Number of dispatched store instructions
system.cpu.iew.iewDispNonSpecInsts                308                       # Number of dispatched non-speculative instructions
system.cpu.iew.iewIQFullEvents                5092071                       # Number of times the IQ has become full, causing a stall
system.cpu.iew.iewLSQFullEvents             105493862                       # Number of times the LSQ has become full, causing a stall
system.cpu.iew.memOrderViolationEvents         552047                       # Number of memory order violations
system.cpu.iew.predictedTakenIncorrect       12371929                       # Number of branches that were predicted taken incorrectly
system.cpu.iew.predictedNotTakenIncorrect     11743774                       # Number of branches that were predicted not taken incorrectly
system.cpu.iew.branchMispredicts             24115703                       # Number of branch mispredicts detected at execute
system.cpu.iew.iewExecutedInsts            2659090152                       # Number of executed instructions
system.cpu.iew.iewExecLoadInsts             808091403                       # Number of load instructions executed
system.cpu.iew.iewExecSquashedInsts          34296243                       # Number of squashed instructions skipped in execute
system.cpu.iew.exec_swp                             0                       # number of swp insts executed
system.cpu.iew.exec_nop                            21                       # number of nop insts executed
system.cpu.iew.exec_refs                   1152646845                       # number of memory reference insts executed
system.cpu.iew.exec_branches                309790713                       # Number of branches executed
system.cpu.iew.exec_stores                  344555442                       # Number of stores executed
system.cpu.iew.exec_rate                     1.184191                       # Inst execution rate
system.cpu.iew.wb_sent                     2573910711                       # cumulative count of insts sent to commit
system.cpu.iew.wb_count                    2562498137                       # cumulative count of insts written-back
system.cpu.iew.wb_producers                1676732103                       # num instructions producing a value
system.cpu.iew.wb_consumers                2595242672                       # num instructions consuming a value
system.cpu.iew.wb_penalized                         0                       # number of instrctions required to write to 'other' IQ
system.cpu.iew.wb_rate                       1.141175                       # insts written-back per cycle
system.cpu.iew.wb_fanout                     0.646079                       # average fanout of values written-back
system.cpu.iew.wb_penalized_rate                    0                       # fraction of instructions written-back that wrote to 'other' IQ
system.cpu.commit.commitSquashedInsts       797050914                       # The number of squashed insts skipped by commit
system.cpu.commit.commitNonSpecStalls             326                       # The number of times commit has been forced to stall to communicate backwards
system.cpu.commit.branchMispredicts          20206149                       # The number of times a branch was mispredicted
system.cpu.commit.committed_per_cycle::samples   2133865389                       # Number of insts commited each cycle
system.cpu.commit.committed_per_cycle::mean     1.053683                       # Number of insts commited each cycle
system.cpu.commit.committed_per_cycle::stdev     2.096015                       # Number of insts commited each cycle
system.cpu.commit.committed_per_cycle::underflows            0      0.00%      0.00% # Number of insts commited each cycle
system.cpu.commit.committed_per_cycle::0   1463938182     68.60%     68.60% # Number of insts commited each cycle
system.cpu.commit.committed_per_cycle::1    194382391      9.11%     77.71% # Number of insts commited each cycle
system.cpu.commit.committed_per_cycle::2    167228128      7.84%     85.55% # Number of insts commited each cycle
system.cpu.commit.committed_per_cycle::3     75899523      3.56%     89.11% # Number of insts commited each cycle
system.cpu.commit.committed_per_cycle::4     45482690      2.13%     91.24% # Number of insts commited each cycle
system.cpu.commit.committed_per_cycle::5     40815593      1.91%     93.15% # Number of insts commited each cycle
system.cpu.commit.committed_per_cycle::6     21932621      1.03%     94.18% # Number of insts commited each cycle
system.cpu.commit.committed_per_cycle::7     19214346      0.90%     95.08% # Number of insts commited each cycle
system.cpu.commit.committed_per_cycle::8    104971915      4.92%    100.00% # Number of insts commited each cycle
system.cpu.commit.committed_per_cycle::overflows            0      0.00%    100.00% # Number of insts commited each cycle
system.cpu.commit.committed_per_cycle::min_value            0                       # Number of insts commited each cycle
system.cpu.commit.committed_per_cycle::max_value            8                       # Number of insts commited each cycle
system.cpu.commit.committed_per_cycle::total   2133865389                       # Number of insts commited each cycle
system.cpu.commit.committedInsts           2138695719                       # Number of instructions committed
system.cpu.commit.committedOps             2248417409                       # Number of ops (including micro ops) committed
system.cpu.commit.swp_count                         0                       # Number of s/w prefetches committed
system.cpu.commit.refs                      955817173                       # Number of memory references committed
system.cpu.commit.loads                     637185015                       # Number of loads committed
system.cpu.commit.membars                         132                       # Number of memory barriers committed
system.cpu.commit.branches                  268409160                       # Number of branches committed
system.cpu.commit.fp_insts                         16                       # Number of committed floating point instructions.
system.cpu.commit.int_insts                1992035568                       # Number of committed integer instructions.
system.cpu.commit.function_calls              6012440                       # Number of function calls committed.
system.cpu.commit.op_class_0::No_OpClass            0      0.00%      0.00% # Class of committed instruction
system.cpu.commit.op_class_0::IntAlu       1292598336     57.49%     57.49% # Class of committed instruction
system.cpu.commit.op_class_0::IntMult            1897      0.00%     57.49% # Class of committed instruction
system.cpu.commit.op_class_0::IntDiv                0      0.00%     57.49% # Class of committed instruction
system.cpu.commit.op_class_0::FloatAdd              0      0.00%     57.49% # Class of committed instruction
system.cpu.commit.op_class_0::FloatCmp              0      0.00%     57.49% # Class of committed instruction
system.cpu.commit.op_class_0::FloatCvt              0      0.00%     57.49% # Class of committed instruction
system.cpu.commit.op_class_0::FloatMult             0      0.00%     57.49% # Class of committed instruction
system.cpu.commit.op_class_0::FloatDiv              0      0.00%     57.49% # Class of committed instruction
system.cpu.commit.op_class_0::FloatSqrt             0      0.00%     57.49% # Class of committed instruction
system.cpu.commit.op_class_0::SimdAdd               0      0.00%     57.49% # Class of committed instruction
system.cpu.commit.op_class_0::SimdAddAcc            0      0.00%     57.49% # Class of committed instruction
system.cpu.commit.op_class_0::SimdAlu               0      0.00%     57.49% # Class of committed instruction
system.cpu.commit.op_class_0::SimdCmp               0      0.00%     57.49% # Class of committed instruction
system.cpu.commit.op_class_0::SimdCvt               0      0.00%     57.49% # Class of committed instruction
system.cpu.commit.op_class_0::SimdMisc              0      0.00%     57.49% # Class of committed instruction
system.cpu.commit.op_class_0::SimdMult              0      0.00%     57.49% # Class of committed instruction
system.cpu.commit.op_class_0::SimdMultAcc            0      0.00%     57.49% # Class of committed instruction
system.cpu.commit.op_class_0::SimdShift             0      0.00%     57.49% # Class of committed instruction
system.cpu.commit.op_class_0::SimdShiftAcc            0      0.00%     57.49% # Class of committed instruction
system.cpu.commit.op_class_0::SimdSqrt              0      0.00%     57.49% # Class of committed instruction
system.cpu.commit.op_class_0::SimdFloatAdd            0      0.00%     57.49% # Class of committed instruction
system.cpu.commit.op_class_0::SimdFloatAlu            0      0.00%     57.49% # Class of committed instruction
system.cpu.commit.op_class_0::SimdFloatCmp            0      0.00%     57.49% # Class of committed instruction
system.cpu.commit.op_class_0::SimdFloatCvt            0      0.00%     57.49% # Class of committed instruction
system.cpu.commit.op_class_0::SimdFloatDiv            0      0.00%     57.49% # Class of committed instruction
system.cpu.commit.op_class_0::SimdFloatMisc            3      0.00%     57.49% # Class of committed instruction
system.cpu.commit.op_class_0::SimdFloatMult            0      0.00%     57.49% # Class of committed instruction
system.cpu.commit.op_class_0::SimdFloatMultAcc            0      0.00%     57.49% # Class of committed instruction
system.cpu.commit.op_class_0::SimdFloatSqrt            0      0.00%     57.49% # Class of committed instruction
system.cpu.commit.op_class_0::MemRead       637185015     28.34%     85.83% # Class of committed instruction
system.cpu.commit.op_class_0::MemWrite      318632158     14.17%    100.00% # Class of committed instruction
system.cpu.commit.op_class_0::IprAccess             0      0.00%    100.00% # Class of committed instruction
system.cpu.commit.op_class_0::InstPrefetch            0      0.00%    100.00% # Class of committed instruction
system.cpu.commit.op_class_0::total        2248417409                       # Class of committed instruction
system.cpu.commit.bw_lim_events             104971915                       # number cycles where commit BW limit reached
system.cpu.rob.rob_reads                   5074360963                       # The number of ROB reads
system.cpu.rob.rob_writes                  6202535769                       # The number of ROB writes
system.cpu.timesIdled                            2318                       # Number of times that the entire CPU went into an idle state and unscheduled itself
system.cpu.idleCycles                          252875                       # Total number of cycles that the CPU has spent unscheduled due to idling
system.cpu.committedInsts                  2138695809                       # Number of Instructions Simulated
system.cpu.committedOps                    2248417409                       # Number of Ops (including micro ops) Simulated
system.cpu.cpi                               1.049935                       # CPI: Cycles Per Instruction
system.cpu.cpi_total                         1.049935                       # CPI: Total CPI of All Threads
system.cpu.ipc                               0.952440                       # IPC: Instructions Per Cycle
system.cpu.ipc_total                         0.952440                       # IPC: Total IPC of All Threads
system.cpu.int_regfile_reads               3329551225                       # number of integer regfile reads
system.cpu.int_regfile_writes              1667271436                       # number of integer regfile writes
system.cpu.fp_regfile_reads                       176                       # number of floating regfile reads
system.cpu.cc_regfile_reads               10115779289                       # number of cc regfile reads
system.cpu.cc_regfile_writes                861785953                       # number of cc regfile writes
system.cpu.misc_regfile_reads              1057397547                       # number of misc regfile reads
system.cpu.misc_regfile_writes                    264                       # number of misc regfile writes
system.cpu.dcache.tags.replacements          18553645                       # number of replacements
system.cpu.dcache.tags.tagsinuse           511.967356                       # Cycle average of tags in use
system.cpu.dcache.tags.total_refs           914881063                       # Total number of references to valid blocks.
system.cpu.dcache.tags.sampled_refs          18554157                       # Sample count of references to valid blocks.
system.cpu.dcache.tags.avg_refs             49.308684                       # Average number of references to valid blocks.
system.cpu.dcache.tags.warmup_cycle         111757250                       # Cycle when the warmup percentage was hit.
system.cpu.dcache.tags.occ_blocks::cpu.data   511.967356                       # Average occupied blocks per requestor
system.cpu.dcache.tags.occ_percent::cpu.data     0.999936                       # Average percentage of cache occupancy
system.cpu.dcache.tags.occ_percent::total     0.999936                       # Average percentage of cache occupancy
system.cpu.dcache.tags.occ_task_id_blocks::1024          512                       # Occupied blocks per task id
system.cpu.dcache.tags.age_task_id_blocks_1024::0          154                       # Occupied blocks per task id
system.cpu.dcache.tags.age_task_id_blocks_1024::1          358                       # Occupied blocks per task id
system.cpu.dcache.tags.occ_task_id_percent::1024            1                       # Percentage of cache occupancy per task id
system.cpu.dcache.tags.tag_accesses        7604751525                       # Number of tag accesses
system.cpu.dcache.tags.data_accesses       7604751525                       # Number of data accesses
system.cpu.dcache.ReadReq_hits::cpu.data    613878261                       # number of ReadReq hits
system.cpu.dcache.ReadReq_hits::total       613878261                       # number of ReadReq hits
system.cpu.dcache.WriteReq_hits::cpu.data    301002530                       # number of WriteReq hits
system.cpu.dcache.WriteReq_hits::total      301002530                       # number of WriteReq hits
system.cpu.dcache.LoadLockedReq_hits::cpu.data          139                       # number of LoadLockedReq hits
system.cpu.dcache.LoadLockedReq_hits::total          139                       # number of LoadLockedReq hits
system.cpu.dcache.StoreCondReq_hits::cpu.data          131                       # number of StoreCondReq hits
system.cpu.dcache.StoreCondReq_hits::total          131                       # number of StoreCondReq hits
system.cpu.dcache.demand_hits::cpu.data     914880791                       # number of demand (read+write) hits
system.cpu.dcache.demand_hits::total        914880791                       # number of demand (read+write) hits
system.cpu.dcache.overall_hits::cpu.data    914880791                       # number of overall hits
system.cpu.dcache.overall_hits::total       914880791                       # number of overall hits
system.cpu.dcache.ReadReq_misses::cpu.data     23866908                       # number of ReadReq misses
system.cpu.dcache.ReadReq_misses::total      23866908                       # number of ReadReq misses
system.cpu.dcache.WriteReq_misses::cpu.data      9526691                       # number of WriteReq misses
system.cpu.dcache.WriteReq_misses::total      9526691                       # number of WriteReq misses
system.cpu.dcache.LoadLockedReq_misses::cpu.data           11                       # number of LoadLockedReq misses
system.cpu.dcache.LoadLockedReq_misses::total           11                       # number of LoadLockedReq misses
system.cpu.dcache.demand_misses::cpu.data     33393599                       # number of demand (read+write) misses
system.cpu.dcache.demand_misses::total       33393599                       # number of demand (read+write) misses
system.cpu.dcache.overall_misses::cpu.data     33393599                       # number of overall misses
system.cpu.dcache.overall_misses::total      33393599                       # number of overall misses
system.cpu.dcache.ReadReq_miss_latency::cpu.data 1346564150981                       # number of ReadReq miss cycles
system.cpu.dcache.ReadReq_miss_latency::total 1346564150981                       # number of ReadReq miss cycles
system.cpu.dcache.WriteReq_miss_latency::cpu.data 675132570511                       # number of WriteReq miss cycles
system.cpu.dcache.WriteReq_miss_latency::total 675132570511                       # number of WriteReq miss cycles
system.cpu.dcache.LoadLockedReq_miss_latency::cpu.data      1094000                       # number of LoadLockedReq miss cycles
system.cpu.dcache.LoadLockedReq_miss_latency::total      1094000                       # number of LoadLockedReq miss cycles
system.cpu.dcache.demand_miss_latency::cpu.data 2021696721492                       # number of demand (read+write) miss cycles
system.cpu.dcache.demand_miss_latency::total 2021696721492                       # number of demand (read+write) miss cycles
system.cpu.dcache.overall_miss_latency::cpu.data 2021696721492                       # number of overall miss cycles
system.cpu.dcache.overall_miss_latency::total 2021696721492                       # number of overall miss cycles
system.cpu.dcache.ReadReq_accesses::cpu.data    637745169                       # number of ReadReq accesses(hits+misses)
system.cpu.dcache.ReadReq_accesses::total    637745169                       # number of ReadReq accesses(hits+misses)
system.cpu.dcache.WriteReq_accesses::cpu.data    310529221                       # number of WriteReq accesses(hits+misses)
system.cpu.dcache.WriteReq_accesses::total    310529221                       # number of WriteReq accesses(hits+misses)
system.cpu.dcache.LoadLockedReq_accesses::cpu.data          150                       # number of LoadLockedReq accesses(hits+misses)
system.cpu.dcache.LoadLockedReq_accesses::total          150                       # number of LoadLockedReq accesses(hits+misses)
system.cpu.dcache.StoreCondReq_accesses::cpu.data          131                       # number of StoreCondReq accesses(hits+misses)
system.cpu.dcache.StoreCondReq_accesses::total          131                       # number of StoreCondReq accesses(hits+misses)
system.cpu.dcache.demand_accesses::cpu.data    948274390                       # number of demand (read+write) accesses
system.cpu.dcache.demand_accesses::total    948274390                       # number of demand (read+write) accesses
system.cpu.dcache.overall_accesses::cpu.data    948274390                       # number of overall (read+write) accesses
system.cpu.dcache.overall_accesses::total    948274390                       # number of overall (read+write) accesses
system.cpu.dcache.ReadReq_miss_rate::cpu.data     0.037424                       # miss rate for ReadReq accesses
system.cpu.dcache.ReadReq_miss_rate::total     0.037424                       # miss rate for ReadReq accesses
system.cpu.dcache.WriteReq_miss_rate::cpu.data     0.030679                       # miss rate for WriteReq accesses
system.cpu.dcache.WriteReq_miss_rate::total     0.030679                       # miss rate for WriteReq accesses
system.cpu.dcache.LoadLockedReq_miss_rate::cpu.data     0.073333                       # miss rate for LoadLockedReq accesses
system.cpu.dcache.LoadLockedReq_miss_rate::total     0.073333                       # miss rate for LoadLockedReq accesses
system.cpu.dcache.demand_miss_rate::cpu.data     0.035215                       # miss rate for demand accesses
system.cpu.dcache.demand_miss_rate::total     0.035215                       # miss rate for demand accesses
system.cpu.dcache.overall_miss_rate::cpu.data     0.035215                       # miss rate for overall accesses
system.cpu.dcache.overall_miss_rate::total     0.035215                       # miss rate for overall accesses
system.cpu.dcache.ReadReq_avg_miss_latency::cpu.data 56419.715155                       # average ReadReq miss latency
system.cpu.dcache.ReadReq_avg_miss_latency::total 56419.715155                       # average ReadReq miss latency
system.cpu.dcache.WriteReq_avg_miss_latency::cpu.data 70867.478594                       # average WriteReq miss latency
system.cpu.dcache.WriteReq_avg_miss_latency::total 70867.478594                       # average WriteReq miss latency
system.cpu.dcache.LoadLockedReq_avg_miss_latency::cpu.data 99454.545455                       # average LoadLockedReq miss latency
system.cpu.dcache.LoadLockedReq_avg_miss_latency::total 99454.545455                       # average LoadLockedReq miss latency
system.cpu.dcache.demand_avg_miss_latency::cpu.data 60541.444529                       # average overall miss latency
system.cpu.dcache.demand_avg_miss_latency::total 60541.444529                       # average overall miss latency
system.cpu.dcache.overall_avg_miss_latency::cpu.data 60541.444529                       # average overall miss latency
system.cpu.dcache.overall_avg_miss_latency::total 60541.444529                       # average overall miss latency
system.cpu.dcache.blocked_cycles::no_mshrs    205077895                       # number of cycles access was blocked
system.cpu.dcache.blocked_cycles::no_targets        44251                       # number of cycles access was blocked
system.cpu.dcache.blocked::no_mshrs           5548184                       # number of cycles access was blocked
system.cpu.dcache.blocked::no_targets             446                       # number of cycles access was blocked
system.cpu.dcache.avg_blocked_cycles::no_mshrs    36.963067                       # average number of cycles each access was blocked
system.cpu.dcache.avg_blocked_cycles::no_targets    99.217489                       # average number of cycles each access was blocked
system.cpu.dcache.fast_writes                       0                       # number of fast writes performed
system.cpu.dcache.cache_copies                      0                       # number of cache copies performed
system.cpu.dcache.writebacks::writebacks      7310933                       # number of writebacks
system.cpu.dcache.writebacks::total           7310933                       # number of writebacks
system.cpu.dcache.ReadReq_mshr_hits::cpu.data      9509572                       # number of ReadReq MSHR hits
system.cpu.dcache.ReadReq_mshr_hits::total      9509572                       # number of ReadReq MSHR hits
system.cpu.dcache.WriteReq_mshr_hits::cpu.data      5329868                       # number of WriteReq MSHR hits
system.cpu.dcache.WriteReq_mshr_hits::total      5329868                       # number of WriteReq MSHR hits
system.cpu.dcache.LoadLockedReq_mshr_hits::cpu.data           11                       # number of LoadLockedReq MSHR hits
system.cpu.dcache.LoadLockedReq_mshr_hits::total           11                       # number of LoadLockedReq MSHR hits
system.cpu.dcache.demand_mshr_hits::cpu.data     14839440                       # number of demand (read+write) MSHR hits
system.cpu.dcache.demand_mshr_hits::total     14839440                       # number of demand (read+write) MSHR hits
system.cpu.dcache.overall_mshr_hits::cpu.data     14839440                       # number of overall MSHR hits
system.cpu.dcache.overall_mshr_hits::total     14839440                       # number of overall MSHR hits
system.cpu.dcache.ReadReq_mshr_misses::cpu.data     14357336                       # number of ReadReq MSHR misses
system.cpu.dcache.ReadReq_mshr_misses::total     14357336                       # number of ReadReq MSHR misses
system.cpu.dcache.WriteReq_mshr_misses::cpu.data      4196823                       # number of WriteReq MSHR misses
system.cpu.dcache.WriteReq_mshr_misses::total      4196823                       # number of WriteReq MSHR misses
system.cpu.dcache.demand_mshr_misses::cpu.data     18554159                       # number of demand (read+write) MSHR misses
system.cpu.dcache.demand_mshr_misses::total     18554159                       # number of demand (read+write) MSHR misses
system.cpu.dcache.overall_mshr_misses::cpu.data     18554159                       # number of overall MSHR misses
system.cpu.dcache.overall_mshr_misses::total     18554159                       # number of overall MSHR misses
system.cpu.dcache.ReadReq_mshr_miss_latency::cpu.data 779734979760                       # number of ReadReq MSHR miss cycles
system.cpu.dcache.ReadReq_mshr_miss_latency::total 779734979760                       # number of ReadReq MSHR miss cycles
system.cpu.dcache.WriteReq_mshr_miss_latency::cpu.data 312237099476                       # number of WriteReq MSHR miss cycles
system.cpu.dcache.WriteReq_mshr_miss_latency::total 312237099476                       # number of WriteReq MSHR miss cycles
system.cpu.dcache.demand_mshr_miss_latency::cpu.data 1091972079236                       # number of demand (read+write) MSHR miss cycles
system.cpu.dcache.demand_mshr_miss_latency::total 1091972079236                       # number of demand (read+write) MSHR miss cycles
system.cpu.dcache.overall_mshr_miss_latency::cpu.data 1091972079236                       # number of overall MSHR miss cycles
system.cpu.dcache.overall_mshr_miss_latency::total 1091972079236                       # number of overall MSHR miss cycles
system.cpu.dcache.ReadReq_mshr_miss_rate::cpu.data     0.022513                       # mshr miss rate for ReadReq accesses
system.cpu.dcache.ReadReq_mshr_miss_rate::total     0.022513                       # mshr miss rate for ReadReq accesses
system.cpu.dcache.WriteReq_mshr_miss_rate::cpu.data     0.013515                       # mshr miss rate for WriteReq accesses
system.cpu.dcache.WriteReq_mshr_miss_rate::total     0.013515                       # mshr miss rate for WriteReq accesses
system.cpu.dcache.demand_mshr_miss_rate::cpu.data     0.019566                       # mshr miss rate for demand accesses
system.cpu.dcache.demand_mshr_miss_rate::total     0.019566                       # mshr miss rate for demand accesses
system.cpu.dcache.overall_mshr_miss_rate::cpu.data     0.019566                       # mshr miss rate for overall accesses
system.cpu.dcache.overall_mshr_miss_rate::total     0.019566                       # mshr miss rate for overall accesses
system.cpu.dcache.ReadReq_avg_mshr_miss_latency::cpu.data 54309.168481                       # average ReadReq mshr miss latency
system.cpu.dcache.ReadReq_avg_mshr_miss_latency::total 54309.168481                       # average ReadReq mshr miss latency
system.cpu.dcache.WriteReq_avg_mshr_miss_latency::cpu.data 74398.443650                       # average WriteReq mshr miss latency
system.cpu.dcache.WriteReq_avg_mshr_miss_latency::total 74398.443650                       # average WriteReq mshr miss latency
system.cpu.dcache.demand_avg_mshr_miss_latency::cpu.data 58853.224187                       # average overall mshr miss latency
system.cpu.dcache.demand_avg_mshr_miss_latency::total 58853.224187                       # average overall mshr miss latency
system.cpu.dcache.overall_avg_mshr_miss_latency::cpu.data 58853.224187                       # average overall mshr miss latency
system.cpu.dcache.overall_avg_mshr_miss_latency::total 58853.224187                       # average overall mshr miss latency
system.cpu.dcache.no_allocate_misses                0                       # Number of misses that were no-allocate
system.cpu.icache.tags.replacements              2451                       # number of replacements
system.cpu.icache.tags.tagsinuse           509.195877                       # Cycle average of tags in use
system.cpu.icache.tags.total_refs           321683683                       # Total number of references to valid blocks.
system.cpu.icache.tags.sampled_refs              2963                       # Sample count of references to valid blocks.
system.cpu.icache.tags.avg_refs          108566.885926                       # Average number of references to valid blocks.
system.cpu.icache.tags.warmup_cycle      114486401250                       # Cycle when the warmup percentage was hit.
system.cpu.icache.tags.occ_blocks::cpu.inst   509.195877                       # Average occupied blocks per requestor
system.cpu.icache.tags.occ_percent::cpu.inst     0.994523                       # Average percentage of cache occupancy
system.cpu.icache.tags.occ_percent::total     0.994523                       # Average percentage of cache occupancy
system.cpu.icache.tags.occ_task_id_blocks::1024          512                       # Occupied blocks per task id
system.cpu.icache.tags.age_task_id_blocks_1024::0           52                       # Occupied blocks per task id
system.cpu.icache.tags.age_task_id_blocks_1024::2           60                       # Occupied blocks per task id
system.cpu.icache.tags.age_task_id_blocks_1024::3            5                       # Occupied blocks per task id
system.cpu.icache.tags.age_task_id_blocks_1024::4          395                       # Occupied blocks per task id
system.cpu.icache.tags.occ_task_id_percent::1024            1                       # Percentage of cache occupancy per task id
system.cpu.icache.tags.tag_accesses        2573504540                       # Number of tag accesses
system.cpu.icache.tags.data_accesses       2573504540                       # Number of data accesses
system.cpu.icache.ReadReq_hits::cpu.inst    321683683                       # number of ReadReq hits
system.cpu.icache.ReadReq_hits::total       321683683                       # number of ReadReq hits
system.cpu.icache.demand_hits::cpu.inst     321683683                       # number of demand (read+write) hits
system.cpu.icache.demand_hits::total        321683683                       # number of demand (read+write) hits
system.cpu.icache.overall_hits::cpu.inst    321683683                       # number of overall hits
system.cpu.icache.overall_hits::total       321683683                       # number of overall hits
system.cpu.icache.ReadReq_misses::cpu.inst         4014                       # number of ReadReq misses
system.cpu.icache.ReadReq_misses::total          4014                       # number of ReadReq misses
system.cpu.icache.demand_misses::cpu.inst         4014                       # number of demand (read+write) misses
system.cpu.icache.demand_misses::total           4014                       # number of demand (read+write) misses
system.cpu.icache.overall_misses::cpu.inst         4014                       # number of overall misses
system.cpu.icache.overall_misses::total          4014                       # number of overall misses
system.cpu.icache.ReadReq_miss_latency::cpu.inst    320448494                       # number of ReadReq miss cycles
system.cpu.icache.ReadReq_miss_latency::total    320448494                       # number of ReadReq miss cycles
system.cpu.icache.demand_miss_latency::cpu.inst    320448494                       # number of demand (read+write) miss cycles
system.cpu.icache.demand_miss_latency::total    320448494                       # number of demand (read+write) miss cycles
system.cpu.icache.overall_miss_latency::cpu.inst    320448494                       # number of overall miss cycles
system.cpu.icache.overall_miss_latency::total    320448494                       # number of overall miss cycles
system.cpu.icache.ReadReq_accesses::cpu.inst    321687697                       # number of ReadReq accesses(hits+misses)
system.cpu.icache.ReadReq_accesses::total    321687697                       # number of ReadReq accesses(hits+misses)
system.cpu.icache.demand_accesses::cpu.inst    321687697                       # number of demand (read+write) accesses
system.cpu.icache.demand_accesses::total    321687697                       # number of demand (read+write) accesses
system.cpu.icache.overall_accesses::cpu.inst    321687697                       # number of overall (read+write) accesses
system.cpu.icache.overall_accesses::total    321687697                       # number of overall (read+write) accesses
system.cpu.icache.ReadReq_miss_rate::cpu.inst     0.000012                       # miss rate for ReadReq accesses
system.cpu.icache.ReadReq_miss_rate::total     0.000012                       # miss rate for ReadReq accesses
system.cpu.icache.demand_miss_rate::cpu.inst     0.000012                       # miss rate for demand accesses
system.cpu.icache.demand_miss_rate::total     0.000012                       # miss rate for demand accesses
system.cpu.icache.overall_miss_rate::cpu.inst     0.000012                       # miss rate for overall accesses
system.cpu.icache.overall_miss_rate::total     0.000012                       # miss rate for overall accesses
system.cpu.icache.ReadReq_avg_miss_latency::cpu.inst 79832.709018                       # average ReadReq miss latency
system.cpu.icache.ReadReq_avg_miss_latency::total 79832.709018                       # average ReadReq miss latency
system.cpu.icache.demand_avg_miss_latency::cpu.inst 79832.709018                       # average overall miss latency
system.cpu.icache.demand_avg_miss_latency::total 79832.709018                       # average overall miss latency
system.cpu.icache.overall_avg_miss_latency::cpu.inst 79832.709018                       # average overall miss latency
system.cpu.icache.overall_avg_miss_latency::total 79832.709018                       # average overall miss latency
system.cpu.icache.blocked_cycles::no_mshrs         1211                       # number of cycles access was blocked
system.cpu.icache.blocked_cycles::no_targets            0                       # number of cycles access was blocked
system.cpu.icache.blocked::no_mshrs                13                       # number of cycles access was blocked
system.cpu.icache.blocked::no_targets               0                       # number of cycles access was blocked
system.cpu.icache.avg_blocked_cycles::no_mshrs    93.153846                       # average number of cycles each access was blocked
system.cpu.icache.avg_blocked_cycles::no_targets          nan                       # average number of cycles each access was blocked
system.cpu.icache.fast_writes                       0                       # number of fast writes performed
system.cpu.icache.cache_copies                      0                       # number of cache copies performed
system.cpu.icache.ReadReq_mshr_hits::cpu.inst         1050                       # number of ReadReq MSHR hits
system.cpu.icache.ReadReq_mshr_hits::total         1050                       # number of ReadReq MSHR hits
system.cpu.icache.demand_mshr_hits::cpu.inst         1050                       # number of demand (read+write) MSHR hits
system.cpu.icache.demand_mshr_hits::total         1050                       # number of demand (read+write) MSHR hits
system.cpu.icache.overall_mshr_hits::cpu.inst         1050                       # number of overall MSHR hits
system.cpu.icache.overall_mshr_hits::total         1050                       # number of overall MSHR hits
system.cpu.icache.ReadReq_mshr_misses::cpu.inst         2964                       # number of ReadReq MSHR misses
system.cpu.icache.ReadReq_mshr_misses::total         2964                       # number of ReadReq MSHR misses
system.cpu.icache.demand_mshr_misses::cpu.inst         2964                       # number of demand (read+write) MSHR misses
system.cpu.icache.demand_mshr_misses::total         2964                       # number of demand (read+write) MSHR misses
system.cpu.icache.overall_mshr_misses::cpu.inst         2964                       # number of overall MSHR misses
system.cpu.icache.overall_mshr_misses::total         2964                       # number of overall MSHR misses
system.cpu.icache.ReadReq_mshr_miss_latency::cpu.inst    247293005                       # number of ReadReq MSHR miss cycles
system.cpu.icache.ReadReq_mshr_miss_latency::total    247293005                       # number of ReadReq MSHR miss cycles
system.cpu.icache.demand_mshr_miss_latency::cpu.inst    247293005                       # number of demand (read+write) MSHR miss cycles
system.cpu.icache.demand_mshr_miss_latency::total    247293005                       # number of demand (read+write) MSHR miss cycles
system.cpu.icache.overall_mshr_miss_latency::cpu.inst    247293005                       # number of overall MSHR miss cycles
system.cpu.icache.overall_mshr_miss_latency::total    247293005                       # number of overall MSHR miss cycles
system.cpu.icache.ReadReq_mshr_miss_rate::cpu.inst     0.000009                       # mshr miss rate for ReadReq accesses
system.cpu.icache.ReadReq_mshr_miss_rate::total     0.000009                       # mshr miss rate for ReadReq accesses
system.cpu.icache.demand_mshr_miss_rate::cpu.inst     0.000009                       # mshr miss rate for demand accesses
system.cpu.icache.demand_mshr_miss_rate::total     0.000009                       # mshr miss rate for demand accesses
system.cpu.icache.overall_mshr_miss_rate::cpu.inst     0.000009                       # mshr miss rate for overall accesses
system.cpu.icache.overall_mshr_miss_rate::total     0.000009                       # mshr miss rate for overall accesses
system.cpu.icache.ReadReq_avg_mshr_miss_latency::cpu.inst 83432.187922                       # average ReadReq mshr miss latency
system.cpu.icache.ReadReq_avg_mshr_miss_latency::total 83432.187922                       # average ReadReq mshr miss latency
system.cpu.icache.demand_avg_mshr_miss_latency::cpu.inst 83432.187922                       # average overall mshr miss latency
system.cpu.icache.demand_avg_mshr_miss_latency::total 83432.187922                       # average overall mshr miss latency
system.cpu.icache.overall_avg_mshr_miss_latency::cpu.inst 83432.187922                       # average overall mshr miss latency
system.cpu.icache.overall_avg_mshr_miss_latency::total 83432.187922                       # average overall mshr miss latency
system.cpu.icache.no_allocate_misses                0                       # Number of misses that were no-allocate
system.l2.tags.replacements                  10706990                       # number of replacements
system.l2.tags.tagsinuse                  4023.307343                       # Cycle average of tags in use
system.l2.tags.total_refs                    10960128                       # Total number of references to valid blocks.
system.l2.tags.sampled_refs                  10711081                       # Sample count of references to valid blocks.
system.l2.tags.avg_refs                      1.023251                       # Average number of references to valid blocks.
system.l2.tags.warmup_cycle                9480047500                       # Cycle when the warmup percentage was hit.
system.l2.tags.occ_blocks::writebacks     1158.629712                       # Average occupied blocks per requestor
system.l2.tags.occ_blocks::cpu.inst          2.678585                       # Average occupied blocks per requestor
system.l2.tags.occ_blocks::cpu.data       2861.999046                       # Average occupied blocks per requestor
system.l2.tags.occ_percent::writebacks       0.282869                       # Average percentage of cache occupancy
system.l2.tags.occ_percent::cpu.inst         0.000654                       # Average percentage of cache occupancy
system.l2.tags.occ_percent::cpu.data         0.698730                       # Average percentage of cache occupancy
system.l2.tags.occ_percent::total            0.982253                       # Average percentage of cache occupancy
system.l2.tags.occ_task_id_blocks::1024          4091                       # Occupied blocks per task id
system.l2.tags.age_task_id_blocks_1024::0          252                       # Occupied blocks per task id
system.l2.tags.age_task_id_blocks_1024::1         1964                       # Occupied blocks per task id
system.l2.tags.age_task_id_blocks_1024::2         1875                       # Occupied blocks per task id
system.l2.tags.occ_task_id_percent::1024     0.998779                       # Percentage of cache occupancy per task id
system.l2.tags.tag_accesses                 221852346                       # Number of tag accesses
system.l2.tags.data_accesses                221852346                       # Number of data accesses
system.l2.ReadReq_hits::cpu.inst                   65                       # number of ReadReq hits
system.l2.ReadReq_hits::cpu.data              6670071                       # number of ReadReq hits
system.l2.ReadReq_hits::total                 6670136                       # number of ReadReq hits
system.l2.Writeback_hits::writebacks          7310933                       # number of Writeback hits
system.l2.Writeback_hits::total               7310933                       # number of Writeback hits
system.l2.UpgradeReq_hits::cpu.data                 1                       # number of UpgradeReq hits
system.l2.UpgradeReq_hits::total                    1                       # number of UpgradeReq hits
system.l2.ReadExReq_hits::cpu.data            1184605                       # number of ReadExReq hits
system.l2.ReadExReq_hits::total               1184605                       # number of ReadExReq hits
system.l2.demand_hits::cpu.inst                    65                       # number of demand (read+write) hits
system.l2.demand_hits::cpu.data               7854676                       # number of demand (read+write) hits
system.l2.demand_hits::total                  7854741                       # number of demand (read+write) hits
system.l2.overall_hits::cpu.inst                   65                       # number of overall hits
system.l2.overall_hits::cpu.data              7854676                       # number of overall hits
system.l2.overall_hits::total                 7854741                       # number of overall hits
system.l2.ReadReq_misses::cpu.inst               2898                       # number of ReadReq misses
system.l2.ReadReq_misses::cpu.data            7687263                       # number of ReadReq misses
system.l2.ReadReq_misses::total               7690161                       # number of ReadReq misses
system.l2.ReadExReq_misses::cpu.data          3012219                       # number of ReadExReq misses
system.l2.ReadExReq_misses::total             3012219                       # number of ReadExReq misses
system.l2.demand_misses::cpu.inst                2898                       # number of demand (read+write) misses
system.l2.demand_misses::cpu.data            10699482                       # number of demand (read+write) misses
system.l2.demand_misses::total               10702380                       # number of demand (read+write) misses
system.l2.overall_misses::cpu.inst               2898                       # number of overall misses
system.l2.overall_misses::cpu.data           10699482                       # number of overall misses
system.l2.overall_misses::total              10702380                       # number of overall misses
system.l2.ReadReq_miss_latency::cpu.inst    243605750                       # number of ReadReq miss cycles
system.l2.ReadReq_miss_latency::cpu.data 694042980000                       # number of ReadReq miss cycles
system.l2.ReadReq_miss_latency::total    694286585750                       # number of ReadReq miss cycles
system.l2.ReadExReq_miss_latency::cpu.data 294105176249                       # number of ReadExReq miss cycles
system.l2.ReadExReq_miss_latency::total  294105176249                       # number of ReadExReq miss cycles
system.l2.demand_miss_latency::cpu.inst     243605750                       # number of demand (read+write) miss cycles
system.l2.demand_miss_latency::cpu.data  988148156249                       # number of demand (read+write) miss cycles
system.l2.demand_miss_latency::total     988391761999                       # number of demand (read+write) miss cycles
system.l2.overall_miss_latency::cpu.inst    243605750                       # number of overall miss cycles
system.l2.overall_miss_latency::cpu.data 988148156249                       # number of overall miss cycles
system.l2.overall_miss_latency::total    988391761999                       # number of overall miss cycles
system.l2.ReadReq_accesses::cpu.inst             2963                       # number of ReadReq accesses(hits+misses)
system.l2.ReadReq_accesses::cpu.data         14357334                       # number of ReadReq accesses(hits+misses)
system.l2.ReadReq_accesses::total            14360297                       # number of ReadReq accesses(hits+misses)
system.l2.Writeback_accesses::writebacks      7310933                       # number of Writeback accesses(hits+misses)
system.l2.Writeback_accesses::total           7310933                       # number of Writeback accesses(hits+misses)
system.l2.UpgradeReq_accesses::cpu.data             1                       # number of UpgradeReq accesses(hits+misses)
system.l2.UpgradeReq_accesses::total                1                       # number of UpgradeReq accesses(hits+misses)
system.l2.ReadExReq_accesses::cpu.data        4196824                       # number of ReadExReq accesses(hits+misses)
system.l2.ReadExReq_accesses::total           4196824                       # number of ReadExReq accesses(hits+misses)
system.l2.demand_accesses::cpu.inst              2963                       # number of demand (read+write) accesses
system.l2.demand_accesses::cpu.data          18554158                       # number of demand (read+write) accesses
system.l2.demand_accesses::total             18557121                       # number of demand (read+write) accesses
system.l2.overall_accesses::cpu.inst             2963                       # number of overall (read+write) accesses
system.l2.overall_accesses::cpu.data         18554158                       # number of overall (read+write) accesses
system.l2.overall_accesses::total            18557121                       # number of overall (read+write) accesses
system.l2.ReadReq_miss_rate::cpu.inst        0.978063                       # miss rate for ReadReq accesses
system.l2.ReadReq_miss_rate::cpu.data        0.535424                       # miss rate for ReadReq accesses
system.l2.ReadReq_miss_rate::total           0.535515                       # miss rate for ReadReq accesses
system.l2.ReadExReq_miss_rate::cpu.data      0.717738                       # miss rate for ReadExReq accesses
system.l2.ReadExReq_miss_rate::total         0.717738                       # miss rate for ReadExReq accesses
system.l2.demand_miss_rate::cpu.inst         0.978063                       # miss rate for demand accesses
system.l2.demand_miss_rate::cpu.data         0.576662                       # miss rate for demand accesses
system.l2.demand_miss_rate::total            0.576726                       # miss rate for demand accesses
system.l2.overall_miss_rate::cpu.inst        0.978063                       # miss rate for overall accesses
system.l2.overall_miss_rate::cpu.data        0.576662                       # miss rate for overall accesses
system.l2.overall_miss_rate::total           0.576726                       # miss rate for overall accesses
system.l2.ReadReq_avg_miss_latency::cpu.inst 84059.955141                       # average ReadReq miss latency
system.l2.ReadReq_avg_miss_latency::cpu.data 90284.797073                       # average ReadReq miss latency
system.l2.ReadReq_avg_miss_latency::total 90282.451271                       # average ReadReq miss latency
system.l2.ReadExReq_avg_miss_latency::cpu.data 97637.381694                       # average ReadExReq miss latency
system.l2.ReadExReq_avg_miss_latency::total 97637.381694                       # average ReadExReq miss latency
system.l2.demand_avg_miss_latency::cpu.inst 84059.955141                       # average overall miss latency
system.l2.demand_avg_miss_latency::cpu.data 92354.765983                       # average overall miss latency
system.l2.demand_avg_miss_latency::total 92352.519907                       # average overall miss latency
system.l2.overall_avg_miss_latency::cpu.inst 84059.955141                       # average overall miss latency
system.l2.overall_avg_miss_latency::cpu.data 92354.765983                       # average overall miss latency
system.l2.overall_avg_miss_latency::total 92352.519907                       # average overall miss latency
system.l2.blocked_cycles::no_mshrs                  0                       # number of cycles access was blocked
system.l2.blocked_cycles::no_targets                0                       # number of cycles access was blocked
system.l2.blocked::no_mshrs                         0                       # number of cycles access was blocked
system.l2.blocked::no_targets                       0                       # number of cycles access was blocked
system.l2.avg_blocked_cycles::no_mshrs            nan                       # average number of cycles each access was blocked
system.l2.avg_blocked_cycles::no_targets          nan                       # average number of cycles each access was blocked
system.l2.fast_writes                               0                       # number of fast writes performed
system.l2.cache_copies                              0                       # number of cache copies performed
system.l2.writebacks::writebacks              4125087                       # number of writebacks
system.l2.writebacks::total                   4125087                       # number of writebacks
system.l2.ReadReq_mshr_hits::cpu.inst               4                       # number of ReadReq MSHR hits
system.l2.ReadReq_mshr_hits::cpu.data              16                       # number of ReadReq MSHR hits
system.l2.ReadReq_mshr_hits::total                 20                       # number of ReadReq MSHR hits
system.l2.demand_mshr_hits::cpu.inst                4                       # number of demand (read+write) MSHR hits
system.l2.demand_mshr_hits::cpu.data               16                       # number of demand (read+write) MSHR hits
system.l2.demand_mshr_hits::total                  20                       # number of demand (read+write) MSHR hits
system.l2.overall_mshr_hits::cpu.inst               4                       # number of overall MSHR hits
system.l2.overall_mshr_hits::cpu.data              16                       # number of overall MSHR hits
system.l2.overall_mshr_hits::total                 20                       # number of overall MSHR hits
system.l2.ReadReq_mshr_misses::cpu.inst          2894                       # number of ReadReq MSHR misses
system.l2.ReadReq_mshr_misses::cpu.data       7687247                       # number of ReadReq MSHR misses
system.l2.ReadReq_mshr_misses::total          7690141                       # number of ReadReq MSHR misses
system.l2.ReadExReq_mshr_misses::cpu.data      3012219                       # number of ReadExReq MSHR misses
system.l2.ReadExReq_mshr_misses::total        3012219                       # number of ReadExReq MSHR misses
system.l2.demand_mshr_misses::cpu.inst           2894                       # number of demand (read+write) MSHR misses
system.l2.demand_mshr_misses::cpu.data       10699466                       # number of demand (read+write) MSHR misses
system.l2.demand_mshr_misses::total          10702360                       # number of demand (read+write) MSHR misses
system.l2.overall_mshr_misses::cpu.inst          2894                       # number of overall MSHR misses
system.l2.overall_mshr_misses::cpu.data      10699466                       # number of overall MSHR misses
system.l2.overall_mshr_misses::total         10702360                       # number of overall MSHR misses
system.l2.ReadReq_mshr_miss_latency::cpu.inst    207119000                       # number of ReadReq MSHR miss cycles
system.l2.ReadReq_mshr_miss_latency::cpu.data 597206291250                       # number of ReadReq MSHR miss cycles
system.l2.ReadReq_mshr_miss_latency::total 597413410250                       # number of ReadReq MSHR miss cycles
system.l2.ReadExReq_mshr_miss_latency::cpu.data 256206336749                       # number of ReadExReq MSHR miss cycles
system.l2.ReadExReq_mshr_miss_latency::total 256206336749                       # number of ReadExReq MSHR miss cycles
system.l2.demand_mshr_miss_latency::cpu.inst    207119000                       # number of demand (read+write) MSHR miss cycles
system.l2.demand_mshr_miss_latency::cpu.data 853412627999                       # number of demand (read+write) MSHR miss cycles
system.l2.demand_mshr_miss_latency::total 853619746999                       # number of demand (read+write) MSHR miss cycles
system.l2.overall_mshr_miss_latency::cpu.inst    207119000                       # number of overall MSHR miss cycles
system.l2.overall_mshr_miss_latency::cpu.data 853412627999                       # number of overall MSHR miss cycles
system.l2.overall_mshr_miss_latency::total 853619746999                       # number of overall MSHR miss cycles
system.l2.ReadReq_mshr_miss_rate::cpu.inst     0.976713                       # mshr miss rate for ReadReq accesses
system.l2.ReadReq_mshr_miss_rate::cpu.data     0.535423                       # mshr miss rate for ReadReq accesses
system.l2.ReadReq_mshr_miss_rate::total      0.535514                       # mshr miss rate for ReadReq accesses
system.l2.ReadExReq_mshr_miss_rate::cpu.data     0.717738                       # mshr miss rate for ReadExReq accesses
system.l2.ReadExReq_mshr_miss_rate::total     0.717738                       # mshr miss rate for ReadExReq accesses
system.l2.demand_mshr_miss_rate::cpu.inst     0.976713                       # mshr miss rate for demand accesses
system.l2.demand_mshr_miss_rate::cpu.data     0.576661                       # mshr miss rate for demand accesses
system.l2.demand_mshr_miss_rate::total       0.576725                       # mshr miss rate for demand accesses
system.l2.overall_mshr_miss_rate::cpu.inst     0.976713                       # mshr miss rate for overall accesses
system.l2.overall_mshr_miss_rate::cpu.data     0.576661                       # mshr miss rate for overall accesses
system.l2.overall_mshr_miss_rate::total      0.576725                       # mshr miss rate for overall accesses
system.l2.ReadReq_avg_mshr_miss_latency::cpu.inst 71568.417415                       # average ReadReq mshr miss latency
system.l2.ReadReq_avg_mshr_miss_latency::cpu.data 77687.927973                       # average ReadReq mshr miss latency
system.l2.ReadReq_avg_mshr_miss_latency::total 77685.625043                       # average ReadReq mshr miss latency
system.l2.ReadExReq_avg_mshr_miss_latency::cpu.data 85055.680463                       # average ReadExReq mshr miss latency
system.l2.ReadExReq_avg_mshr_miss_latency::total 85055.680463                       # average ReadExReq mshr miss latency
system.l2.demand_avg_mshr_miss_latency::cpu.inst 71568.417415                       # average overall mshr miss latency
system.l2.demand_avg_mshr_miss_latency::cpu.data 79762.170187                       # average overall mshr miss latency
system.l2.demand_avg_mshr_miss_latency::total 79759.954533                       # average overall mshr miss latency
system.l2.overall_avg_mshr_miss_latency::cpu.inst 71568.417415                       # average overall mshr miss latency
system.l2.overall_avg_mshr_miss_latency::cpu.data 79762.170187                       # average overall mshr miss latency
system.l2.overall_avg_mshr_miss_latency::total 79759.954533                       # average overall mshr miss latency
system.l2.no_allocate_misses                        0                       # Number of misses that were no-allocate
system.membus.trans_dist::ReadReq             7690141                       # Transaction distribution
system.membus.trans_dist::ReadResp            7690140                       # Transaction distribution
system.membus.trans_dist::Writeback           4125087                       # Transaction distribution
system.membus.trans_dist::ReadExReq           3012219                       # Transaction distribution
system.membus.trans_dist::ReadExResp          3012219                       # Transaction distribution
system.membus.pkt_count_system.l2.mem_side::system.mem_ctrls.port     25529806                       # Packet count per connected master and slave (bytes)
system.membus.pkt_count::total               25529806                       # Packet count per connected master and slave (bytes)
system.membus.pkt_size_system.l2.mem_side::system.mem_ctrls.port    948956544                       # Cumulative packet size per connected master and slave (bytes)
system.membus.pkt_size::total               948956544                       # Cumulative packet size per connected master and slave (bytes)
system.membus.snoops                                0                       # Total snoops (count)
system.membus.snoop_fanout::samples          14827447                       # Request fanout histogram
system.membus.snoop_fanout::mean                    0                       # Request fanout histogram
system.membus.snoop_fanout::stdev                   0                       # Request fanout histogram
system.membus.snoop_fanout::underflows              0      0.00%      0.00% # Request fanout histogram
system.membus.snoop_fanout::0                14827447    100.00%    100.00% # Request fanout histogram
system.membus.snoop_fanout::1                       0      0.00%    100.00% # Request fanout histogram
system.membus.snoop_fanout::overflows               0      0.00%    100.00% # Request fanout histogram
system.membus.snoop_fanout::min_value               0                       # Request fanout histogram
system.membus.snoop_fanout::max_value               0                       # Request fanout histogram
system.membus.snoop_fanout::total            14827447                       # Request fanout histogram
system.membus.reqLayer0.occupancy         33735174500                       # Layer occupancy (ticks)
system.membus.reqLayer0.utilization               3.0                       # Layer utilization (%)
system.membus.respLayer1.occupancy        58011909000                       # Layer occupancy (ticks)
system.membus.respLayer1.utilization              5.2                       # Layer utilization (%)
system.tol2bus.trans_dist::ReadReq           14360298                       # Transaction distribution
system.tol2bus.trans_dist::ReadResp          14360297                       # Transaction distribution
system.tol2bus.trans_dist::Writeback          7310933                       # Transaction distribution
system.tol2bus.trans_dist::UpgradeReq               1                       # Transaction distribution
system.tol2bus.trans_dist::UpgradeResp              1                       # Transaction distribution
system.tol2bus.trans_dist::ReadExReq          4196824                       # Transaction distribution
system.tol2bus.trans_dist::ReadExResp         4196824                       # Transaction distribution
system.tol2bus.pkt_count_system.cpu.icache.mem_side::system.l2.cpu_side         5927                       # Packet count per connected master and slave (bytes)
system.tol2bus.pkt_count_system.cpu.dcache.mem_side::system.l2.cpu_side     44419250                       # Packet count per connected master and slave (bytes)
system.tol2bus.pkt_count::total              44425177                       # Packet count per connected master and slave (bytes)
system.tol2bus.pkt_size_system.cpu.icache.mem_side::system.l2.cpu_side       189632                       # Cumulative packet size per connected master and slave (bytes)
system.tol2bus.pkt_size_system.cpu.dcache.mem_side::system.l2.cpu_side   1655365760                       # Cumulative packet size per connected master and slave (bytes)
system.tol2bus.pkt_size::total             1655555392                       # Cumulative packet size per connected master and slave (bytes)
system.tol2bus.snoops                               1                       # Total snoops (count)
system.tol2bus.snoop_fanout::samples         25868070                       # Request fanout histogram
system.tol2bus.snoop_fanout::mean                   1                       # Request fanout histogram
system.tol2bus.snoop_fanout::stdev                  0                       # Request fanout histogram
system.tol2bus.snoop_fanout::underflows             0      0.00%      0.00% # Request fanout histogram
system.tol2bus.snoop_fanout::0                      0      0.00%      0.00% # Request fanout histogram
system.tol2bus.snoop_fanout::1               25868070    100.00%    100.00% # Request fanout histogram
system.tol2bus.snoop_fanout::2                      0      0.00%    100.00% # Request fanout histogram
system.tol2bus.snoop_fanout::overflows              0      0.00%    100.00% # Request fanout histogram
system.tol2bus.snoop_fanout::min_value              1                       # Request fanout histogram
system.tol2bus.snoop_fanout::max_value              1                       # Request fanout histogram
system.tol2bus.snoop_fanout::total           25868070                       # Request fanout histogram
system.tol2bus.reqLayer0.occupancy        20244973489                       # Layer occupancy (ticks)
system.tol2bus.reqLayer0.utilization              1.8                       # Layer utilization (%)
system.tol2bus.respLayer0.occupancy           4993995                       # Layer occupancy (ticks)
system.tol2bus.respLayer0.utilization             0.0                       # Layer utilization (%)
system.tol2bus.respLayer1.occupancy       29659726740                       # Layer occupancy (ticks)
system.tol2bus.respLayer1.utilization             2.6                       # Layer utilization (%)

---------- End Simulation Statistics   ----------
