# Supplementary material for: An efficient control flow validation method using redundant computing capacity of dual-processor architecture
Source: PLoS One. 2018 Aug 1;13(8):e0201127. doi: 10.1371/journal.pone.0201127 (PMC6070227; doi:10.1371/journal.pone.0201127)
Supplement: S1 File — (ZIP) [file pone.0201127.s012.zip › data/DCM429-stats.txt]

---------- Begin Simulation Statistics ----------
sim_seconds                                  8.744545                       # Number of seconds simulated
sim_ticks                                8744544596500                       # Number of ticks simulated
final_tick                               8744544596500                       # Number of ticks from beginning of simulation (restored from checkpoints and never reset)
sim_freq                                 1000000000000                       # Frequency of simulated ticks
host_inst_rate                                  71526                       # Simulator instruction rate (inst/s)
host_op_rate                                    74266                       # Simulator op (including micro ops) rate (op/s)
host_tick_rate                              163320423                       # Simulator tick rate (ticks/s)
host_mem_usage                                7503676                       # Number of bytes of host memory used
host_seconds                                 53542.26                       # Real time elapsed on the host
sim_insts                                  3829661418                       # Number of instructions simulated
sim_ops                                    3976366338                       # Number of ops (including micro ops) simulated
system.voltage_domain.voltage                       1                       # Voltage in Volts
system.clk_domain.clock                          1000                       # Clock period in ticks
system.mem_ctrls.bytes_read::cpu.inst           71552                       # Number of bytes read from this memory
system.mem_ctrls.bytes_read::cpu.data     11866800320                       # Number of bytes read from this memory
system.mem_ctrls.bytes_read::total        11866871872                       # Number of bytes read from this memory
system.mem_ctrls.bytes_inst_read::cpu.inst        71552                       # Number of instructions bytes read from this memory
system.mem_ctrls.bytes_inst_read::total         71552                       # Number of instructions bytes read from this memory
system.mem_ctrls.bytes_written::writebacks   1077761408                       # Number of bytes written to this memory
system.mem_ctrls.bytes_written::total      1077761408                       # Number of bytes written to this memory
system.mem_ctrls.num_reads::cpu.inst             1118                       # Number of read requests responded to by this memory
system.mem_ctrls.num_reads::cpu.data        185418755                       # Number of read requests responded to by this memory
system.mem_ctrls.num_reads::total           185419873                       # Number of read requests responded to by this memory
system.mem_ctrls.num_writes::writebacks      16840022                       # Number of write requests responded to by this memory
system.mem_ctrls.num_writes::total           16840022                       # Number of write requests responded to by this memory
system.mem_ctrls.bw_read::cpu.inst               8182                       # Total read bandwidth from this memory (bytes/s)
system.mem_ctrls.bw_read::cpu.data         1357051838                       # Total read bandwidth from this memory (bytes/s)
system.mem_ctrls.bw_read::total            1357060021                       # Total read bandwidth from this memory (bytes/s)
system.mem_ctrls.bw_inst_read::cpu.inst          8182                       # Instruction read bandwidth from this memory (bytes/s)
system.mem_ctrls.bw_inst_read::total             8182                       # Instruction read bandwidth from this memory (bytes/s)
system.mem_ctrls.bw_write::writebacks       123249575                       # Write bandwidth from this memory (bytes/s)
system.mem_ctrls.bw_write::total            123249575                       # Write bandwidth from this memory (bytes/s)
system.mem_ctrls.bw_total::writebacks       123249575                       # Total bandwidth to/from this memory (bytes/s)
system.mem_ctrls.bw_total::cpu.inst              8182                       # Total bandwidth to/from this memory (bytes/s)
system.mem_ctrls.bw_total::cpu.data        1357051838                       # Total bandwidth to/from this memory (bytes/s)
system.mem_ctrls.bw_total::total           1480309596                       # Total bandwidth to/from this memory (bytes/s)
system.mem_ctrls.readReqs                   185419874                       # Number of read requests accepted
system.mem_ctrls.writeReqs                   16840022                       # Number of write requests accepted
system.mem_ctrls.readBursts                 185419874                       # Number of DRAM read bursts, including those serviced by the write queue
system.mem_ctrls.writeBursts                 16840022                       # Number of DRAM write bursts, including those merged in the write queue
system.mem_ctrls.bytesReadDRAM            11844730496                       # Total number of bytes read from DRAM
system.mem_ctrls.bytesReadWrQ                22141440                       # Total number of bytes read from write queue
system.mem_ctrls.bytesWritten              1077361152                       # Total number of bytes written to DRAM
system.mem_ctrls.bytesReadSys             11866871936                       # Total read bytes from the system interface side
system.mem_ctrls.bytesWrittenSys           1077761408                       # Total written bytes from the system interface side
system.mem_ctrls.servicedByWrQ                 345960                       # Number of DRAM read bursts serviced by the write queue
system.mem_ctrls.mergedWrBursts                  6227                       # Number of DRAM write bursts merged with an existing one
system.mem_ctrls.neitherReadNorWriteReqs            0                       # Number of requests that are neither read nor write
system.mem_ctrls.perBankRdBursts::0          10971176                       # Per bank write bursts
system.mem_ctrls.perBankRdBursts::1          11470044                       # Per bank write bursts
system.mem_ctrls.perBankRdBursts::2          11852825                       # Per bank write bursts
system.mem_ctrls.perBankRdBursts::3          11729326                       # Per bank write bursts
system.mem_ctrls.perBankRdBursts::4          11580735                       # Per bank write bursts
system.mem_ctrls.perBankRdBursts::5          11437968                       # Per bank write bursts
system.mem_ctrls.perBankRdBursts::6          11445635                       # Per bank write bursts
system.mem_ctrls.perBankRdBursts::7          11407229                       # Per bank write bursts
system.mem_ctrls.perBankRdBursts::8          10950415                       # Per bank write bursts
system.mem_ctrls.perBankRdBursts::9          11855038                       # Per bank write bursts
system.mem_ctrls.perBankRdBursts::10         12340445                       # Per bank write bursts
system.mem_ctrls.perBankRdBursts::11         12096374                       # Per bank write bursts
system.mem_ctrls.perBankRdBursts::12         11687293                       # Per bank write bursts
system.mem_ctrls.perBankRdBursts::13         11664895                       # Per bank write bursts
system.mem_ctrls.perBankRdBursts::14         11438187                       # Per bank write bursts
system.mem_ctrls.perBankRdBursts::15         11146329                       # Per bank write bursts
system.mem_ctrls.perBankWrBursts::0           1078433                       # Per bank write bursts
system.mem_ctrls.perBankWrBursts::1           1126070                       # Per bank write bursts
system.mem_ctrls.perBankWrBursts::2           1066424                       # Per bank write bursts
system.mem_ctrls.perBankWrBursts::3           1035979                       # Per bank write bursts
system.mem_ctrls.perBankWrBursts::4           1034183                       # Per bank write bursts
system.mem_ctrls.perBankWrBursts::5           1025609                       # Per bank write bursts
system.mem_ctrls.perBankWrBursts::6           1037491                       # Per bank write bursts
system.mem_ctrls.perBankWrBursts::7           1035471                       # Per bank write bursts
system.mem_ctrls.perBankWrBursts::8           1024254                       # Per bank write bursts
system.mem_ctrls.perBankWrBursts::9           1029175                       # Per bank write bursts
system.mem_ctrls.perBankWrBursts::10          1060573                       # Per bank write bursts
system.mem_ctrls.perBankWrBursts::11          1087559                       # Per bank write bursts
system.mem_ctrls.perBankWrBursts::12          1058867                       # Per bank write bursts
system.mem_ctrls.perBankWrBursts::13          1041267                       # Per bank write bursts
system.mem_ctrls.perBankWrBursts::14          1048816                       # Per bank write bursts
system.mem_ctrls.perBankWrBursts::15          1043597                       # Per bank write bursts
system.mem_ctrls.numRdRetry                         0                       # Number of times read queue was full causing retry
system.mem_ctrls.numWrRetry                         0                       # Number of times write queue was full causing retry
system.mem_ctrls.totGap                  8744544584500                       # Total gap between requests
system.mem_ctrls.readPktSize::0                     0                       # Read request sizes (log2)
system.mem_ctrls.readPktSize::1                     0                       # Read request sizes (log2)
system.mem_ctrls.readPktSize::2                     0                       # Read request sizes (log2)
system.mem_ctrls.readPktSize::3                     0                       # Read request sizes (log2)
system.mem_ctrls.readPktSize::4                     0                       # Read request sizes (log2)
system.mem_ctrls.readPktSize::5                     0                       # Read request sizes (log2)
system.mem_ctrls.readPktSize::6             185419874                       # Read request sizes (log2)
system.mem_ctrls.writePktSize::0                    0                       # Write request sizes (log2)
system.mem_ctrls.writePktSize::1                    0                       # Write request sizes (log2)
system.mem_ctrls.writePktSize::2                    0                       # Write request sizes (log2)
system.mem_ctrls.writePktSize::3                    0                       # Write request sizes (log2)
system.mem_ctrls.writePktSize::4                    0                       # Write request sizes (log2)
system.mem_ctrls.writePktSize::5                    0                       # Write request sizes (log2)
system.mem_ctrls.writePktSize::6             16840022                       # Write request sizes (log2)
system.mem_ctrls.rdQLenPdf::0                83613829                       # What read queue length does an incoming req see
system.mem_ctrls.rdQLenPdf::1                66350135                       # What read queue length does an incoming req see
system.mem_ctrls.rdQLenPdf::2                29825931                       # What read queue length does an incoming req see
system.mem_ctrls.rdQLenPdf::3                 5283971                       # What read queue length does an incoming req see
system.mem_ctrls.rdQLenPdf::4                      41                       # What read queue length does an incoming req see
system.mem_ctrls.rdQLenPdf::5                       6                       # What read queue length does an incoming req see
system.mem_ctrls.rdQLenPdf::6                       1                       # What read queue length does an incoming req see
system.mem_ctrls.rdQLenPdf::7                       0                       # What read queue length does an incoming req see
system.mem_ctrls.rdQLenPdf::8                       0                       # What read queue length does an incoming req see
system.mem_ctrls.rdQLenPdf::9                       0                       # What read queue length does an incoming req see
system.mem_ctrls.rdQLenPdf::10                      0                       # What read queue length does an incoming req see
system.mem_ctrls.rdQLenPdf::11                      0                       # What read queue length does an incoming req see
system.mem_ctrls.rdQLenPdf::12                      0                       # What read queue length does an incoming req see
system.mem_ctrls.rdQLenPdf::13                      0                       # What read queue length does an incoming req see
system.mem_ctrls.rdQLenPdf::14                      0                       # What read queue length does an incoming req see
system.mem_ctrls.rdQLenPdf::15                      0                       # What read queue length does an incoming req see
system.mem_ctrls.rdQLenPdf::16                      0                       # What read queue length does an incoming req see
system.mem_ctrls.rdQLenPdf::17                      0                       # What read queue length does an incoming req see
system.mem_ctrls.rdQLenPdf::18                      0                       # What read queue length does an incoming req see
system.mem_ctrls.rdQLenPdf::19                      0                       # What read queue length does an incoming req see
system.mem_ctrls.rdQLenPdf::20                      0                       # What read queue length does an incoming req see
system.mem_ctrls.rdQLenPdf::21                      0                       # What read queue length does an incoming req see
system.mem_ctrls.rdQLenPdf::22                      0                       # What read queue length does an incoming req see
system.mem_ctrls.rdQLenPdf::23                      0                       # What read queue length does an incoming req see
system.mem_ctrls.rdQLenPdf::24                      0                       # What read queue length does an incoming req see
system.mem_ctrls.rdQLenPdf::25                      0                       # What read queue length does an incoming req see
system.mem_ctrls.rdQLenPdf::26                      0                       # What read queue length does an incoming req see
system.mem_ctrls.rdQLenPdf::27                      0                       # What read queue length does an incoming req see
system.mem_ctrls.rdQLenPdf::28                      0                       # What read queue length does an incoming req see
system.mem_ctrls.rdQLenPdf::29                      0                       # What read queue length does an incoming req see
system.mem_ctrls.rdQLenPdf::30                      0                       # What read queue length does an incoming req see
system.mem_ctrls.rdQLenPdf::31                      0                       # What read queue length does an incoming req see
system.mem_ctrls.wrQLenPdf::0                       1                       # What write queue length does an incoming req see
system.mem_ctrls.wrQLenPdf::1                       1                       # What write queue length does an incoming req see
system.mem_ctrls.wrQLenPdf::2                       1                       # What write queue length does an incoming req see
system.mem_ctrls.wrQLenPdf::3                       1                       # What write queue length does an incoming req see
system.mem_ctrls.wrQLenPdf::4                       1                       # What write queue length does an incoming req see
system.mem_ctrls.wrQLenPdf::5                       1                       # What write queue length does an incoming req see
system.mem_ctrls.wrQLenPdf::6                       1                       # What write queue length does an incoming req see
system.mem_ctrls.wrQLenPdf::7                       1                       # What write queue length does an incoming req see
system.mem_ctrls.wrQLenPdf::8                       1                       # What write queue length does an incoming req see
system.mem_ctrls.wrQLenPdf::9                       1                       # What write queue length does an incoming req see
system.mem_ctrls.wrQLenPdf::10                      1                       # What write queue length does an incoming req see
system.mem_ctrls.wrQLenPdf::11                      1                       # What write queue length does an incoming req see
system.mem_ctrls.wrQLenPdf::12                      1                       # What write queue length does an incoming req see
system.mem_ctrls.wrQLenPdf::13                      1                       # What write queue length does an incoming req see
system.mem_ctrls.wrQLenPdf::14                      1                       # What write queue length does an incoming req see
system.mem_ctrls.wrQLenPdf::15                  44256                       # What write queue length does an incoming req see
system.mem_ctrls.wrQLenPdf::16                  55532                       # What write queue length does an incoming req see
system.mem_ctrls.wrQLenPdf::17                 622744                       # What write queue length does an incoming req see
system.mem_ctrls.wrQLenPdf::18                 827609                       # What write queue length does an incoming req see
system.mem_ctrls.wrQLenPdf::19                 940712                       # What write queue length does an incoming req see
system.mem_ctrls.wrQLenPdf::20                1072375                       # What write queue length does an incoming req see
system.mem_ctrls.wrQLenPdf::21                1069554                       # What write queue length does an incoming req see
system.mem_ctrls.wrQLenPdf::22                1068547                       # What write queue length does an incoming req see
system.mem_ctrls.wrQLenPdf::23                1070931                       # What write queue length does an incoming req see
system.mem_ctrls.wrQLenPdf::24                1067454                       # What write queue length does an incoming req see
system.mem_ctrls.wrQLenPdf::25                1072789                       # What write queue length does an incoming req see
system.mem_ctrls.wrQLenPdf::26                1296996                       # What write queue length does an incoming req see
system.mem_ctrls.wrQLenPdf::27                1080835                       # What write queue length does an incoming req see
system.mem_ctrls.wrQLenPdf::28                1092529                       # What write queue length does an incoming req see
system.mem_ctrls.wrQLenPdf::29                1255121                       # What write queue length does an incoming req see
system.mem_ctrls.wrQLenPdf::30                1066566                       # What write queue length does an incoming req see
system.mem_ctrls.wrQLenPdf::31                1075953                       # What write queue length does an incoming req see
system.mem_ctrls.wrQLenPdf::32                1047574                       # What write queue length does an incoming req see
system.mem_ctrls.wrQLenPdf::33                   3998                       # What write queue length does an incoming req see
system.mem_ctrls.wrQLenPdf::34                   1529                       # What write queue length does an incoming req see
system.mem_ctrls.wrQLenPdf::35                    139                       # What write queue length does an incoming req see
system.mem_ctrls.wrQLenPdf::36                     25                       # What write queue length does an incoming req see
system.mem_ctrls.wrQLenPdf::37                     10                       # What write queue length does an incoming req see
system.mem_ctrls.wrQLenPdf::38                      2                       # What write queue length does an incoming req see
system.mem_ctrls.wrQLenPdf::39                      0                       # What write queue length does an incoming req see
system.mem_ctrls.wrQLenPdf::40                      0                       # What write queue length does an incoming req see
system.mem_ctrls.wrQLenPdf::41                      0                       # What write queue length does an incoming req see
system.mem_ctrls.wrQLenPdf::42                      0                       # What write queue length does an incoming req see
system.mem_ctrls.wrQLenPdf::43                      0                       # What write queue length does an incoming req see
system.mem_ctrls.wrQLenPdf::44                      0                       # What write queue length does an incoming req see
system.mem_ctrls.wrQLenPdf::45                      0                       # What write queue length does an incoming req see
system.mem_ctrls.wrQLenPdf::46                      0                       # What write queue length does an incoming req see
system.mem_ctrls.wrQLenPdf::47                      0                       # What write queue length does an incoming req see
system.mem_ctrls.wrQLenPdf::48                      0                       # What write queue length does an incoming req see
system.mem_ctrls.wrQLenPdf::49                      0                       # What write queue length does an incoming req see
system.mem_ctrls.wrQLenPdf::50                      0                       # What write queue length does an incoming req see
system.mem_ctrls.wrQLenPdf::51                      0                       # What write queue length does an incoming req see
system.mem_ctrls.wrQLenPdf::52                      0                       # What write queue length does an incoming req see
system.mem_ctrls.wrQLenPdf::53                      0                       # What write queue length does an incoming req see
system.mem_ctrls.wrQLenPdf::54                      0                       # What write queue length does an incoming req see
system.mem_ctrls.wrQLenPdf::55                      0                       # What write queue length does an incoming req see
system.mem_ctrls.wrQLenPdf::56                      0                       # What write queue length does an incoming req see
system.mem_ctrls.wrQLenPdf::57                      0                       # What write queue length does an incoming req see
system.mem_ctrls.wrQLenPdf::58                      0                       # What write queue length does an incoming req see
system.mem_ctrls.wrQLenPdf::59                      0                       # What write queue length does an incoming req see
system.mem_ctrls.wrQLenPdf::60                      0                       # What write queue length does an incoming req see
system.mem_ctrls.wrQLenPdf::61                      0                       # What write queue length does an incoming req see
system.mem_ctrls.wrQLenPdf::62                      0                       # What write queue length does an incoming req see
system.mem_ctrls.wrQLenPdf::63                      0                       # What write queue length does an incoming req see
system.mem_ctrls.bytesPerActivate::samples    102122107                       # Bytes accessed per row activation
system.mem_ctrls.bytesPerActivate::mean    126.535683                       # Bytes accessed per row activation
system.mem_ctrls.bytesPerActivate::gmean    83.439413                       # Bytes accessed per row activation
system.mem_ctrls.bytesPerActivate::stdev   207.391467                       # Bytes accessed per row activation
system.mem_ctrls.bytesPerActivate::0-127     83158092     81.43%     81.43% # Bytes accessed per row activation
system.mem_ctrls.bytesPerActivate::128-255     11393335     11.16%     92.59% # Bytes accessed per row activation
system.mem_ctrls.bytesPerActivate::256-383      1428580      1.40%     93.99% # Bytes accessed per row activation
system.mem_ctrls.bytesPerActivate::384-511       541582      0.53%     94.52% # Bytes accessed per row activation
system.mem_ctrls.bytesPerActivate::512-639       355334      0.35%     94.86% # Bytes accessed per row activation
system.mem_ctrls.bytesPerActivate::640-767       301923      0.30%     95.16% # Bytes accessed per row activation
system.mem_ctrls.bytesPerActivate::768-895       274807      0.27%     95.43% # Bytes accessed per row activation
system.mem_ctrls.bytesPerActivate::896-1023       353803      0.35%     95.78% # Bytes accessed per row activation
system.mem_ctrls.bytesPerActivate::1024-1151      4314651      4.22%    100.00% # Bytes accessed per row activation
system.mem_ctrls.bytesPerActivate::total    102122107                       # Bytes accessed per row activation
system.mem_ctrls.rdPerTurnAround::samples      1044040                       # Reads before turning the bus around for writes
system.mem_ctrls.rdPerTurnAround::mean     177.264676                       # Reads before turning the bus around for writes
system.mem_ctrls.rdPerTurnAround::gmean     42.830420                       # Reads before turning the bus around for writes
system.mem_ctrls.rdPerTurnAround::stdev   8291.110683                       # Reads before turning the bus around for writes
system.mem_ctrls.rdPerTurnAround::0-131071      1043842     99.98%     99.98% # Reads before turning the bus around for writes
system.mem_ctrls.rdPerTurnAround::131072-262143          167      0.02%    100.00% # Reads before turning the bus around for writes
system.mem_ctrls.rdPerTurnAround::262144-393215           13      0.00%    100.00% # Reads before turning the bus around for writes
system.mem_ctrls.rdPerTurnAround::393216-524287            1      0.00%    100.00% # Reads before turning the bus around for writes
system.mem_ctrls.rdPerTurnAround::786432-917503            1      0.00%    100.00% # Reads before turning the bus around for writes
system.mem_ctrls.rdPerTurnAround::917504-1.04858e+06            1      0.00%    100.00% # Reads before turning the bus around for writes
system.mem_ctrls.rdPerTurnAround::1.17965e+06-1.31072e+06            2      0.00%    100.00% # Reads before turning the bus around for writes
system.mem_ctrls.rdPerTurnAround::1.31072e+06-1.44179e+06            1      0.00%    100.00% # Reads before turning the bus around for writes
system.mem_ctrls.rdPerTurnAround::1.70394e+06-1.83501e+06            1      0.00%    100.00% # Reads before turning the bus around for writes
system.mem_ctrls.rdPerTurnAround::1.83501e+06-1.96608e+06            1      0.00%    100.00% # Reads before turning the bus around for writes
system.mem_ctrls.rdPerTurnAround::1.96608e+06-2.09715e+06            3      0.00%    100.00% # Reads before turning the bus around for writes
system.mem_ctrls.rdPerTurnAround::2.09715e+06-2.22822e+06            1      0.00%    100.00% # Reads before turning the bus around for writes
system.mem_ctrls.rdPerTurnAround::2.22822e+06-2.3593e+06            6      0.00%    100.00% # Reads before turning the bus around for writes
system.mem_ctrls.rdPerTurnAround::total       1044040                       # Reads before turning the bus around for writes
system.mem_ctrls.wrPerTurnAround::samples      1044040                       # Writes before turning the bus around for reads
system.mem_ctrls.wrPerTurnAround::mean      16.123681                       # Writes before turning the bus around for reads
system.mem_ctrls.wrPerTurnAround::gmean     16.115980                       # Writes before turning the bus around for reads
system.mem_ctrls.wrPerTurnAround::stdev      0.521410                       # Writes before turning the bus around for reads
system.mem_ctrls.wrPerTurnAround::16           981423     94.00%     94.00% # Writes before turning the bus around for reads
system.mem_ctrls.wrPerTurnAround::17            11957      1.15%     95.15% # Writes before turning the bus around for reads
system.mem_ctrls.wrPerTurnAround::18            37259      3.57%     98.72% # Writes before turning the bus around for reads
system.mem_ctrls.wrPerTurnAround::19            11369      1.09%     99.81% # Writes before turning the bus around for reads
system.mem_ctrls.wrPerTurnAround::20             1697      0.16%     99.97% # Writes before turning the bus around for reads
system.mem_ctrls.wrPerTurnAround::21              277      0.03%     99.99% # Writes before turning the bus around for reads
system.mem_ctrls.wrPerTurnAround::22               37      0.00%    100.00% # Writes before turning the bus around for reads
system.mem_ctrls.wrPerTurnAround::23               17      0.00%    100.00% # Writes before turning the bus around for reads
system.mem_ctrls.wrPerTurnAround::24                4      0.00%    100.00% # Writes before turning the bus around for reads
system.mem_ctrls.wrPerTurnAround::total       1044040                       # Writes before turning the bus around for reads
system.mem_ctrls.totQLat                 3811667725000                       # Total ticks spent queuing
system.mem_ctrls.totMemAccLat            7281803612500                       # Total ticks spent from burst creation until serviced by the DRAM
system.mem_ctrls.totBusLat               925369570000                       # Total ticks spent in databus transfers
system.mem_ctrls.avgQLat                     20595.38                       # Average queueing delay per DRAM burst
system.mem_ctrls.avgBusLat                    5000.00                       # Average bus latency per DRAM burst
system.mem_ctrls.avgMemAccLat                39345.38                       # Average memory access latency per DRAM burst
system.mem_ctrls.avgRdBW                      1354.53                       # Average DRAM read bandwidth in MiByte/s
system.mem_ctrls.avgWrBW                       123.20                       # Average achieved write bandwidth in MiByte/s
system.mem_ctrls.avgRdBWSys                   1357.06                       # Average system read bandwidth in MiByte/s
system.mem_ctrls.avgWrBWSys                    123.25                       # Average system write bandwidth in MiByte/s
system.mem_ctrls.peakBW                      12800.00                       # Theoretical peak bandwidth in MiByte/s
system.mem_ctrls.busUtil                        11.54                       # Data bus utilization in percentage
system.mem_ctrls.busUtilRead                    10.58                       # Data bus utilization in percentage for reads
system.mem_ctrls.busUtilWrite                    0.96                       # Data bus utilization in percentage for writes
system.mem_ctrls.avgRdQLen                       1.92                       # Average read queue length when enqueuing
system.mem_ctrls.avgWrQLen                      25.39                       # Average write queue length when enqueuing
system.mem_ctrls.readRowHits                 90058111                       # Number of row buffer hits during reads
system.mem_ctrls.writeRowHits                 9727459                       # Number of row buffer hits during writes
system.mem_ctrls.readRowHitRate                 48.66                       # Row buffer hit rate for reads
system.mem_ctrls.writeRowHitRate                57.79                       # Row buffer hit rate for writes
system.mem_ctrls.avgGap                      43234.20                       # Average gap between requests
system.mem_ctrls.pageHitRate                    49.42                       # Row buffer hit rate, read and write combined
system.mem_ctrls_0.actEnergy             388538451000                       # Energy for activate commands per rank (pJ)
system.mem_ctrls_0.preEnergy             212000146875                       # Energy for precharge commands per rank (pJ)
system.mem_ctrls_0.readEnergy            716780321400                       # Energy for read commands per rank (pJ)
system.mem_ctrls_0.writeEnergy            54688996800                       # Energy for write commands per rank (pJ)
system.mem_ctrls_0.refreshEnergy         571151022000                       # Energy for refresh commands per rank (pJ)
system.mem_ctrls_0.actBackEnergy         5321511353385                       # Energy for active background per rank (pJ)
system.mem_ctrls_0.preBackEnergy         578733372000                       # Energy for precharge background per rank (pJ)
system.mem_ctrls_0.totalEnergy           7843403663460                       # Total energy per rank (pJ)
system.mem_ctrls_0.averagePower            896.948381                       # Core power per rank (mW)
system.mem_ctrls_0.memoryStateTime::IDLE 901781154250                       # Time in different power states
system.mem_ctrls_0.memoryStateTime::REF  291999500000                       # Time in different power states
system.mem_ctrls_0.memoryStateTime::PRE_PDN            0                       # Time in different power states
system.mem_ctrls_0.memoryStateTime::ACT  7550762338250                       # Time in different power states
system.mem_ctrls_0.memoryStateTime::ACT_PDN            0                       # Time in different power states
system.mem_ctrls_1.actEnergy             383504662800                       # Energy for activate commands per rank (pJ)
system.mem_ctrls_1.preEnergy             209253536250                       # Energy for precharge commands per rank (pJ)
system.mem_ctrls_1.readEnergy            726795919200                       # Energy for read commands per rank (pJ)
system.mem_ctrls_1.writeEnergy            54393819840                       # Energy for write commands per rank (pJ)
system.mem_ctrls_1.refreshEnergy         571151022000                       # Energy for refresh commands per rank (pJ)
system.mem_ctrls_1.actBackEnergy         5259034936170                       # Energy for active background per rank (pJ)
system.mem_ctrls_1.preBackEnergy         633537267000                       # Energy for precharge background per rank (pJ)
system.mem_ctrls_1.totalEnergy           7837671163260                       # Total energy per rank (pJ)
system.mem_ctrls_1.averagePower            896.292825                       # Core power per rank (mW)
system.mem_ctrls_1.memoryStateTime::IDLE 1010946480750                       # Time in different power states
system.mem_ctrls_1.memoryStateTime::REF  291999500000                       # Time in different power states
system.mem_ctrls_1.memoryStateTime::PRE_PDN            0                       # Time in different power states
system.mem_ctrls_1.memoryStateTime::ACT  7441597045250                       # Time in different power states
system.mem_ctrls_1.memoryStateTime::ACT_PDN            0                       # Time in different power states
system.cpu.branchPred.lookups              2286850640                       # Number of BP lookups
system.cpu.branchPred.condPredicted        2160696947                       # Number of conditional branches predicted
system.cpu.branchPred.condIncorrect          78180215                       # Number of conditional branches incorrect
system.cpu.branchPred.BTBLookups            869331624                       # Number of BTB lookups
system.cpu.branchPred.BTBHits               862008819                       # Number of BTB hits
system.cpu.branchPred.BTBCorrect                    0                       # Number of correct BTB predictions (this stat may not work properly.
system.cpu.branchPred.BTBHitPct             99.157651                       # BTB Hit Percentage
system.cpu.branchPred.usedRAS                14143910                       # Number of times the RAS was used to get a target.
system.cpu.branchPred.RASInCorrect             318218                       # Number of incorrect RAS predictions.
system.cpu_voltage_domain.voltage                   1                       # Voltage in Volts
system.cpu_clk_domain.clock                       500                       # Clock period in ticks
system.cpu.dstage2_mmu.stage2_tlb.cptwalker.walks            0                       # Table walker walks requested
system.cpu.dstage2_mmu.stage2_tlb.cptwalker.walkRequestOrigin_Requested::Data            0                       # Table walker requests started/completed, data/inst
system.cpu.dstage2_mmu.stage2_tlb.cptwalker.walkRequestOrigin_Requested::Inst            0                       # Table walker requests started/completed, data/inst
system.cpu.dstage2_mmu.stage2_tlb.cptwalker.walkRequestOrigin_Requested::total            0                       # Table walker requests started/completed, data/inst
system.cpu.dstage2_mmu.stage2_tlb.cptwalker.walkRequestOrigin_Completed::Data            0                       # Table walker requests started/completed, data/inst
system.cpu.dstage2_mmu.stage2_tlb.cptwalker.walkRequestOrigin_Completed::Inst            0                       # Table walker requests started/completed, data/inst
system.cpu.dstage2_mmu.stage2_tlb.cptwalker.walkRequestOrigin_Completed::total            0                       # Table walker requests started/completed, data/inst
system.cpu.dstage2_mmu.stage2_tlb.cptwalker.walkRequestOrigin::total            0                       # Table walker requests started/completed, data/inst
system.cpu.dstage2_mmu.stage2_tlb.walker.walks            0                       # Table walker walks requested
system.cpu.dstage2_mmu.stage2_tlb.walker.walkRequestOrigin_Requested::Data            0                       # Table walker requests started/completed, data/inst
system.cpu.dstage2_mmu.stage2_tlb.walker.walkRequestOrigin_Requested::Inst            0                       # Table walker requests started/completed, data/inst
system.cpu.dstage2_mmu.stage2_tlb.walker.walkRequestOrigin_Requested::total            0                       # Table walker requests started/completed, data/inst
system.cpu.dstage2_mmu.stage2_tlb.walker.walkRequestOrigin_Completed::Data            0                       # Table walker requests started/completed, data/inst
system.cpu.dstage2_mmu.stage2_tlb.walker.walkRequestOrigin_Completed::Inst            0                       # Table walker requests started/completed, data/inst
system.cpu.dstage2_mmu.stage2_tlb.walker.walkRequestOrigin_Completed::total            0                       # Table walker requests started/completed, data/inst
system.cpu.dstage2_mmu.stage2_tlb.walker.walkRequestOrigin::total            0                       # Table walker requests started/completed, data/inst
system.cpu.dstage2_mmu.stage2_tlb.inst_hits            0                       # ITB inst hits
system.cpu.dstage2_mmu.stage2_tlb.inst_misses            0                       # ITB inst misses
system.cpu.dstage2_mmu.stage2_tlb.read_hits            0                       # DTB read hits
system.cpu.dstage2_mmu.stage2_tlb.read_misses            0                       # DTB read misses
system.cpu.dstage2_mmu.stage2_tlb.write_hits            0                       # DTB write hits
system.cpu.dstage2_mmu.stage2_tlb.write_misses            0                       # DTB write misses
system.cpu.dstage2_mmu.stage2_tlb.flush_tlb            0                       # Number of times complete TLB was flushed
system.cpu.dstage2_mmu.stage2_tlb.flush_tlb_mva            0                       # Number of times TLB was flushed by MVA
system.cpu.dstage2_mmu.stage2_tlb.flush_tlb_mva_asid            0                       # Number of times TLB was flushed by MVA & ASID
system.cpu.dstage2_mmu.stage2_tlb.flush_tlb_asid            0                       # Number of times TLB was flushed by ASID
system.cpu.dstage2_mmu.stage2_tlb.flush_entries            0                       # Number of entries that have been flushed from TLB
system.cpu.dstage2_mmu.stage2_tlb.align_faults            0                       # Number of TLB faults due to alignment restrictions
system.cpu.dstage2_mmu.stage2_tlb.prefetch_faults            0                       # Number of TLB faults due to prefetch
system.cpu.dstage2_mmu.stage2_tlb.domain_faults            0                       # Number of TLB faults due to domain restrictions
system.cpu.dstage2_mmu.stage2_tlb.perms_faults            0                       # Number of TLB faults due to permissions restrictions
system.cpu.dstage2_mmu.stage2_tlb.read_accesses            0                       # DTB read accesses
system.cpu.dstage2_mmu.stage2_tlb.write_accesses            0                       # DTB write accesses
system.cpu.dstage2_mmu.stage2_tlb.inst_accesses            0                       # ITB inst accesses
system.cpu.dstage2_mmu.stage2_tlb.hits              0                       # DTB hits
system.cpu.dstage2_mmu.stage2_tlb.misses            0                       # DTB misses
system.cpu.dstage2_mmu.stage2_tlb.accesses            0                       # DTB accesses
system.cpu.dtb.cptwalker.walks                      0                       # Table walker walks requested
system.cpu.dtb.cptwalker.walkRequestOrigin_Requested::Data            0                       # Table walker requests started/completed, data/inst
system.cpu.dtb.cptwalker.walkRequestOrigin_Requested::Inst            0                       # Table walker requests started/completed, data/inst
system.cpu.dtb.cptwalker.walkRequestOrigin_Requested::total            0                       # Table walker requests started/completed, data/inst
system.cpu.dtb.cptwalker.walkRequestOrigin_Completed::Data            0                       # Table walker requests started/completed, data/inst
system.cpu.dtb.cptwalker.walkRequestOrigin_Completed::Inst            0                       # Table walker requests started/completed, data/inst
system.cpu.dtb.cptwalker.walkRequestOrigin_Completed::total            0                       # Table walker requests started/completed, data/inst
system.cpu.dtb.cptwalker.walkRequestOrigin::total            0                       # Table walker requests started/completed, data/inst
system.cpu.dtb.walker.walks                         0                       # Table walker walks requested
system.cpu.dtb.walker.walkRequestOrigin_Requested::Data            0                       # Table walker requests started/completed, data/inst
system.cpu.dtb.walker.walkRequestOrigin_Requested::Inst            0                       # Table walker requests started/completed, data/inst
system.cpu.dtb.walker.walkRequestOrigin_Requested::total            0                       # Table walker requests started/completed, data/inst
system.cpu.dtb.walker.walkRequestOrigin_Completed::Data            0                       # Table walker requests started/completed, data/inst
system.cpu.dtb.walker.walkRequestOrigin_Completed::Inst            0                       # Table walker requests started/completed, data/inst
system.cpu.dtb.walker.walkRequestOrigin_Completed::total            0                       # Table walker requests started/completed, data/inst
system.cpu.dtb.walker.walkRequestOrigin::total            0                       # Table walker requests started/completed, data/inst
system.cpu.dtb.inst_hits                            0                       # ITB inst hits
system.cpu.dtb.inst_misses                          0                       # ITB inst misses
system.cpu.dtb.read_hits                            0                       # DTB read hits
system.cpu.dtb.read_misses                          0                       # DTB read misses
system.cpu.dtb.write_hits                           0                       # DTB write hits
system.cpu.dtb.write_misses                         0                       # DTB write misses
system.cpu.dtb.flush_tlb                            0                       # Number of times complete TLB was flushed
system.cpu.dtb.flush_tlb_mva                        0                       # Number of times TLB was flushed by MVA
system.cpu.dtb.flush_tlb_mva_asid                   0                       # Number of times TLB was flushed by MVA & ASID
system.cpu.dtb.flush_tlb_asid                       0                       # Number of times TLB was flushed by ASID
system.cpu.dtb.flush_entries                        0                       # Number of entries that have been flushed from TLB
system.cpu.dtb.align_faults                         0                       # Number of TLB faults due to alignment restrictions
system.cpu.dtb.prefetch_faults                      0                       # Number of TLB faults due to prefetch
system.cpu.dtb.domain_faults                        0                       # Number of TLB faults due to domain restrictions
system.cpu.dtb.perms_faults                         0                       # Number of TLB faults due to permissions restrictions
system.cpu.dtb.read_accesses                        0                       # DTB read accesses
system.cpu.dtb.write_accesses                       0                       # DTB write accesses
system.cpu.dtb.inst_accesses                        0                       # ITB inst accesses
system.cpu.dtb.hits                                 0                       # DTB hits
system.cpu.dtb.misses                               0                       # DTB misses
system.cpu.dtb.accesses                             0                       # DTB accesses
system.cpu.istage2_mmu.stage2_tlb.cptwalker.walks            0                       # Table walker walks requested
system.cpu.istage2_mmu.stage2_tlb.cptwalker.walkRequestOrigin_Requested::Data            0                       # Table walker requests started/completed, data/inst
system.cpu.istage2_mmu.stage2_tlb.cptwalker.walkRequestOrigin_Requested::Inst            0                       # Table walker requests started/completed, data/inst
system.cpu.istage2_mmu.stage2_tlb.cptwalker.walkRequestOrigin_Requested::total            0                       # Table walker requests started/completed, data/inst
system.cpu.istage2_mmu.stage2_tlb.cptwalker.walkRequestOrigin_Completed::Data            0                       # Table walker requests started/completed, data/inst
system.cpu.istage2_mmu.stage2_tlb.cptwalker.walkRequestOrigin_Completed::Inst            0                       # Table walker requests started/completed, data/inst
system.cpu.istage2_mmu.stage2_tlb.cptwalker.walkRequestOrigin_Completed::total            0                       # Table walker requests started/completed, data/inst
system.cpu.istage2_mmu.stage2_tlb.cptwalker.walkRequestOrigin::total            0                       # Table walker requests started/completed, data/inst
system.cpu.istage2_mmu.stage2_tlb.walker.walks            0                       # Table walker walks requested
system.cpu.istage2_mmu.stage2_tlb.walker.walkRequestOrigin_Requested::Data            0                       # Table walker requests started/completed, data/inst
system.cpu.istage2_mmu.stage2_tlb.walker.walkRequestOrigin_Requested::Inst            0                       # Table walker requests started/completed, data/inst
system.cpu.istage2_mmu.stage2_tlb.walker.walkRequestOrigin_Requested::total            0                       # Table walker requests started/completed, data/inst
system.cpu.istage2_mmu.stage2_tlb.walker.walkRequestOrigin_Completed::Data            0                       # Table walker requests started/completed, data/inst
system.cpu.istage2_mmu.stage2_tlb.walker.walkRequestOrigin_Completed::Inst            0                       # Table walker requests started/completed, data/inst
system.cpu.istage2_mmu.stage2_tlb.walker.walkRequestOrigin_Completed::total            0                       # Table walker requests started/completed, data/inst
system.cpu.istage2_mmu.stage2_tlb.walker.walkRequestOrigin::total            0                       # Table walker requests started/completed, data/inst
system.cpu.istage2_mmu.stage2_tlb.inst_hits            0                       # ITB inst hits
system.cpu.istage2_mmu.stage2_tlb.inst_misses            0                       # ITB inst misses
system.cpu.istage2_mmu.stage2_tlb.read_hits            0                       # DTB read hits
system.cpu.istage2_mmu.stage2_tlb.read_misses            0                       # DTB read misses
system.cpu.istage2_mmu.stage2_tlb.write_hits            0                       # DTB write hits
system.cpu.istage2_mmu.stage2_tlb.write_misses            0                       # DTB write misses
system.cpu.istage2_mmu.stage2_tlb.flush_tlb            0                       # Number of times complete TLB was flushed
system.cpu.istage2_mmu.stage2_tlb.flush_tlb_mva            0                       # Number of times TLB was flushed by MVA
system.cpu.istage2_mmu.stage2_tlb.flush_tlb_mva_asid            0                       # Number of times TLB was flushed by MVA & ASID
system.cpu.istage2_mmu.stage2_tlb.flush_tlb_asid            0                       # Number of times TLB was flushed by ASID
system.cpu.istage2_mmu.stage2_tlb.flush_entries            0                       # Number of entries that have been flushed from TLB
system.cpu.istage2_mmu.stage2_tlb.align_faults            0                       # Number of TLB faults due to alignment restrictions
system.cpu.istage2_mmu.stage2_tlb.prefetch_faults            0                       # Number of TLB faults due to prefetch
system.cpu.istage2_mmu.stage2_tlb.domain_faults            0                       # Number of TLB faults due to domain restrictions
system.cpu.istage2_mmu.stage2_tlb.perms_faults            0                       # Number of TLB faults due to permissions restrictions
system.cpu.istage2_mmu.stage2_tlb.read_accesses            0                       # DTB read accesses
system.cpu.istage2_mmu.stage2_tlb.write_accesses            0                       # DTB write accesses
system.cpu.istage2_mmu.stage2_tlb.inst_accesses            0                       # ITB inst accesses
system.cpu.istage2_mmu.stage2_tlb.hits              0                       # DTB hits
system.cpu.istage2_mmu.stage2_tlb.misses            0                       # DTB misses
system.cpu.istage2_mmu.stage2_tlb.accesses            0                       # DTB accesses
system.cpu.itb.cptwalker.walks                      0                       # Table walker walks requested
system.cpu.itb.cptwalker.walkRequestOrigin_Requested::Data            0                       # Table walker requests started/completed, data/inst
system.cpu.itb.cptwalker.walkRequestOrigin_Requested::Inst            0                       # Table walker requests started/completed, data/inst
system.cpu.itb.cptwalker.walkRequestOrigin_Requested::total            0                       # Table walker requests started/completed, data/inst
system.cpu.itb.cptwalker.walkRequestOrigin_Completed::Data            0                       # Table walker requests started/completed, data/inst
system.cpu.itb.cptwalker.walkRequestOrigin_Completed::Inst            0                       # Table walker requests started/completed, data/inst
system.cpu.itb.cptwalker.walkRequestOrigin_Completed::total            0                       # Table walker requests started/completed, data/inst
system.cpu.itb.cptwalker.walkRequestOrigin::total            0                       # Table walker requests started/completed, data/inst
system.cpu.itb.walker.walks                         0                       # Table walker walks requested
system.cpu.itb.walker.walkRequestOrigin_Requested::Data            0                       # Table walker requests started/completed, data/inst
system.cpu.itb.walker.walkRequestOrigin_Requested::Inst            0                       # Table walker requests started/completed, data/inst
system.cpu.itb.walker.walkRequestOrigin_Requested::total            0                       # Table walker requests started/completed, data/inst
system.cpu.itb.walker.walkRequestOrigin_Completed::Data            0                       # Table walker requests started/completed, data/inst
system.cpu.itb.walker.walkRequestOrigin_Completed::Inst            0                       # Table walker requests started/completed, data/inst
system.cpu.itb.walker.walkRequestOrigin_Completed::total            0                       # Table walker requests started/completed, data/inst
system.cpu.itb.walker.walkRequestOrigin::total            0                       # Table walker requests started/completed, data/inst
system.cpu.itb.inst_hits                            0                       # ITB inst hits
system.cpu.itb.inst_misses                          0                       # ITB inst misses
system.cpu.itb.read_hits                            0                       # DTB read hits
system.cpu.itb.read_misses                          0                       # DTB read misses
system.cpu.itb.write_hits                           0                       # DTB write hits
system.cpu.itb.write_misses                         0                       # DTB write misses
system.cpu.itb.flush_tlb                            0                       # Number of times complete TLB was flushed
system.cpu.itb.flush_tlb_mva                        0                       # Number of times TLB was flushed by MVA
system.cpu.itb.flush_tlb_mva_asid                   0                       # Number of times TLB was flushed by MVA & ASID
system.cpu.itb.flush_tlb_asid                       0                       # Number of times TLB was flushed by ASID
system.cpu.itb.flush_entries                        0                       # Number of entries that have been flushed from TLB
system.cpu.itb.align_faults                         0                       # Number of TLB faults due to alignment restrictions
system.cpu.itb.prefetch_faults                      0                       # Number of TLB faults due to prefetch
system.cpu.itb.domain_faults                        0                       # Number of TLB faults due to domain restrictions
system.cpu.itb.perms_faults                         0                       # Number of TLB faults due to permissions restrictions
system.cpu.itb.read_accesses                        0                       # DTB read accesses
system.cpu.itb.write_accesses                       0                       # DTB write accesses
system.cpu.itb.inst_accesses                        0                       # ITB inst accesses
system.cpu.itb.hits                                 0                       # DTB hits
system.cpu.itb.misses                               0                       # DTB misses
system.cpu.itb.accesses                             0                       # DTB accesses
system.cpu.workload.num_syscalls                  191                       # Number of system calls
system.cpu.numCycles                      17489344541                       # number of cpu cycles simulated
system.cpu.numWorkItemsStarted                      0                       # number of work items this cpu started
system.cpu.numWorkItemsCompleted                    0                       # number of work items this cpu completed
system.cpu.fetch.icacheStallCycles         1216028350                       # Number of cycles fetch is stalled on an Icache miss
system.cpu.fetch.Insts                    10371707655                       # Number of instructions fetch has processed
system.cpu.fetch.Branches                  2286850640                       # Number of branches that fetch encountered
system.cpu.fetch.predictedBranches          876152729                       # Number of branches that fetch has predicted taken
system.cpu.fetch.Cycles                   16194573755                       # Number of cycles fetch has run and was not squashing or blocked
system.cpu.fetch.SquashCycles               156793867                       # Number of cycles fetch has spent squashing
system.cpu.fetch.MiscStallCycles                  102                       # Number of cycles fetch has spent waiting on interrupts, or bad addresses, or out of MSHRs
system.cpu.fetch.PendingTrapStallCycles          1053                       # Number of stall cycles due to pending traps
system.cpu.fetch.IcacheWaitRetryStallCycles           64                       # Number of stall cycles due to full MSHR
system.cpu.fetch.CacheLines                1182269661                       # Number of cache lines fetched
system.cpu.fetch.IcacheSquashes              18369813                       # Number of outstanding Icache misses that were squashed
system.cpu.fetch.rateDist::samples        17489000257                       # Number of instructions fetched each cycle (Total)
system.cpu.fetch.rateDist::mean              0.609698                       # Number of instructions fetched each cycle (Total)
system.cpu.fetch.rateDist::stdev             1.892844                       # Number of instructions fetched each cycle (Total)
system.cpu.fetch.rateDist::underflows               0      0.00%      0.00% # Number of instructions fetched each cycle (Total)
system.cpu.fetch.rateDist::0              15313250198     87.56%     87.56% # Number of instructions fetched each cycle (Total)
system.cpu.fetch.rateDist::1                234903703      1.34%     88.90% # Number of instructions fetched each cycle (Total)
system.cpu.fetch.rateDist::2                556158396      3.18%     92.08% # Number of instructions fetched each cycle (Total)
system.cpu.fetch.rateDist::3                109062631      0.62%     92.71% # Number of instructions fetched each cycle (Total)
system.cpu.fetch.rateDist::4                129538710      0.74%     93.45% # Number of instructions fetched each cycle (Total)
system.cpu.fetch.rateDist::5                 78664651      0.45%     93.90% # Number of instructions fetched each cycle (Total)
system.cpu.fetch.rateDist::6                150165233      0.86%     94.76% # Number of instructions fetched each cycle (Total)
system.cpu.fetch.rateDist::7                161926814      0.93%     95.68% # Number of instructions fetched each cycle (Total)
system.cpu.fetch.rateDist::8                755329921      4.32%    100.00% # Number of instructions fetched each cycle (Total)
system.cpu.fetch.rateDist::overflows                0      0.00%    100.00% # Number of instructions fetched each cycle (Total)
system.cpu.fetch.rateDist::min_value                0                       # Number of instructions fetched each cycle (Total)
system.cpu.fetch.rateDist::max_value                8                       # Number of instructions fetched each cycle (Total)
system.cpu.fetch.rateDist::total          17489000257                       # Number of instructions fetched each cycle (Total)
system.cpu.fetch.branchRate                  0.130757                       # Number of branch fetches per cycle
system.cpu.fetch.rate                        0.593030                       # Number of inst fetches per cycle
system.cpu.decode.IdleCycles                728697202                       # Number of cycles decode is idle
system.cpu.decode.BlockedCycles           15182690183                       # Number of cycles decode is blocked
system.cpu.decode.RunCycles                1176403628                       # Number of cycles decode is running
system.cpu.decode.UnblockCycles             322812927                       # Number of cycles decode is unblocking
system.cpu.decode.SquashCycles               78396317                       # Number of cycles decode is squashing
system.cpu.decode.BranchResolved            102179148                       # Number of times decode resolved a branch
system.cpu.decode.BranchMispred                   667                       # Number of times decode detected a branch misprediction
system.cpu.decode.DecodedInsts             9169941435                       # Number of instructions handled by decode
system.cpu.decode.SquashedInsts                  2243                       # Number of squashed instructions handled by decode
system.cpu.rename.SquashCycles               78396317                       # Number of cycles rename is squashing
system.cpu.rename.IdleCycles                849992680                       # Number of cycles rename is idle
system.cpu.rename.BlockCycles             10771066757                       # Number of cycles rename is blocking
system.cpu.rename.serializeStallCycles       16096786                       # count of cycles rename stalled for serializing inst
system.cpu.rename.RunCycles                1296699289                       # Number of cycles rename is running
system.cpu.rename.UnblockCycles            4476748428                       # Number of cycles rename is unblocking
system.cpu.rename.RenamedInsts             8840535552                       # Number of instructions processed by rename
system.cpu.rename.ROBFullEvents              54832210                       # Number of times rename has blocked due to ROB full
system.cpu.rename.IQFullEvents             2874534265                       # Number of times rename has blocked due to IQ full
system.cpu.rename.LQFullEvents             3559414519                       # Number of times rename has blocked due to LQ full
system.cpu.rename.SQFullEvents              272652706                       # Number of times rename has blocked due to SQ full
system.cpu.rename.RenamedOperands         10091846450                       # Number of destination operands rename has renamed
system.cpu.rename.RenameLookups           39132483316                       # Number of register rename lookups that rename has made
system.cpu.rename.int_rename_lookups       9786455364                       # Number of integer rename lookups
system.cpu.rename.fp_rename_lookups                56                       # Number of floating rename lookups
system.cpu.rename.CommittedMaps            4479632360                       # Number of HB maps that are committed
system.cpu.rename.UndoneMaps               5612214090                       # Number of HB maps that are undone due to squashing
system.cpu.rename.serializingInsts             204503                       # count of serializing insts renamed
system.cpu.rename.tempSerializingInsts         204511                       # count of temporary serializing insts renamed
system.cpu.rename.skidInsts                1890405754                       # count of insts added to the skid buffer
system.cpu.memDep0.insertedLoads           2248374497                       # Number of loads inserted to the mem dependence unit.
system.cpu.memDep0.insertedStores           423943972                       # Number of stores inserted to the mem dependence unit.
system.cpu.memDep0.conflictingLoads         106272423                       # Number of conflicting loads.
system.cpu.memDep0.conflictingStores        133559672                       # Number of conflicting stores.
system.cpu.iq.iqInstsAdded                 8470317687                       # Number of instructions added to the IQ (excludes non-spec)
system.cpu.iq.iqNonSpecInstsAdded              397528                       # Number of non-speculative instructions added to the IQ
system.cpu.iq.iqInstsIssued                7943617521                       # Number of instructions issued
system.cpu.iq.iqSquashedInstsIssued         136153610                       # Number of squashed instructions issued
system.cpu.iq.iqSquashedInstsExamined      4494348877                       # Number of squashed instructions iterated over during squash; mainly for profiling
system.cpu.iq.iqSquashedOperandsExamined   9544947366                       # Number of squashed operands that are examined and possibly removed from graph
system.cpu.iq.iqSquashedNonSpecRemoved           7365                       # Number of squashed non-spec instructions that were removed
system.cpu.iq.issued_per_cycle::samples   17489000257                       # Number of insts issued each cycle
system.cpu.iq.issued_per_cycle::mean         0.454206                       # Number of insts issued each cycle
system.cpu.iq.issued_per_cycle::stdev        1.180793                       # Number of insts issued each cycle
system.cpu.iq.issued_per_cycle::underflows            0      0.00%      0.00% # Number of insts issued each cycle
system.cpu.iq.issued_per_cycle::0         14356974022     82.09%     82.09% # Number of insts issued each cycle
system.cpu.iq.issued_per_cycle::1          1105963271      6.32%     88.42% # Number of insts issued each cycle
system.cpu.iq.issued_per_cycle::2           713267984      4.08%     92.49% # Number of insts issued each cycle
system.cpu.iq.issued_per_cycle::3           445299668      2.55%     95.04% # Number of insts issued each cycle
system.cpu.iq.issued_per_cycle::4           511942776      2.93%     97.97% # Number of insts issued each cycle
system.cpu.iq.issued_per_cycle::5           187544072      1.07%     99.04% # Number of insts issued each cycle
system.cpu.iq.issued_per_cycle::6           104310542      0.60%     99.64% # Number of insts issued each cycle
system.cpu.iq.issued_per_cycle::7            45718814      0.26%     99.90% # Number of insts issued each cycle
system.cpu.iq.issued_per_cycle::8            17979108      0.10%    100.00% # Number of insts issued each cycle
system.cpu.iq.issued_per_cycle::overflows            0      0.00%    100.00% # Number of insts issued each cycle
system.cpu.iq.issued_per_cycle::min_value            0                       # Number of insts issued each cycle
system.cpu.iq.issued_per_cycle::max_value            8                       # Number of insts issued each cycle
system.cpu.iq.issued_per_cycle::total     17489000257                       # Number of insts issued each cycle
system.cpu.iq.fu_full::No_OpClass                   0      0.00%      0.00% # attempts to use FU when none available
system.cpu.iq.fu_full::IntAlu                 1235758      0.46%      0.46% # attempts to use FU when none available
system.cpu.iq.fu_full::IntMult                      1      0.00%      0.46% # attempts to use FU when none available
system.cpu.iq.fu_full::IntDiv                       0      0.00%      0.46% # attempts to use FU when none available
system.cpu.iq.fu_full::FloatAdd                     0      0.00%      0.46% # attempts to use FU when none available
system.cpu.iq.fu_full::FloatCmp                     0      0.00%      0.46% # attempts to use FU when none available
system.cpu.iq.fu_full::FloatCvt                     0      0.00%      0.46% # attempts to use FU when none available
system.cpu.iq.fu_full::FloatMult                    0      0.00%      0.46% # attempts to use FU when none available
system.cpu.iq.fu_full::FloatDiv                     0      0.00%      0.46% # attempts to use FU when none available
system.cpu.iq.fu_full::FloatSqrt                    0      0.00%      0.46% # attempts to use FU when none available
system.cpu.iq.fu_full::SimdAdd                      0      0.00%      0.46% # attempts to use FU when none available
system.cpu.iq.fu_full::SimdAddAcc                   0      0.00%      0.46% # attempts to use FU when none available
system.cpu.iq.fu_full::SimdAlu                      0      0.00%      0.46% # attempts to use FU when none available
system.cpu.iq.fu_full::SimdCmp                      0      0.00%      0.46% # attempts to use FU when none available
system.cpu.iq.fu_full::SimdCvt                      0      0.00%      0.46% # attempts to use FU when none available
system.cpu.iq.fu_full::SimdMisc                     0      0.00%      0.46% # attempts to use FU when none available
system.cpu.iq.fu_full::SimdMult                     0      0.00%      0.46% # attempts to use FU when none available
system.cpu.iq.fu_full::SimdMultAcc                  0      0.00%      0.46% # attempts to use FU when none available
system.cpu.iq.fu_full::SimdShift                    0      0.00%      0.46% # attempts to use FU when none available
system.cpu.iq.fu_full::SimdShiftAcc                 0      0.00%      0.46% # attempts to use FU when none available
system.cpu.iq.fu_full::SimdSqrt                     0      0.00%      0.46% # attempts to use FU when none available
system.cpu.iq.fu_full::SimdFloatAdd                 0      0.00%      0.46% # attempts to use FU when none available
system.cpu.iq.fu_full::SimdFloatAlu                 0      0.00%      0.46% # attempts to use FU when none available
system.cpu.iq.fu_full::SimdFloatCmp                 0      0.00%      0.46% # attempts to use FU when none available
system.cpu.iq.fu_full::SimdFloatCvt                 0      0.00%      0.46% # attempts to use FU when none available
system.cpu.iq.fu_full::SimdFloatDiv                 0      0.00%      0.46% # attempts to use FU when none available
system.cpu.iq.fu_full::SimdFloatMisc                0      0.00%      0.46% # attempts to use FU when none available
system.cpu.iq.fu_full::SimdFloatMult                0      0.00%      0.46% # attempts to use FU when none available
system.cpu.iq.fu_full::SimdFloatMultAcc             0      0.00%      0.46% # attempts to use FU when none available
system.cpu.iq.fu_full::SimdFloatSqrt                0      0.00%      0.46% # attempts to use FU when none available
system.cpu.iq.fu_full::MemRead              252732568     94.71%     95.17% # attempts to use FU when none available
system.cpu.iq.fu_full::MemWrite              12891132      4.83%    100.00% # attempts to use FU when none available
system.cpu.iq.fu_full::IprAccess                    0      0.00%    100.00% # attempts to use FU when none available
system.cpu.iq.fu_full::InstPrefetch                 0      0.00%    100.00% # attempts to use FU when none available
system.cpu.iq.FU_type_0::No_OpClass                 0      0.00%      0.00% # Type of FU issued
system.cpu.iq.FU_type_0::IntAlu            4469469679     56.26%     56.26% # Type of FU issued
system.cpu.iq.FU_type_0::IntMult              1085580      0.01%     56.28% # Type of FU issued
system.cpu.iq.FU_type_0::IntDiv                     0      0.00%     56.28% # Type of FU issued
system.cpu.iq.FU_type_0::FloatAdd                   0      0.00%     56.28% # Type of FU issued
system.cpu.iq.FU_type_0::FloatCmp                   0      0.00%     56.28% # Type of FU issued
system.cpu.iq.FU_type_0::FloatCvt                   0      0.00%     56.28% # Type of FU issued
system.cpu.iq.FU_type_0::FloatMult                  0      0.00%     56.28% # Type of FU issued
system.cpu.iq.FU_type_0::FloatDiv                   0      0.00%     56.28% # Type of FU issued
system.cpu.iq.FU_type_0::FloatSqrt                  0      0.00%     56.28% # Type of FU issued
system.cpu.iq.FU_type_0::SimdAdd                    0      0.00%     56.28% # Type of FU issued
system.cpu.iq.FU_type_0::SimdAddAcc                 0      0.00%     56.28% # Type of FU issued
system.cpu.iq.FU_type_0::SimdAlu                    0      0.00%     56.28% # Type of FU issued
system.cpu.iq.FU_type_0::SimdCmp                    0      0.00%     56.28% # Type of FU issued
system.cpu.iq.FU_type_0::SimdCvt                    0      0.00%     56.28% # Type of FU issued
system.cpu.iq.FU_type_0::SimdMisc                   0      0.00%     56.28% # Type of FU issued
system.cpu.iq.FU_type_0::SimdMult                   0      0.00%     56.28% # Type of FU issued
system.cpu.iq.FU_type_0::SimdMultAcc                0      0.00%     56.28% # Type of FU issued
system.cpu.iq.FU_type_0::SimdShift                  0      0.00%     56.28% # Type of FU issued
system.cpu.iq.FU_type_0::SimdShiftAcc               0      0.00%     56.28% # Type of FU issued
system.cpu.iq.FU_type_0::SimdSqrt                   0      0.00%     56.28% # Type of FU issued
system.cpu.iq.FU_type_0::SimdFloatAdd               0      0.00%     56.28% # Type of FU issued
system.cpu.iq.FU_type_0::SimdFloatAlu               0      0.00%     56.28% # Type of FU issued
system.cpu.iq.FU_type_0::SimdFloatCmp               0      0.00%     56.28% # Type of FU issued
system.cpu.iq.FU_type_0::SimdFloatCvt               0      0.00%     56.28% # Type of FU issued
system.cpu.iq.FU_type_0::SimdFloatDiv               0      0.00%     56.28% # Type of FU issued
system.cpu.iq.FU_type_0::SimdFloatMisc              3      0.00%     56.28% # Type of FU issued
system.cpu.iq.FU_type_0::SimdFloatMult              0      0.00%     56.28% # Type of FU issued
system.cpu.iq.FU_type_0::SimdFloatMultAcc            0      0.00%     56.28% # Type of FU issued
system.cpu.iq.FU_type_0::SimdFloatSqrt              0      0.00%     56.28% # Type of FU issued
system.cpu.iq.FU_type_0::MemRead           3132382620     39.43%     95.71% # Type of FU issued
system.cpu.iq.FU_type_0::MemWrite           340679639      4.29%    100.00% # Type of FU issued
system.cpu.iq.FU_type_0::IprAccess                  0      0.00%    100.00% # Type of FU issued
system.cpu.iq.FU_type_0::InstPrefetch               0      0.00%    100.00% # Type of FU issued
system.cpu.iq.FU_type_0::total             7943617521                       # Type of FU issued
system.cpu.iq.rate                           0.454198                       # Inst issue rate
system.cpu.iq.fu_busy_cnt                   266859459                       # FU busy when requested
system.cpu.iq.fu_busy_rate                   0.033594                       # FU busy rate (busy events/executed inst)
system.cpu.iq.int_inst_queue_reads        33779248314                       # Number of integer instruction queue reads
system.cpu.iq.int_inst_queue_writes       12965304204                       # Number of integer instruction queue writes
system.cpu.iq.int_inst_queue_wakeup_accesses   6249479694                       # Number of integer instruction queue wakeup accesses
system.cpu.iq.fp_inst_queue_reads                  54                       # Number of floating instruction queue reads
system.cpu.iq.fp_inst_queue_writes                 80                       # Number of floating instruction queue writes
system.cpu.iq.fp_inst_queue_wakeup_accesses           16                       # Number of floating instruction queue wakeup accesses
system.cpu.iq.int_alu_accesses             8210476958                       # Number of integer alu accesses
system.cpu.iq.fp_alu_accesses                      22                       # Number of floating point alu accesses
system.cpu.iew.lsq.thread0.forwLoads         23660061                       # Number of loads that had data forwarded from stores
system.cpu.iew.lsq.thread0.invAddrLoads             0                       # Number of loads ignored due to an invalid address
system.cpu.iew.lsq.thread0.squashedLoads   1150652728                       # Number of loads squashed
system.cpu.iew.lsq.thread0.ignoredResponses       282033                       # Number of memory responses ignored because the instruction is squashed
system.cpu.iew.lsq.thread0.memOrderViolation       246195                       # Number of memory ordering violations
system.cpu.iew.lsq.thread0.squashedStores    158684966                       # Number of stores squashed
system.cpu.iew.lsq.thread0.invAddrSwpfs             0                       # Number of software prefetches ignored due to an invalid address
system.cpu.iew.lsq.thread0.blockedLoads             0                       # Number of blocked loads due to partial load-store forwarding
system.cpu.iew.lsq.thread0.rescheduledLoads     10758278                       # Number of loads that were rescheduled
system.cpu.iew.lsq.thread0.cacheBlocked    1368668288                       # Number of times an access to memory failed due to the cache being blocked
system.cpu.iew.iewIdleCycles                        0                       # Number of cycles IEW is idle
system.cpu.iew.iewSquashCycles               78396317                       # Number of cycles IEW is squashing
system.cpu.iew.iewBlockCycles              6811867446                       # Number of cycles IEW is blocking
system.cpu.iew.iewUnblockCycles            2750586910                       # Number of cycles IEW is unblocking
system.cpu.iew.iewDispatchedInsts          8470715244                       # Number of instructions dispatched to IQ
system.cpu.iew.iewDispSquashedInsts          14239997                       # Number of squashed instructions skipped by dispatch
system.cpu.iew.iewDispLoadInsts            2248374497                       # Number of dispatched load instructions
system.cpu.iew.iewDispStoreInsts            423943972                       # Number of dispatched store instructions
system.cpu.iew.iewDispNonSpecInsts             202542                       # Number of dispatched non-speculative instructions
system.cpu.iew.iewIQFullEvents               79391902                       # Number of times the IQ has become full, causing a stall
system.cpu.iew.iewLSQFullEvents            2605755118                       # Number of times the LSQ has become full, causing a stall
system.cpu.iew.memOrderViolationEvents         246195                       # Number of memory order violations
system.cpu.iew.predictedTakenIncorrect       43978954                       # Number of branches that were predicted taken incorrectly
system.cpu.iew.predictedNotTakenIncorrect     41579275                       # Number of branches that were predicted not taken incorrectly
system.cpu.iew.branchMispredicts             85558229                       # Number of branch mispredicts detected at execute
system.cpu.iew.iewExecutedInsts            7854753300                       # Number of executed instructions
system.cpu.iew.iewExecLoadInsts            3094298173                       # Number of load instructions executed
system.cpu.iew.iewExecSquashedInsts          88864221                       # Number of squashed instructions skipped in execute
system.cpu.iew.exec_swp                             0                       # number of swp insts executed
system.cpu.iew.exec_nop                            29                       # number of nop insts executed
system.cpu.iew.exec_refs                   3425142373                       # number of memory reference insts executed
system.cpu.iew.exec_branches               1267875475                       # Number of branches executed
system.cpu.iew.exec_stores                  330844200                       # Number of stores executed
system.cpu.iew.exec_rate                     0.449117                       # Inst execution rate
system.cpu.iew.wb_sent                     6280419788                       # cumulative count of insts sent to commit
system.cpu.iew.wb_count                    6249479710                       # cumulative count of insts written-back
system.cpu.iew.wb_producers                4030601535                       # num instructions producing a value
system.cpu.iew.wb_consumers                6967539403                       # num instructions consuming a value
system.cpu.iew.wb_penalized                         0                       # number of instrctions required to write to 'other' IQ
system.cpu.iew.wb_rate                       0.357331                       # insts written-back per cycle
system.cpu.iew.wb_fanout                     0.578483                       # average fanout of values written-back
system.cpu.iew.wb_penalized_rate                    0                       # fraction of instructions written-back that wrote to 'other' IQ
system.cpu.commit.commitSquashedInsts      4503892129                       # The number of squashed insts skipped by commit
system.cpu.commit.commitNonSpecStalls          390163                       # The number of times commit has been forced to stall to communicate backwards
system.cpu.commit.branchMispredicts          78179599                       # The number of times a branch was mispredicted
system.cpu.commit.committed_per_cycle::samples  16814236691                       # Number of insts commited each cycle
system.cpu.commit.committed_per_cycle::mean     0.236488                       # Number of insts commited each cycle
system.cpu.commit.committed_per_cycle::stdev     1.041459                       # Number of insts commited each cycle
system.cpu.commit.committed_per_cycle::underflows            0      0.00%      0.00% # Number of insts commited each cycle
system.cpu.commit.committed_per_cycle::0  15344104780     91.26%     91.26% # Number of insts commited each cycle
system.cpu.commit.committed_per_cycle::1    699338064      4.16%     95.42% # Number of insts commited each cycle
system.cpu.commit.committed_per_cycle::2    295441097      1.76%     97.17% # Number of insts commited each cycle
system.cpu.commit.committed_per_cycle::3    125950075      0.75%     97.92% # Number of insts commited each cycle
system.cpu.commit.committed_per_cycle::4     66652324      0.40%     98.32% # Number of insts commited each cycle
system.cpu.commit.committed_per_cycle::5     33603141      0.20%     98.52% # Number of insts commited each cycle
system.cpu.commit.committed_per_cycle::6     51861066      0.31%     98.83% # Number of insts commited each cycle
system.cpu.commit.committed_per_cycle::7     15784694      0.09%     98.92% # Number of insts commited each cycle
system.cpu.commit.committed_per_cycle::8    181501450      1.08%    100.00% # Number of insts commited each cycle
system.cpu.commit.committed_per_cycle::overflows            0      0.00%    100.00% # Number of insts commited each cycle
system.cpu.commit.committed_per_cycle::min_value            0                       # Number of insts commited each cycle
system.cpu.commit.committed_per_cycle::max_value            8                       # Number of insts commited each cycle
system.cpu.commit.committed_per_cycle::total  16814236691                       # Number of insts commited each cycle
system.cpu.commit.committedInsts           3829661418                       # Number of instructions committed
system.cpu.commit.committedOps             3976366338                       # Number of ops (including micro ops) committed
system.cpu.commit.swp_count                         0                       # Number of s/w prefetches committed
system.cpu.commit.refs                     1362980775                       # Number of memory references committed
system.cpu.commit.loads                    1097721769                       # Number of loads committed
system.cpu.commit.membars                      194986                       # Number of memory barriers committed
system.cpu.commit.branches                  821009594                       # Number of branches committed
system.cpu.commit.fp_insts                         16                       # Number of committed floating point instructions.
system.cpu.commit.int_insts                3174685054                       # Number of committed integer instructions.
system.cpu.commit.function_calls              8777159                       # Number of function calls committed.
system.cpu.commit.op_class_0::No_OpClass            0      0.00%      0.00% # Class of committed instruction
system.cpu.commit.op_class_0::IntAlu       2612346936     65.70%     65.70% # Class of committed instruction
system.cpu.commit.op_class_0::IntMult         1038624      0.03%     65.72% # Class of committed instruction
system.cpu.commit.op_class_0::IntDiv                0      0.00%     65.72% # Class of committed instruction
system.cpu.commit.op_class_0::FloatAdd              0      0.00%     65.72% # Class of committed instruction
system.cpu.commit.op_class_0::FloatCmp              0      0.00%     65.72% # Class of committed instruction
system.cpu.commit.op_class_0::FloatCvt              0      0.00%     65.72% # Class of committed instruction
system.cpu.commit.op_class_0::FloatMult             0      0.00%     65.72% # Class of committed instruction
system.cpu.commit.op_class_0::FloatDiv              0      0.00%     65.72% # Class of committed instruction
system.cpu.commit.op_class_0::FloatSqrt             0      0.00%     65.72% # Class of committed instruction
system.cpu.commit.op_class_0::SimdAdd               0      0.00%     65.72% # Class of committed instruction
system.cpu.commit.op_class_0::SimdAddAcc            0      0.00%     65.72% # Class of committed instruction
system.cpu.commit.op_class_0::SimdAlu               0      0.00%     65.72% # Class of committed instruction
system.cpu.commit.op_class_0::SimdCmp               0      0.00%     65.72% # Class of committed instruction
system.cpu.commit.op_class_0::SimdCvt               0      0.00%     65.72% # Class of committed instruction
system.cpu.commit.op_class_0::SimdMisc              0      0.00%     65.72% # Class of committed instruction
system.cpu.commit.op_class_0::SimdMult              0      0.00%     65.72% # Class of committed instruction
system.cpu.commit.op_class_0::SimdMultAcc            0      0.00%     65.72% # Class of committed instruction
system.cpu.commit.op_class_0::SimdShift             0      0.00%     65.72% # Class of committed instruction
system.cpu.commit.op_class_0::SimdShiftAcc            0      0.00%     65.72% # Class of committed instruction
system.cpu.commit.op_class_0::SimdSqrt              0      0.00%     65.72% # Class of committed instruction
system.cpu.commit.op_class_0::SimdFloatAdd            0      0.00%     65.72% # Class of committed instruction
system.cpu.commit.op_class_0::SimdFloatAlu            0      0.00%     65.72% # Class of committed instruction
system.cpu.commit.op_class_0::SimdFloatCmp            0      0.00%     65.72% # Class of committed instruction
system.cpu.commit.op_class_0::SimdFloatCvt            0      0.00%     65.72% # Class of committed instruction
system.cpu.commit.op_class_0::SimdFloatDiv            0      0.00%     65.72% # Class of committed instruction
system.cpu.commit.op_class_0::SimdFloatMisc            3      0.00%     65.72% # Class of committed instruction
system.cpu.commit.op_class_0::SimdFloatMult            0      0.00%     65.72% # Class of committed instruction
system.cpu.commit.op_class_0::SimdFloatMultAcc            0      0.00%     65.72% # Class of committed instruction
system.cpu.commit.op_class_0::SimdFloatSqrt            0      0.00%     65.72% # Class of committed instruction
system.cpu.commit.op_class_0::MemRead      1097721769     27.61%     93.33% # Class of committed instruction
system.cpu.commit.op_class_0::MemWrite      265259006      6.67%    100.00% # Class of committed instruction
system.cpu.commit.op_class_0::IprAccess             0      0.00%    100.00% # Class of committed instruction
system.cpu.commit.op_class_0::InstPrefetch            0      0.00%    100.00% # Class of committed instruction
system.cpu.commit.op_class_0::total        3976366338                       # Class of committed instruction
system.cpu.commit.bw_lim_events             181501450                       # number cycles where commit BW limit reached
system.cpu.rob.rob_reads                  25112991237                       # The number of ROB reads
system.cpu.rob.rob_writes                 17636431261                       # The number of ROB writes
system.cpu.timesIdled                             799                       # Number of times that the entire CPU went into an idle state and unscheduled itself
system.cpu.idleCycles                           89062                       # Total number of cycles that the CPU has spent unscheduled due to idling
system.cpu.committedInsts                  3829916640                       # Number of Instructions Simulated
system.cpu.committedOps                    3976366338                       # Number of Ops (including micro ops) Simulated
system.cpu.cpi                               4.566508                       # CPI: Cycles Per Instruction
system.cpu.cpi_total                         4.566508                       # CPI: Total CPI of All Threads
system.cpu.ipc                               0.218986                       # IPC: Instructions Per Cycle
system.cpu.ipc_total                         0.218986                       # IPC: Total IPC of All Threads
system.cpu.int_regfile_reads               8770654452                       # number of integer regfile reads
system.cpu.int_regfile_writes              3828882796                       # number of integer regfile writes
system.cpu.fp_regfile_reads                        16                       # number of floating regfile reads
system.cpu.cc_regfile_reads               28073946572                       # number of cc regfile reads
system.cpu.cc_regfile_writes               3324832337                       # number of cc regfile writes
system.cpu.misc_regfile_reads              1843844035                       # number of misc regfile reads
system.cpu.misc_regfile_writes                 389972                       # number of misc regfile writes
system.cpu.dcache.tags.replacements         372827371                       # number of replacements
system.cpu.dcache.tags.tagsinuse           511.997610                       # Cycle average of tags in use
system.cpu.dcache.tags.total_refs          1227519955                       # Total number of references to valid blocks.
system.cpu.dcache.tags.sampled_refs         372827883                       # Sample count of references to valid blocks.
system.cpu.dcache.tags.avg_refs              3.292457                       # Average number of references to valid blocks.
system.cpu.dcache.tags.warmup_cycle         107005250                       # Cycle when the warmup percentage was hit.
system.cpu.dcache.tags.occ_blocks::cpu.data   511.997610                       # Average occupied blocks per requestor
system.cpu.dcache.tags.occ_percent::cpu.data     0.999995                       # Average percentage of cache occupancy
system.cpu.dcache.tags.occ_percent::total     0.999995                       # Average percentage of cache occupancy
system.cpu.dcache.tags.occ_task_id_blocks::1024          512                       # Occupied blocks per task id
system.cpu.dcache.tags.age_task_id_blocks_1024::0           97                       # Occupied blocks per task id
system.cpu.dcache.tags.age_task_id_blocks_1024::1          387                       # Occupied blocks per task id
system.cpu.dcache.tags.age_task_id_blocks_1024::2            3                       # Occupied blocks per task id
system.cpu.dcache.tags.age_task_id_blocks_1024::3           25                       # Occupied blocks per task id
system.cpu.dcache.tags.occ_task_id_percent::1024            1                       # Percentage of cache occupancy per task id
system.cpu.dcache.tags.tag_accesses       15608747075                       # Number of tag accesses
system.cpu.dcache.tags.data_accesses      15608747075                       # Number of data accesses
system.cpu.dcache.ReadReq_hits::cpu.data   1020267532                       # number of ReadReq hits
system.cpu.dcache.ReadReq_hits::total      1020267532                       # number of ReadReq hits
system.cpu.dcache.WriteReq_hits::cpu.data    206862378                       # number of WriteReq hits
system.cpu.dcache.WriteReq_hits::total      206862378                       # number of WriteReq hits
system.cpu.dcache.LoadLockedReq_hits::cpu.data       195060                       # number of LoadLockedReq hits
system.cpu.dcache.LoadLockedReq_hits::total       195060                       # number of LoadLockedReq hits
system.cpu.dcache.StoreCondReq_hits::cpu.data       194985                       # number of StoreCondReq hits
system.cpu.dcache.StoreCondReq_hits::total       194985                       # number of StoreCondReq hits
system.cpu.dcache.demand_hits::cpu.data    1227129910                       # number of demand (read+write) hits
system.cpu.dcache.demand_hits::total       1227129910                       # number of demand (read+write) hits
system.cpu.dcache.overall_hits::cpu.data   1227129910                       # number of overall hits
system.cpu.dcache.overall_hits::total      1227129910                       # number of overall hits
system.cpu.dcache.ReadReq_misses::cpu.data    659279961                       # number of ReadReq misses
system.cpu.dcache.ReadReq_misses::total     659279961                       # number of ReadReq misses
system.cpu.dcache.WriteReq_misses::cpu.data     17689973                       # number of WriteReq misses
system.cpu.dcache.WriteReq_misses::total     17689973                       # number of WriteReq misses
system.cpu.dcache.LoadLockedReq_misses::cpu.data           10                       # number of LoadLockedReq misses
system.cpu.dcache.LoadLockedReq_misses::total           10                       # number of LoadLockedReq misses
system.cpu.dcache.demand_misses::cpu.data    676969934                       # number of demand (read+write) misses
system.cpu.dcache.demand_misses::total      676969934                       # number of demand (read+write) misses
system.cpu.dcache.overall_misses::cpu.data    676969934                       # number of overall misses
system.cpu.dcache.overall_misses::total     676969934                       # number of overall misses
system.cpu.dcache.ReadReq_miss_latency::cpu.data 34698346696987                       # number of ReadReq miss cycles
system.cpu.dcache.ReadReq_miss_latency::total 34698346696987                       # number of ReadReq miss cycles
system.cpu.dcache.WriteReq_miss_latency::cpu.data 894381207084                       # number of WriteReq miss cycles
system.cpu.dcache.WriteReq_miss_latency::total 894381207084                       # number of WriteReq miss cycles
system.cpu.dcache.LoadLockedReq_miss_latency::cpu.data       701750                       # number of LoadLockedReq miss cycles
system.cpu.dcache.LoadLockedReq_miss_latency::total       701750                       # number of LoadLockedReq miss cycles
system.cpu.dcache.demand_miss_latency::cpu.data 35592727904071                       # number of demand (read+write) miss cycles
system.cpu.dcache.demand_miss_latency::total 35592727904071                       # number of demand (read+write) miss cycles
system.cpu.dcache.overall_miss_latency::cpu.data 35592727904071                       # number of overall miss cycles
system.cpu.dcache.overall_miss_latency::total 35592727904071                       # number of overall miss cycles
system.cpu.dcache.ReadReq_accesses::cpu.data   1679547493                       # number of ReadReq accesses(hits+misses)
system.cpu.dcache.ReadReq_accesses::total   1679547493                       # number of ReadReq accesses(hits+misses)
system.cpu.dcache.WriteReq_accesses::cpu.data    224552351                       # number of WriteReq accesses(hits+misses)
system.cpu.dcache.WriteReq_accesses::total    224552351                       # number of WriteReq accesses(hits+misses)
system.cpu.dcache.LoadLockedReq_accesses::cpu.data       195070                       # number of LoadLockedReq accesses(hits+misses)
system.cpu.dcache.LoadLockedReq_accesses::total       195070                       # number of LoadLockedReq accesses(hits+misses)
system.cpu.dcache.StoreCondReq_accesses::cpu.data       194985                       # number of StoreCondReq accesses(hits+misses)
system.cpu.dcache.StoreCondReq_accesses::total       194985                       # number of StoreCondReq accesses(hits+misses)
system.cpu.dcache.demand_accesses::cpu.data   1904099844                       # number of demand (read+write) accesses
system.cpu.dcache.demand_accesses::total   1904099844                       # number of demand (read+write) accesses
system.cpu.dcache.overall_accesses::cpu.data   1904099844                       # number of overall (read+write) accesses
system.cpu.dcache.overall_accesses::total   1904099844                       # number of overall (read+write) accesses
system.cpu.dcache.ReadReq_miss_rate::cpu.data     0.392534                       # miss rate for ReadReq accesses
system.cpu.dcache.ReadReq_miss_rate::total     0.392534                       # miss rate for ReadReq accesses
system.cpu.dcache.WriteReq_miss_rate::cpu.data     0.078779                       # miss rate for WriteReq accesses
system.cpu.dcache.WriteReq_miss_rate::total     0.078779                       # miss rate for WriteReq accesses
system.cpu.dcache.LoadLockedReq_miss_rate::cpu.data     0.000051                       # miss rate for LoadLockedReq accesses
system.cpu.dcache.LoadLockedReq_miss_rate::total     0.000051                       # miss rate for LoadLockedReq accesses
system.cpu.dcache.demand_miss_rate::cpu.data     0.355533                       # miss rate for demand accesses
system.cpu.dcache.demand_miss_rate::total     0.355533                       # miss rate for demand accesses
system.cpu.dcache.overall_miss_rate::cpu.data     0.355533                       # miss rate for overall accesses
system.cpu.dcache.overall_miss_rate::total     0.355533                       # miss rate for overall accesses
system.cpu.dcache.ReadReq_avg_miss_latency::cpu.data 52630.670959                       # average ReadReq miss latency
system.cpu.dcache.ReadReq_avg_miss_latency::total 52630.670959                       # average ReadReq miss latency
system.cpu.dcache.WriteReq_avg_miss_latency::cpu.data 50558.653034                       # average WriteReq miss latency
system.cpu.dcache.WriteReq_avg_miss_latency::total 50558.653034                       # average WriteReq miss latency
system.cpu.dcache.LoadLockedReq_avg_miss_latency::cpu.data        70175                       # average LoadLockedReq miss latency
system.cpu.dcache.LoadLockedReq_avg_miss_latency::total        70175                       # average LoadLockedReq miss latency
system.cpu.dcache.demand_avg_miss_latency::cpu.data 52576.526839                       # average overall miss latency
system.cpu.dcache.demand_avg_miss_latency::total 52576.526839                       # average overall miss latency
system.cpu.dcache.overall_avg_miss_latency::cpu.data 52576.526839                       # average overall miss latency
system.cpu.dcache.overall_avg_miss_latency::total 52576.526839                       # average overall miss latency
system.cpu.dcache.blocked_cycles::no_mshrs   4297859053                       # number of cycles access was blocked
system.cpu.dcache.blocked_cycles::no_targets       119095                       # number of cycles access was blocked
system.cpu.dcache.blocked::no_mshrs         196883582                       # number of cycles access was blocked
system.cpu.dcache.blocked::no_targets            1463                       # number of cycles access was blocked
system.cpu.dcache.avg_blocked_cycles::no_mshrs    21.829444                       # average number of cycles each access was blocked
system.cpu.dcache.avg_blocked_cycles::no_targets    81.404648                       # average number of cycles each access was blocked
system.cpu.dcache.fast_writes                       0                       # number of fast writes performed
system.cpu.dcache.cache_copies                      0                       # number of cache copies performed
system.cpu.dcache.writebacks::writebacks     44905711                       # number of writebacks
system.cpu.dcache.writebacks::total          44905711                       # number of writebacks
system.cpu.dcache.ReadReq_mshr_hits::cpu.data    292091620                       # number of ReadReq MSHR hits
system.cpu.dcache.ReadReq_mshr_hits::total    292091620                       # number of ReadReq MSHR hits
system.cpu.dcache.WriteReq_mshr_hits::cpu.data     12050429                       # number of WriteReq MSHR hits
system.cpu.dcache.WriteReq_mshr_hits::total     12050429                       # number of WriteReq MSHR hits
system.cpu.dcache.LoadLockedReq_mshr_hits::cpu.data           10                       # number of LoadLockedReq MSHR hits
system.cpu.dcache.LoadLockedReq_mshr_hits::total           10                       # number of LoadLockedReq MSHR hits
system.cpu.dcache.demand_mshr_hits::cpu.data    304142049                       # number of demand (read+write) MSHR hits
system.cpu.dcache.demand_mshr_hits::total    304142049                       # number of demand (read+write) MSHR hits
system.cpu.dcache.overall_mshr_hits::cpu.data    304142049                       # number of overall MSHR hits
system.cpu.dcache.overall_mshr_hits::total    304142049                       # number of overall MSHR hits
system.cpu.dcache.ReadReq_mshr_misses::cpu.data    367188341                       # number of ReadReq MSHR misses
system.cpu.dcache.ReadReq_mshr_misses::total    367188341                       # number of ReadReq MSHR misses
system.cpu.dcache.WriteReq_mshr_misses::cpu.data      5639544                       # number of WriteReq MSHR misses
system.cpu.dcache.WriteReq_mshr_misses::total      5639544                       # number of WriteReq MSHR misses
system.cpu.dcache.demand_mshr_misses::cpu.data    372827885                       # number of demand (read+write) MSHR misses
system.cpu.dcache.demand_mshr_misses::total    372827885                       # number of demand (read+write) MSHR misses
system.cpu.dcache.overall_mshr_misses::cpu.data    372827885                       # number of overall MSHR misses
system.cpu.dcache.overall_mshr_misses::total    372827885                       # number of overall MSHR misses
system.cpu.dcache.ReadReq_mshr_miss_latency::cpu.data 18778204790009                       # number of ReadReq MSHR miss cycles
system.cpu.dcache.ReadReq_mshr_miss_latency::total 18778204790009                       # number of ReadReq MSHR miss cycles
system.cpu.dcache.WriteReq_mshr_miss_latency::cpu.data 295501123345                       # number of WriteReq MSHR miss cycles
system.cpu.dcache.WriteReq_mshr_miss_latency::total 295501123345                       # number of WriteReq MSHR miss cycles
system.cpu.dcache.demand_mshr_miss_latency::cpu.data 19073705913354                       # number of demand (read+write) MSHR miss cycles
system.cpu.dcache.demand_mshr_miss_latency::total 19073705913354                       # number of demand (read+write) MSHR miss cycles
system.cpu.dcache.overall_mshr_miss_latency::cpu.data 19073705913354                       # number of overall MSHR miss cycles
system.cpu.dcache.overall_mshr_miss_latency::total 19073705913354                       # number of overall MSHR miss cycles
system.cpu.dcache.ReadReq_mshr_miss_rate::cpu.data     0.218623                       # mshr miss rate for ReadReq accesses
system.cpu.dcache.ReadReq_mshr_miss_rate::total     0.218623                       # mshr miss rate for ReadReq accesses
system.cpu.dcache.WriteReq_mshr_miss_rate::cpu.data     0.025115                       # mshr miss rate for WriteReq accesses
system.cpu.dcache.WriteReq_mshr_miss_rate::total     0.025115                       # mshr miss rate for WriteReq accesses
system.cpu.dcache.demand_mshr_miss_rate::cpu.data     0.195803                       # mshr miss rate for demand accesses
system.cpu.dcache.demand_mshr_miss_rate::total     0.195803                       # mshr miss rate for demand accesses
system.cpu.dcache.overall_mshr_miss_rate::cpu.data     0.195803                       # mshr miss rate for overall accesses
system.cpu.dcache.overall_mshr_miss_rate::total     0.195803                       # mshr miss rate for overall accesses
system.cpu.dcache.ReadReq_avg_mshr_miss_latency::cpu.data 51140.525701                       # average ReadReq mshr miss latency
system.cpu.dcache.ReadReq_avg_mshr_miss_latency::total 51140.525701                       # average ReadReq mshr miss latency
system.cpu.dcache.WriteReq_avg_mshr_miss_latency::cpu.data 52398.052634                       # average WriteReq mshr miss latency
system.cpu.dcache.WriteReq_avg_mshr_miss_latency::total 52398.052634                       # average WriteReq mshr miss latency
system.cpu.dcache.demand_avg_mshr_miss_latency::cpu.data 51159.547557                       # average overall mshr miss latency
system.cpu.dcache.demand_avg_mshr_miss_latency::total 51159.547557                       # average overall mshr miss latency
system.cpu.dcache.overall_avg_mshr_miss_latency::cpu.data 51159.547557                       # average overall mshr miss latency
system.cpu.dcache.overall_avg_mshr_miss_latency::total 51159.547557                       # average overall mshr miss latency
system.cpu.dcache.no_allocate_misses                0                       # Number of misses that were no-allocate
system.cpu.icache.tags.replacements               645                       # number of replacements
system.cpu.icache.tags.tagsinuse           510.262615                       # Cycle average of tags in use
system.cpu.icache.tags.total_refs          1182268149                       # Total number of references to valid blocks.
system.cpu.icache.tags.sampled_refs              1157                       # Sample count of references to valid blocks.
system.cpu.icache.tags.avg_refs          1021839.368194                       # Average number of references to valid blocks.
system.cpu.icache.tags.warmup_cycle      1696553252250                       # Cycle when the warmup percentage was hit.
system.cpu.icache.tags.occ_blocks::cpu.inst   510.262615                       # Average occupied blocks per requestor
system.cpu.icache.tags.occ_percent::cpu.inst     0.996607                       # Average percentage of cache occupancy
system.cpu.icache.tags.occ_percent::total     0.996607                       # Average percentage of cache occupancy
system.cpu.icache.tags.occ_task_id_blocks::1024          512                       # Occupied blocks per task id
system.cpu.icache.tags.age_task_id_blocks_1024::0           86                       # Occupied blocks per task id
system.cpu.icache.tags.age_task_id_blocks_1024::3           96                       # Occupied blocks per task id
system.cpu.icache.tags.age_task_id_blocks_1024::4          330                       # Occupied blocks per task id
system.cpu.icache.tags.occ_task_id_percent::1024            1                       # Percentage of cache occupancy per task id
system.cpu.icache.tags.tag_accesses        9458158429                       # Number of tag accesses
system.cpu.icache.tags.data_accesses       9458158429                       # Number of data accesses
system.cpu.icache.ReadReq_hits::cpu.inst   1182268149                       # number of ReadReq hits
system.cpu.icache.ReadReq_hits::total      1182268149                       # number of ReadReq hits
system.cpu.icache.demand_hits::cpu.inst    1182268149                       # number of demand (read+write) hits
system.cpu.icache.demand_hits::total       1182268149                       # number of demand (read+write) hits
system.cpu.icache.overall_hits::cpu.inst   1182268149                       # number of overall hits
system.cpu.icache.overall_hits::total      1182268149                       # number of overall hits
system.cpu.icache.ReadReq_misses::cpu.inst         1510                       # number of ReadReq misses
system.cpu.icache.ReadReq_misses::total          1510                       # number of ReadReq misses
system.cpu.icache.demand_misses::cpu.inst         1510                       # number of demand (read+write) misses
system.cpu.icache.demand_misses::total           1510                       # number of demand (read+write) misses
system.cpu.icache.overall_misses::cpu.inst         1510                       # number of overall misses
system.cpu.icache.overall_misses::total          1510                       # number of overall misses
system.cpu.icache.ReadReq_miss_latency::cpu.inst    116709998                       # number of ReadReq miss cycles
system.cpu.icache.ReadReq_miss_latency::total    116709998                       # number of ReadReq miss cycles
system.cpu.icache.demand_miss_latency::cpu.inst    116709998                       # number of demand (read+write) miss cycles
system.cpu.icache.demand_miss_latency::total    116709998                       # number of demand (read+write) miss cycles
system.cpu.icache.overall_miss_latency::cpu.inst    116709998                       # number of overall miss cycles
system.cpu.icache.overall_miss_latency::total    116709998                       # number of overall miss cycles
system.cpu.icache.ReadReq_accesses::cpu.inst   1182269659                       # number of ReadReq accesses(hits+misses)
system.cpu.icache.ReadReq_accesses::total   1182269659                       # number of ReadReq accesses(hits+misses)
system.cpu.icache.demand_accesses::cpu.inst   1182269659                       # number of demand (read+write) accesses
system.cpu.icache.demand_accesses::total   1182269659                       # number of demand (read+write) accesses
system.cpu.icache.overall_accesses::cpu.inst   1182269659                       # number of overall (read+write) accesses
system.cpu.icache.overall_accesses::total   1182269659                       # number of overall (read+write) accesses
system.cpu.icache.ReadReq_miss_rate::cpu.inst     0.000001                       # miss rate for ReadReq accesses
system.cpu.icache.ReadReq_miss_rate::total     0.000001                       # miss rate for ReadReq accesses
system.cpu.icache.demand_miss_rate::cpu.inst     0.000001                       # miss rate for demand accesses
system.cpu.icache.demand_miss_rate::total     0.000001                       # miss rate for demand accesses
system.cpu.icache.overall_miss_rate::cpu.inst     0.000001                       # miss rate for overall accesses
system.cpu.icache.overall_miss_rate::total     0.000001                       # miss rate for overall accesses
system.cpu.icache.ReadReq_avg_miss_latency::cpu.inst 77291.389404                       # average ReadReq miss latency
system.cpu.icache.ReadReq_avg_miss_latency::total 77291.389404                       # average ReadReq miss latency
system.cpu.icache.demand_avg_miss_latency::cpu.inst 77291.389404                       # average overall miss latency
system.cpu.icache.demand_avg_miss_latency::total 77291.389404                       # average overall miss latency
system.cpu.icache.overall_avg_miss_latency::cpu.inst 77291.389404                       # average overall miss latency
system.cpu.icache.overall_avg_miss_latency::total 77291.389404                       # average overall miss latency
system.cpu.icache.blocked_cycles::no_mshrs         1561                       # number of cycles access was blocked
system.cpu.icache.blocked_cycles::no_targets            0                       # number of cycles access was blocked
system.cpu.icache.blocked::no_mshrs                17                       # number of cycles access was blocked
system.cpu.icache.blocked::no_targets               0                       # number of cycles access was blocked
system.cpu.icache.avg_blocked_cycles::no_mshrs    91.823529                       # average number of cycles each access was blocked
system.cpu.icache.avg_blocked_cycles::no_targets          nan                       # average number of cycles each access was blocked
system.cpu.icache.fast_writes                       0                       # number of fast writes performed
system.cpu.icache.cache_copies                      0                       # number of cache copies performed
system.cpu.icache.ReadReq_mshr_hits::cpu.inst          352                       # number of ReadReq MSHR hits
system.cpu.icache.ReadReq_mshr_hits::total          352                       # number of ReadReq MSHR hits
system.cpu.icache.demand_mshr_hits::cpu.inst          352                       # number of demand (read+write) MSHR hits
system.cpu.icache.demand_mshr_hits::total          352                       # number of demand (read+write) MSHR hits
system.cpu.icache.overall_mshr_hits::cpu.inst          352                       # number of overall MSHR hits
system.cpu.icache.overall_mshr_hits::total          352                       # number of overall MSHR hits
system.cpu.icache.ReadReq_mshr_misses::cpu.inst         1158                       # number of ReadReq MSHR misses
system.cpu.icache.ReadReq_mshr_misses::total         1158                       # number of ReadReq MSHR misses
system.cpu.icache.demand_mshr_misses::cpu.inst         1158                       # number of demand (read+write) MSHR misses
system.cpu.icache.demand_mshr_misses::total         1158                       # number of demand (read+write) MSHR misses
system.cpu.icache.overall_mshr_misses::cpu.inst         1158                       # number of overall MSHR misses
system.cpu.icache.overall_mshr_misses::total         1158                       # number of overall MSHR misses
system.cpu.icache.ReadReq_mshr_miss_latency::cpu.inst     92547002                       # number of ReadReq MSHR miss cycles
system.cpu.icache.ReadReq_mshr_miss_latency::total     92547002                       # number of ReadReq MSHR miss cycles
system.cpu.icache.demand_mshr_miss_latency::cpu.inst     92547002                       # number of demand (read+write) MSHR miss cycles
system.cpu.icache.demand_mshr_miss_latency::total     92547002                       # number of demand (read+write) MSHR miss cycles
system.cpu.icache.overall_mshr_miss_latency::cpu.inst     92547002                       # number of overall MSHR miss cycles
system.cpu.icache.overall_mshr_miss_latency::total     92547002                       # number of overall MSHR miss cycles
system.cpu.icache.ReadReq_mshr_miss_rate::cpu.inst     0.000001                       # mshr miss rate for ReadReq accesses
system.cpu.icache.ReadReq_mshr_miss_rate::total     0.000001                       # mshr miss rate for ReadReq accesses
system.cpu.icache.demand_mshr_miss_rate::cpu.inst     0.000001                       # mshr miss rate for demand accesses
system.cpu.icache.demand_mshr_miss_rate::total     0.000001                       # mshr miss rate for demand accesses
system.cpu.icache.overall_mshr_miss_rate::cpu.inst     0.000001                       # mshr miss rate for overall accesses
system.cpu.icache.overall_mshr_miss_rate::total     0.000001                       # mshr miss rate for overall accesses
system.cpu.icache.ReadReq_avg_mshr_miss_latency::cpu.inst 79919.690846                       # average ReadReq mshr miss latency
system.cpu.icache.ReadReq_avg_mshr_miss_latency::total 79919.690846                       # average ReadReq mshr miss latency
system.cpu.icache.demand_avg_mshr_miss_latency::cpu.inst 79919.690846                       # average overall mshr miss latency
system.cpu.icache.demand_avg_mshr_miss_latency::total 79919.690846                       # average overall mshr miss latency
system.cpu.icache.overall_avg_mshr_miss_latency::cpu.inst 79919.690846                       # average overall mshr miss latency
system.cpu.icache.overall_avg_mshr_miss_latency::total 79919.690846                       # average overall mshr miss latency
system.cpu.icache.no_allocate_misses                0                       # Number of misses that were no-allocate
system.l2.tags.replacements                 185432372                       # number of replacements
system.l2.tags.tagsinuse                  4088.594457                       # Cycle average of tags in use
system.l2.tags.total_refs                   226658434                       # Total number of references to valid blocks.
system.l2.tags.sampled_refs                 185436467                       # Sample count of references to valid blocks.
system.l2.tags.avg_refs                      1.222297                       # Average number of references to valid blocks.
system.l2.tags.warmup_cycle               57371008000                       # Cycle when the warmup percentage was hit.
system.l2.tags.occ_blocks::writebacks       95.100368                       # Average occupied blocks per requestor
system.l2.tags.occ_blocks::cpu.inst          0.045957                       # Average occupied blocks per requestor
system.l2.tags.occ_blocks::cpu.data       3993.448132                       # Average occupied blocks per requestor
system.l2.tags.occ_percent::writebacks       0.023218                       # Average percentage of cache occupancy
system.l2.tags.occ_percent::cpu.inst         0.000011                       # Average percentage of cache occupancy
system.l2.tags.occ_percent::cpu.data         0.974963                       # Average percentage of cache occupancy
system.l2.tags.occ_percent::total            0.998192                       # Average percentage of cache occupancy
system.l2.tags.occ_task_id_blocks::1024          4095                       # Occupied blocks per task id
system.l2.tags.age_task_id_blocks_1024::0          169                       # Occupied blocks per task id
system.l2.tags.age_task_id_blocks_1024::1         1157                       # Occupied blocks per task id
system.l2.tags.age_task_id_blocks_1024::2         2767                       # Occupied blocks per task id
system.l2.tags.age_task_id_blocks_1024::3            2                       # Occupied blocks per task id
system.l2.tags.occ_task_id_percent::1024     0.999756                       # Percentage of cache occupancy per task id
system.l2.tags.tag_accesses                3532954338                       # Number of tag accesses
system.l2.tags.data_accesses               3532954338                       # Number of data accesses
system.l2.ReadReq_hits::cpu.inst                   38                       # number of ReadReq hits
system.l2.ReadReq_hits::cpu.data            184588245                       # number of ReadReq hits
system.l2.ReadReq_hits::total               184588283                       # number of ReadReq hits
system.l2.Writeback_hits::writebacks         44905711                       # number of Writeback hits
system.l2.Writeback_hits::total              44905711                       # number of Writeback hits
system.l2.ReadExReq_hits::cpu.data            2820875                       # number of ReadExReq hits
system.l2.ReadExReq_hits::total               2820875                       # number of ReadExReq hits
system.l2.demand_hits::cpu.inst                    38                       # number of demand (read+write) hits
system.l2.demand_hits::cpu.data             187409120                       # number of demand (read+write) hits
system.l2.demand_hits::total                187409158                       # number of demand (read+write) hits
system.l2.overall_hits::cpu.inst                   38                       # number of overall hits
system.l2.overall_hits::cpu.data            187409120                       # number of overall hits
system.l2.overall_hits::total               187409158                       # number of overall hits
system.l2.ReadReq_misses::cpu.inst               1120                       # number of ReadReq misses
system.l2.ReadReq_misses::cpu.data          182599801                       # number of ReadReq misses
system.l2.ReadReq_misses::total             182600921                       # number of ReadReq misses
system.l2.ReadExReq_misses::cpu.data          2818964                       # number of ReadExReq misses
system.l2.ReadExReq_misses::total             2818964                       # number of ReadExReq misses
system.l2.demand_misses::cpu.inst                1120                       # number of demand (read+write) misses
system.l2.demand_misses::cpu.data           185418765                       # number of demand (read+write) misses
system.l2.demand_misses::total              185419885                       # number of demand (read+write) misses
system.l2.overall_misses::cpu.inst               1120                       # number of overall misses
system.l2.overall_misses::cpu.data          185418765                       # number of overall misses
system.l2.overall_misses::total             185419885                       # number of overall misses
system.l2.ReadReq_miss_latency::cpu.inst     90982250                       # number of ReadReq miss cycles
system.l2.ReadReq_miss_latency::cpu.data 16412641347250                       # number of ReadReq miss cycles
system.l2.ReadReq_miss_latency::total    16412732329500                       # number of ReadReq miss cycles
system.l2.ReadExReq_miss_latency::cpu.data 258554946250                       # number of ReadExReq miss cycles
system.l2.ReadExReq_miss_latency::total  258554946250                       # number of ReadExReq miss cycles
system.l2.demand_miss_latency::cpu.inst      90982250                       # number of demand (read+write) miss cycles
system.l2.demand_miss_latency::cpu.data  16671196293500                       # number of demand (read+write) miss cycles
system.l2.demand_miss_latency::total     16671287275750                       # number of demand (read+write) miss cycles
system.l2.overall_miss_latency::cpu.inst     90982250                       # number of overall miss cycles
system.l2.overall_miss_latency::cpu.data 16671196293500                       # number of overall miss cycles
system.l2.overall_miss_latency::total    16671287275750                       # number of overall miss cycles
system.l2.ReadReq_accesses::cpu.inst             1158                       # number of ReadReq accesses(hits+misses)
system.l2.ReadReq_accesses::cpu.data        367188046                       # number of ReadReq accesses(hits+misses)
system.l2.ReadReq_accesses::total           367189204                       # number of ReadReq accesses(hits+misses)
system.l2.Writeback_accesses::writebacks     44905711                       # number of Writeback accesses(hits+misses)
system.l2.Writeback_accesses::total          44905711                       # number of Writeback accesses(hits+misses)
system.l2.ReadExReq_accesses::cpu.data        5639839                       # number of ReadExReq accesses(hits+misses)
system.l2.ReadExReq_accesses::total           5639839                       # number of ReadExReq accesses(hits+misses)
system.l2.demand_accesses::cpu.inst              1158                       # number of demand (read+write) accesses
system.l2.demand_accesses::cpu.data         372827885                       # number of demand (read+write) accesses
system.l2.demand_accesses::total            372829043                       # number of demand (read+write) accesses
system.l2.overall_accesses::cpu.inst             1158                       # number of overall (read+write) accesses
system.l2.overall_accesses::cpu.data        372827885                       # number of overall (read+write) accesses
system.l2.overall_accesses::total           372829043                       # number of overall (read+write) accesses
system.l2.ReadReq_miss_rate::cpu.inst        0.967185                       # miss rate for ReadReq accesses
system.l2.ReadReq_miss_rate::cpu.data        0.497292                       # miss rate for ReadReq accesses
system.l2.ReadReq_miss_rate::total           0.497294                       # miss rate for ReadReq accesses
system.l2.ReadExReq_miss_rate::cpu.data      0.499831                       # miss rate for ReadExReq accesses
system.l2.ReadExReq_miss_rate::total         0.499831                       # miss rate for ReadExReq accesses
system.l2.demand_miss_rate::cpu.inst         0.967185                       # miss rate for demand accesses
system.l2.demand_miss_rate::cpu.data         0.497331                       # miss rate for demand accesses
system.l2.demand_miss_rate::total            0.497332                       # miss rate for demand accesses
system.l2.overall_miss_rate::cpu.inst        0.967185                       # miss rate for overall accesses
system.l2.overall_miss_rate::cpu.data        0.497331                       # miss rate for overall accesses
system.l2.overall_miss_rate::total           0.497332                       # miss rate for overall accesses
system.l2.ReadReq_avg_miss_latency::cpu.inst 81234.151786                       # average ReadReq miss latency
system.l2.ReadReq_avg_miss_latency::cpu.data 89883.128335                       # average ReadReq miss latency
system.l2.ReadReq_avg_miss_latency::total 89883.075286                       # average ReadReq miss latency
system.l2.ReadExReq_avg_miss_latency::cpu.data 91719.846813                       # average ReadExReq miss latency
system.l2.ReadExReq_avg_miss_latency::total 91719.846813                       # average ReadExReq miss latency
system.l2.demand_avg_miss_latency::cpu.inst 81234.151786                       # average overall miss latency
system.l2.demand_avg_miss_latency::cpu.data 89911.052387                       # average overall miss latency
system.l2.demand_avg_miss_latency::total 89910.999976                       # average overall miss latency
system.l2.overall_avg_miss_latency::cpu.inst 81234.151786                       # average overall miss latency
system.l2.overall_avg_miss_latency::cpu.data 89911.052387                       # average overall miss latency
system.l2.overall_avg_miss_latency::total 89910.999976                       # average overall miss latency
system.l2.blocked_cycles::no_mshrs                  0                       # number of cycles access was blocked
system.l2.blocked_cycles::no_targets                0                       # number of cycles access was blocked
system.l2.blocked::no_mshrs                         0                       # number of cycles access was blocked
system.l2.blocked::no_targets                       0                       # number of cycles access was blocked
system.l2.avg_blocked_cycles::no_mshrs            nan                       # average number of cycles each access was blocked
system.l2.avg_blocked_cycles::no_targets          nan                       # average number of cycles each access was blocked
system.l2.fast_writes                               0                       # number of fast writes performed
system.l2.cache_copies                              0                       # number of cache copies performed
system.l2.writebacks::writebacks             16840022                       # number of writebacks
system.l2.writebacks::total                  16840022                       # number of writebacks
system.l2.ReadReq_mshr_hits::cpu.inst               2                       # number of ReadReq MSHR hits
system.l2.ReadReq_mshr_hits::cpu.data               9                       # number of ReadReq MSHR hits
system.l2.ReadReq_mshr_hits::total                 11                       # number of ReadReq MSHR hits
system.l2.demand_mshr_hits::cpu.inst                2                       # number of demand (read+write) MSHR hits
system.l2.demand_mshr_hits::cpu.data                9                       # number of demand (read+write) MSHR hits
system.l2.demand_mshr_hits::total                  11                       # number of demand (read+write) MSHR hits
system.l2.overall_mshr_hits::cpu.inst               2                       # number of overall MSHR hits
system.l2.overall_mshr_hits::cpu.data               9                       # number of overall MSHR hits
system.l2.overall_mshr_hits::total                 11                       # number of overall MSHR hits
system.l2.ReadReq_mshr_misses::cpu.inst          1118                       # number of ReadReq MSHR misses
system.l2.ReadReq_mshr_misses::cpu.data     182599792                       # number of ReadReq MSHR misses
system.l2.ReadReq_mshr_misses::total        182600910                       # number of ReadReq MSHR misses
system.l2.ReadExReq_mshr_misses::cpu.data      2818964                       # number of ReadExReq MSHR misses
system.l2.ReadExReq_mshr_misses::total        2818964                       # number of ReadExReq MSHR misses
system.l2.demand_mshr_misses::cpu.inst           1118                       # number of demand (read+write) MSHR misses
system.l2.demand_mshr_misses::cpu.data      185418756                       # number of demand (read+write) MSHR misses
system.l2.demand_mshr_misses::total         185419874                       # number of demand (read+write) MSHR misses
system.l2.overall_mshr_misses::cpu.inst          1118                       # number of overall MSHR misses
system.l2.overall_mshr_misses::cpu.data     185418756                       # number of overall MSHR misses
system.l2.overall_mshr_misses::total        185419874                       # number of overall MSHR misses
system.l2.ReadReq_mshr_miss_latency::cpu.inst     76911000                       # number of ReadReq MSHR miss cycles
system.l2.ReadReq_mshr_miss_latency::cpu.data 14109966014750                       # number of ReadReq MSHR miss cycles
system.l2.ReadReq_mshr_miss_latency::total 14110042925750                       # number of ReadReq MSHR miss cycles
system.l2.ReadExReq_mshr_miss_latency::cpu.data 223558610750                       # number of ReadExReq MSHR miss cycles
system.l2.ReadExReq_mshr_miss_latency::total 223558610750                       # number of ReadExReq MSHR miss cycles
system.l2.demand_mshr_miss_latency::cpu.inst     76911000                       # number of demand (read+write) MSHR miss cycles
system.l2.demand_mshr_miss_latency::cpu.data 14333524625500                       # number of demand (read+write) MSHR miss cycles
system.l2.demand_mshr_miss_latency::total 14333601536500                       # number of demand (read+write) MSHR miss cycles
system.l2.overall_mshr_miss_latency::cpu.inst     76911000                       # number of overall MSHR miss cycles
system.l2.overall_mshr_miss_latency::cpu.data 14333524625500                       # number of overall MSHR miss cycles
system.l2.overall_mshr_miss_latency::total 14333601536500                       # number of overall MSHR miss cycles
system.l2.ReadReq_mshr_miss_rate::cpu.inst     0.965458                       # mshr miss rate for ReadReq accesses
system.l2.ReadReq_mshr_miss_rate::cpu.data     0.497292                       # mshr miss rate for ReadReq accesses
system.l2.ReadReq_mshr_miss_rate::total      0.497294                       # mshr miss rate for ReadReq accesses
system.l2.ReadExReq_mshr_miss_rate::cpu.data     0.499831                       # mshr miss rate for ReadExReq accesses
system.l2.ReadExReq_mshr_miss_rate::total     0.499831                       # mshr miss rate for ReadExReq accesses
system.l2.demand_mshr_miss_rate::cpu.inst     0.965458                       # mshr miss rate for demand accesses
system.l2.demand_mshr_miss_rate::cpu.data     0.497331                       # mshr miss rate for demand accesses
system.l2.demand_mshr_miss_rate::total       0.497332                       # mshr miss rate for demand accesses
system.l2.overall_mshr_miss_rate::cpu.inst     0.965458                       # mshr miss rate for overall accesses
system.l2.overall_mshr_miss_rate::cpu.data     0.497331                       # mshr miss rate for overall accesses
system.l2.overall_mshr_miss_rate::total      0.497332                       # mshr miss rate for overall accesses
system.l2.ReadReq_avg_mshr_miss_latency::cpu.inst 68793.381038                       # average ReadReq mshr miss latency
system.l2.ReadReq_avg_mshr_miss_latency::cpu.data 77272.629176                       # average ReadReq mshr miss latency
system.l2.ReadReq_avg_mshr_miss_latency::total 77272.577260                       # average ReadReq mshr miss latency
system.l2.ReadExReq_avg_mshr_miss_latency::cpu.data 79305.237935                       # average ReadExReq mshr miss latency
system.l2.ReadExReq_avg_mshr_miss_latency::total 79305.237935                       # average ReadExReq mshr miss latency
system.l2.demand_avg_mshr_miss_latency::cpu.inst 68793.381038                       # average overall mshr miss latency
system.l2.demand_avg_mshr_miss_latency::cpu.data 77303.531394                       # average overall mshr miss latency
system.l2.demand_avg_mshr_miss_latency::total 77303.480082                       # average overall mshr miss latency
system.l2.overall_avg_mshr_miss_latency::cpu.inst 68793.381038                       # average overall mshr miss latency
system.l2.overall_avg_mshr_miss_latency::cpu.data 77303.531394                       # average overall mshr miss latency
system.l2.overall_avg_mshr_miss_latency::total 77303.480082                       # average overall mshr miss latency
system.l2.no_allocate_misses                        0                       # Number of misses that were no-allocate
system.membus.trans_dist::ReadReq           182600910                       # Transaction distribution
system.membus.trans_dist::ReadResp          182600907                       # Transaction distribution
system.membus.trans_dist::Writeback          16840022                       # Transaction distribution
system.membus.trans_dist::ReadExReq           2818964                       # Transaction distribution
system.membus.trans_dist::ReadExResp          2818964                       # Transaction distribution
system.membus.pkt_count_system.l2.mem_side::system.mem_ctrls.port    387679767                       # Packet count per connected master and slave (bytes)
system.membus.pkt_count::total              387679767                       # Packet count per connected master and slave (bytes)
system.membus.pkt_size_system.l2.mem_side::system.mem_ctrls.port  12944633152                       # Cumulative packet size per connected master and slave (bytes)
system.membus.pkt_size::total             12944633152                       # Cumulative packet size per connected master and slave (bytes)
system.membus.snoops                                0                       # Total snoops (count)
system.membus.snoop_fanout::samples         202259896                       # Request fanout histogram
system.membus.snoop_fanout::mean                    0                       # Request fanout histogram
system.membus.snoop_fanout::stdev                   0                       # Request fanout histogram
system.membus.snoop_fanout::underflows              0      0.00%      0.00% # Request fanout histogram
system.membus.snoop_fanout::0               202259896    100.00%    100.00% # Request fanout histogram
system.membus.snoop_fanout::1                       0      0.00%    100.00% # Request fanout histogram
system.membus.snoop_fanout::overflows               0      0.00%    100.00% # Request fanout histogram
system.membus.snoop_fanout::min_value               0                       # Request fanout histogram
system.membus.snoop_fanout::max_value               0                       # Request fanout histogram
system.membus.snoop_fanout::total           202259896                       # Request fanout histogram
system.membus.reqLayer0.occupancy        331830286000                       # Layer occupancy (ticks)
system.membus.reqLayer0.utilization               3.8                       # Layer utilization (%)
system.membus.respLayer1.occupancy       1006202737500                       # Layer occupancy (ticks)
system.membus.respLayer1.utilization             11.5                       # Layer utilization (%)
system.tol2bus.trans_dist::ReadReq          367189204                       # Transaction distribution
system.tol2bus.trans_dist::ReadResp         367189201                       # Transaction distribution
system.tol2bus.trans_dist::Writeback         44905711                       # Transaction distribution
system.tol2bus.trans_dist::ReadExReq          5639839                       # Transaction distribution
system.tol2bus.trans_dist::ReadExResp         5639839                       # Transaction distribution
system.tol2bus.pkt_count_system.cpu.icache.mem_side::system.l2.cpu_side         2315                       # Packet count per connected master and slave (bytes)
system.tol2bus.pkt_count_system.cpu.dcache.mem_side::system.l2.cpu_side    790561479                       # Packet count per connected master and slave (bytes)
system.tol2bus.pkt_count::total             790563794                       # Packet count per connected master and slave (bytes)
system.tol2bus.pkt_size_system.cpu.icache.mem_side::system.l2.cpu_side        74048                       # Cumulative packet size per connected master and slave (bytes)
system.tol2bus.pkt_size_system.cpu.dcache.mem_side::system.l2.cpu_side  26734950016                       # Cumulative packet size per connected master and slave (bytes)
system.tol2bus.pkt_size::total            26735024064                       # Cumulative packet size per connected master and slave (bytes)
system.tol2bus.snoops                               0                       # Total snoops (count)
system.tol2bus.snoop_fanout::samples        417734754                       # Request fanout histogram
system.tol2bus.snoop_fanout::mean                   1                       # Request fanout histogram
system.tol2bus.snoop_fanout::stdev                  0                       # Request fanout histogram
system.tol2bus.snoop_fanout::underflows             0      0.00%      0.00% # Request fanout histogram
system.tol2bus.snoop_fanout::0                      0      0.00%      0.00% # Request fanout histogram
system.tol2bus.snoop_fanout::1              417734754    100.00%    100.00% # Request fanout histogram
system.tol2bus.snoop_fanout::2                      0      0.00%    100.00% # Request fanout histogram
system.tol2bus.snoop_fanout::overflows              0      0.00%    100.00% # Request fanout histogram
system.tol2bus.snoop_fanout::min_value              1                       # Request fanout histogram
system.tol2bus.snoop_fanout::max_value              1                       # Request fanout histogram
system.tol2bus.snoop_fanout::total          417734754                       # Request fanout histogram
system.tol2bus.reqLayer0.occupancy       253773088000                       # Layer occupancy (ticks)
system.tol2bus.reqLayer0.utilization              2.9                       # Layer utilization (%)
system.tol2bus.respLayer0.occupancy           1944498                       # Layer occupancy (ticks)
system.tol2bus.respLayer0.utilization             0.0                       # Layer utilization (%)
system.tol2bus.respLayer1.occupancy      591863946491                       # Layer occupancy (ticks)
system.tol2bus.respLayer1.utilization             6.8                       # Layer utilization (%)

---------- End Simulation Statistics   ----------
em.l2.tags.avg_refs                      1.132185                       # Average number of references to valid blocks.
system.l2.tags.warmup_cycle                         0                       # Cycle when the warmup percentage was hit.
system.l2.tags.occ_blocks::writebacks      938.992094                       # Average occupied blocks per requestor
system.l2.tags.occ_blocks::cpu.inst       1391.524994                       # Average occupied blocks per requestor
system.l2.tags.occ_blocks::cpu.data        819.790255                       # Average occupied blocks per requestor
system.l2.tags.occ_percent::writebacks       0.229246                       # Average percentage of cache occupancy
system.l2.tags.occ_percent::cpu.inst         0.339728                       # Average percentage of cache occupancy
system.l2.tags.occ_percent::cpu.data         0.200144                       # Average percentage of cache occupancy
system.l2.tags.occ_percent::total            0.769118                       # Average percentage of cache occupancy
system.l2.tags.occ_task_id_blocks::1024          4073                       # Occupied blocks per task id
system.l2.tags.age_task_id_blocks_1024::0           99                       # Occupied blocks per task id
system.l2.tags.age_task_id_blocks_1024::1          376                       # Occupied blocks per task id
system.l2.tags.age_task_id_blocks_1024::2         2015                       # Occupied blocks per task id
system.l2.tags.age_task_id_blocks_1024::3         1583                       # Occupied blocks per task id
system.l2.tags.occ_task_id_percent::1024     0.994385                       # Percentage of cache occupancy per task id
system.l2.tags.tag_accesses                    167946                       # Number of tag accesses
system.l2.tags.data_accesses                   167946                       # Number of data accesses
system.l2.ReadReq_hits::cpu.inst                 1365                       # number of ReadReq hits
system.l2.ReadReq_hits::cpu.data                 3441                       # number of ReadReq hits
system.l2.ReadReq_hits::total                    4806                       # number of ReadReq hits
system.l2.Writeback_hits::writebacks             6691                       # number of Writeback hits
system.l2.Writeback_hits::total                  6691                       # number of Writeback hits
system.l2.UpgradeReq_hits::cpu.data                 6                       # number of UpgradeReq hits
system.l2.UpgradeReq_hits::total                    6                       # number of UpgradeReq hits
system.l2.ReadExReq_hits::cpu.data                331                       # number of ReadExReq hits
system.l2.ReadExReq_hits::total                   331                       # number of ReadExReq hits
system.l2.demand_hits::cpu.inst                  1365                       # number of demand (read+write) hits
system.l2.demand_hits::cpu.data                  3772                       # number of demand (read+write) hits
system.l2.demand_hits::total                     5137                       # number of demand (read+write) hits
system.l2.overall_hits::cpu.inst                 1365                       # number of overall hits
system.l2.overall_hits::cpu.data                 3772                       # number of overall hits
system.l2.overall_hits::total                    5137                       # number of overall hits
system.l2.ReadReq_misses::cpu.inst               3051                       # number of ReadReq misses
system.l2.ReadReq_misses::cpu.data               1989                       # number of ReadReq misses
system.l2.ReadReq_misses::total                  5040                       # number of ReadReq misses
system.l2.UpgradeReq_misses::cpu.data              11                       # number of UpgradeReq misses
system.l2.UpgradeReq_misses::total                 11                       # number of UpgradeReq misses
system.l2.ReadExReq_misses::cpu.data             2756                       # number of ReadExReq misses
system.l2.ReadExReq_misses::total                2756                       # number of ReadExReq misses
system.l2.demand_misses::cpu.inst                3051                       # number of demand (read+write) misses
system.l2.demand_misses::cpu.data                4745                       # number of demand (read+write) misses
system.l2.demand_misses::total                   7796                       # number of demand (read+write) misses
system.l2.overall_misses::cpu.inst               3051                       # number of overall misses
system.l2.overall_misses::cpu.data               4745                       # number of overall misses
system.l2.overall_misses::total                  7796                       # number of overall misses
system.l2.ReadReq_miss_latency::cpu.inst    277512500                       # number of ReadReq miss cycles
system.l2.ReadReq_miss_latency::cpu.data    179364500                       # number of ReadReq miss cycles
system.l2.ReadReq_miss_latency::total       456877000                       # number of ReadReq miss cycles
system.l2.UpgradeReq_miss_latency::cpu.data        30999                       # number of UpgradeReq miss cycles
system.l2.UpgradeReq_miss_latency::total        30999                       # number of UpgradeReq miss cycles
system.l2.ReadExReq_miss_latency::cpu.data    246968000                       # number of ReadExReq miss cycles
system.l2.ReadExReq_miss_latency::total     246968000                       # number of ReadExReq miss cycles
system.l2.demand_miss_latency::cpu.inst     277512500                       # number of demand (read+write) miss cycles
system.l2.demand_miss_latency::cpu.data     426332500                       # number of demand (read+write) miss cycles
system.l2.demand_miss_latency::total        703845000                       # number of demand (read+write) miss cycles
system.l2.overall_miss_latency::cpu.inst    277512500                       # number of overall miss cycles
system.l2.overall_miss_latency::cpu.data    426332500                       # number of overall miss cycles
system.l2.overall_miss_latency::total       703845000                       # number of overall miss cycles
system.l2.ReadReq_accesses::cpu.inst             4416                       # number of ReadReq accesses(hits+misses)
system.l2.ReadReq_accesses::cpu.data             5430                       # number of ReadReq accesses(hits+misses)
system.l2.ReadReq_accesses::total                9846                       # number of ReadReq accesses(hits+misses)
system.l2.Writeback_accesses::writebacks         6691                       # number of Writeback accesses(hits+misses)
system.l2.Writeback_accesses::total              6691                       # number of Writeback accesses(hits+misses)
system.l2.UpgradeReq_accesses::cpu.data            17                       # number of UpgradeReq accesses(hits+misses)
system.l2.UpgradeReq_accesses::total               17                       # number of UpgradeReq accesses(hits+misses)
system.l2.ReadExReq_accesses::cpu.data           3087                       # number of ReadExReq accesses(hits+misses)
system.l2.ReadExReq_accesses::total              3087                       # number of ReadExReq accesses(hits+misses)
system.l2.demand_accesses::cpu.inst              4416                       # number of demand (read+write) accesses
system.l2.demand_accesses::cpu.data              8517                       # number of demand (read+write) accesses
system.l2.demand_accesses::total                12933                       # number of demand (read+write) accesses
system.l2.overall_accesses::cpu.inst             4416                       # number of overall (read+write) accesses
system.l2.overall_accesses::cpu.data             8517                       # number of overall (read+write) accesses
system.l2.overall_accesses::total               12933                       # number of overall (read+write) accesses
system.l2.ReadReq_miss_rate::cpu.inst        0.690897                       # miss rate for ReadReq accesses
system.l2.ReadReq_miss_rate::cpu.data        0.366298                       # miss rate for ReadReq accesses
system.l2.ReadReq_miss_rate::total           0.511883                       # miss rate for ReadReq accesses
system.l2.UpgradeReq_miss_rate::cpu.data     0.647059                       # miss rate for UpgradeReq accesses
system.l2.UpgradeReq_miss_rate::total        0.647059                       # miss rate for UpgradeReq accesses
system.l2.ReadExReq_miss_rate::cpu.data      0.892776                       # miss rate for ReadExReq accesses
system.l2.ReadExReq_miss_rate::total         0.892776                       # miss rate for ReadExReq accesses
system.l2.demand_miss_rate::cpu.inst         0.690897                       # miss rate for demand accesses
system.l2.demand_miss_rate::cpu.data         0.557121                       # miss rate for demand accesses
system.l2.demand_miss_rate::total            0.602799                       # miss rate for demand accesses
system.l2.overall_miss_rate::cpu.inst        0.690897                       # miss rate for overall accesses
system.l2.overall_miss_rate::cpu.data        0.557121                       # miss rate for overall accesses
system.l2.overall_miss_rate::total           0.602799                       # miss rate for overall accesses
system.l2.ReadReq_avg_miss_latency::cpu.inst 90957.882661                       # average ReadReq miss latency
system.l2.ReadReq_avg_miss_latency::cpu.data 90178.230266                       # average ReadReq miss latency
system.l2.ReadReq_avg_miss_latency::total 90650.198413                       # average ReadReq miss latency
system.l2.UpgradeReq_avg_miss_latency::cpu.data  2818.090909                       # average UpgradeReq miss latency
system.l2.UpgradeReq_avg_miss_latency::total  2818.090909                       # average UpgradeReq miss latency
system.l2.ReadExReq_avg_miss_latency::cpu.data 89611.030479                       # average ReadExReq miss latency
system.l2.ReadExReq_avg_miss_latency::total 89611.030479                       # average ReadExReq miss latency
system.l2.demand_avg_miss_latency::cpu.inst 90957.882661                       # average overall miss latency
system.l2.demand_avg_miss_latency::cpu.data 89848.788198                       # average overall miss latency
system.l2.demand_avg_miss_latency::total 90282.837352                       # average overall miss latency
system.l2.overall_avg_miss_latency::cpu.inst 90957.882661                       # average overall miss latency
system.l2.overall_avg_miss_latency::cpu.data 89848.788198                       # average overall miss latency
system.l2.overall_avg_miss_latency::total 90282.837352                       # average overall miss latency
system.l2.blocked_cycles::no_mshrs                  0                       # number of cycles access was blocked
system.l2.blocked_cycles::no_targets                0                       # number of cycles access was blocked
system.l2.blocked::no_mshrs                         0                       # number of cycles access was blocked
system.l2.blocked::no_targets                       0                       # number of cycles access was blocked
system.l2.avg_blocked_cycles::no_mshrs            nan                       # average number of cycles each access was blocked
system.l2.avg_blocked_cycles::no_targets          nan                       # average number of cycles each access was blocked
system.l2.fast_writes                               0                       # number of fast writes performed
system.l2.cache_copies                              0                       # number of cache copies performed
system.l2.writebacks::writebacks                 1674                       # number of writebacks
system.l2.writebacks::total                      1674                       # number of writebacks
system.l2.ReadReq_mshr_hits::cpu.inst               8                       # number of ReadReq MSHR hits
system.l2.ReadReq_mshr_hits::cpu.data              43                       # number of ReadReq MSHR hits
system.l2.ReadReq_mshr_hits::total                 51                       # number of ReadReq MSHR hits
system.l2.demand_mshr_hits::cpu.inst                8                       # number of demand (read+write) MSHR hits
system.l2.demand_mshr_hits::cpu.data               43                       # number of demand (read+write) MSHR hits
system.l2.demand_mshr_hits::total                  51                       # number of demand (read+write) MSHR hits
system.l2.overall_mshr_hits::cpu.inst               8                       # number of overall MSHR hits
system.l2.overall_mshr_hits::cpu.data              43                       # number of overall MSHR hits
system.l2.overall_mshr_hits::total                 51                       # number of overall MSHR hits
system.l2.ReadReq_mshr_misses::cpu.inst          3043                       # number of ReadReq MSHR misses
system.l2.ReadReq_mshr_misses::cpu.data          1946                       # number of ReadReq MSHR misses
system.l2.ReadReq_mshr_misses::total             4989                       # number of ReadReq MSHR misses
system.l2.UpgradeReq_mshr_misses::cpu.data           11                       # number of UpgradeReq MSHR misses
system.l2.UpgradeReq_mshr_misses::total            11                       # number of UpgradeReq MSHR misses
system.l2.ReadExReq_mshr_misses::cpu.data         2756                       # number of ReadExReq MSHR misses
system.l2.ReadExReq_mshr_misses::total           2756                       # number of ReadExReq MSHR misses
system.l2.demand_mshr_misses::cpu.inst           3043                       # number of demand (read+write) MSHR misses
system.l2.demand_mshr_misses::cpu.data           4702                       # number of demand (read+write) MSHR misses
system.l2.demand_mshr_misses::total              7745                       # number of demand (read+write) MSHR misses
system.l2.overall_mshr_misses::cpu.inst          3043                       # number of overall MSHR misses
system.l2.overall_mshr_misses::cpu.data          4702                       # number of overall MSHR misses
system.l2.overall_mshr_misses::total             7745                       # number of overall MSHR misses
system.l2.ReadReq_mshr_miss_latency::cpu.inst    240342500                       # number of ReadReq MSHR miss cycles
system.l2.ReadReq_mshr_miss_latency::cpu.data    152246500                       # number of ReadReq MSHR miss cycles
system.l2.ReadReq_mshr_miss_latency::total    392589000                       # number of ReadReq MSHR miss cycles
system.l2.UpgradeReq_mshr_miss_latency::cpu.data       195011                       # number of UpgradeReq MSHR miss cycles
system.l2.UpgradeReq_mshr_miss_latency::total       195011                       # number of UpgradeReq MSHR miss cycles
system.l2.ReadExReq_mshr_miss_latency::cpu.data    213788000                       # number of ReadExReq MSHR miss cycles
system.l2.ReadExReq_mshr_miss_latency::total    213788000                       # number of ReadExReq MSHR miss cycles
system.l2.demand_mshr_miss_latency::cpu.inst    240342500                       # number of demand (read+write) MSHR miss cycles
system.l2.demand_mshr_miss_latency::cpu.data    366034500                       # number of demand (read+write) MSHR miss cycles
system.l2.demand_mshr_miss_latency::total    606377000                       # number of demand (read+write) MSHR miss cycles
system.l2.overall_mshr_miss_latency::cpu.inst    240342500                       # number of overall MSHR miss cycles
system.l2.overall_mshr_miss_latency::cpu.data    366034500                       # number of overall MSHR miss cycles
system.l2.overall_mshr_miss_latency::total    606377000                       # number of overall MSHR miss cycles
system.l2.ReadReq_mshr_miss_rate::cpu.inst     0.689085                       # mshr miss rate for ReadReq accesses
system.l2.ReadReq_mshr_miss_rate::cpu.data     0.358379                       # mshr miss rate for ReadReq accesses
system.l2.ReadReq_mshr_miss_rate::total      0.506703                       # mshr miss rate for ReadReq accesses
system.l2.UpgradeReq_mshr_miss_rate::cpu.data     0.647059                       # mshr miss rate for UpgradeReq accesses
system.l2.UpgradeReq_mshr_miss_rate::total     0.647059                       # mshr miss rate for UpgradeReq accesses
system.l2.ReadExReq_mshr_miss_rate::cpu.data     0.892776                       # mshr miss rate for ReadExReq accesses
system.l2.ReadExReq_mshr_miss_rate::total     0.892776                       # mshr miss rate for ReadExReq accesses
system.l2.demand_mshr_miss_rate::cpu.inst     0.689085                       # mshr miss rate for demand accesses
system.l2.demand_mshr_miss_rate::cpu.data     0.552072                       # mshr miss rate for demand accesses
system.l2.demand_mshr_miss_rate::total       0.598856                       # mshr miss rate for demand accesses
system.l2.overall_mshr_miss_rate::cpu.inst     0.689085                       # mshr miss rate for overall accesses
system.l2.overall_mshr_miss_rate::cpu.data     0.552072                       # mshr miss rate for overall accesses
system.l2.overall_mshr_miss_rate::total      0.598856                       # mshr miss rate for overall accesses
system.l2.ReadReq_avg_mshr_miss_latency::cpu.inst 78982.090043                       # average ReadReq mshr miss latency
system.l2.ReadReq_avg_mshr_miss_latency::cpu.data 78235.611511                       # average ReadReq mshr miss latency
system.l2.ReadReq_avg_mshr_miss_latency::total 78690.920024                       # average ReadReq mshr miss latency
system.l2.UpgradeReq_avg_mshr_miss_latency::cpu.data 17728.272727                       # average UpgradeReq mshr miss latency
system.l2.UpgradeReq_avg_mshr_miss_latency::total 17728.272727                       # average UpgradeReq mshr miss latency
system.l2.ReadExReq_avg_mshr_miss_latency::cpu.data 77571.843251                       # average ReadExReq mshr miss latency
system.l2.ReadExReq_avg_mshr_miss_latency::total 77571.843251                       # average ReadExReq mshr miss latency
system.l2.demand_avg_mshr_miss_latency::cpu.inst 78982.090043                       # average overall mshr miss latency
system.l2.demand_avg_mshr_miss_latency::cpu.data 77846.554658                       # average overall mshr miss latency
system.l2.demand_avg_mshr_miss_latency::total 78292.704971                       # average overall mshr miss latency
system.l2.overall_avg_mshr_miss_latency::cpu.inst 78982.090043                       # average overall mshr miss latency
system.l2.overall_avg_mshr_miss_latency::cpu.data 77846.554658                       # average overall mshr miss latency
system.l2.overall_avg_mshr_miss_latency::total 78292.704971                       # average overall mshr miss latency
system.l2.no_allocate_misses                        0                       # Number of misses that were no-allocate
system.membus.trans_dist::ReadReq                4988                       # Transaction distribution
system.membus.trans_dist::ReadResp               4988                       # Transaction distribution
system.membus.trans_dist::Writeback              1674                       # Transaction distribution
system.membus.trans_dist::UpgradeReq               11                       # Transaction distribution
system.membus.trans_dist::UpgradeResp              11                       # Transaction distribution
system.membus.trans_dist::ReadExReq              2756                       # Transaction distribution
system.membus.trans_dist::ReadExResp             2756                       # Transaction distribution
system.membus.pkt_count_system.l2.mem_side::system.mem_ctrls0.port         8557                       # Packet count per connected master and slave (bytes)
system.membus.pkt_count_system.l2.mem_side::system.mem_ctrls1.port         8627                       # Packet count per connected master and slave (bytes)
system.membus.pkt_count_system.l2.mem_side::total        17184                       # Packet count per connected master and slave (bytes)
system.membus.pkt_count::total                  17184                       # Packet count per connected master and slave (bytes)
system.membus.pkt_size_system.l2.mem_side::system.mem_ctrls0.port       300160                       # Cumulative packet size per connected master and slave (bytes)
system.membus.pkt_size_system.l2.mem_side::system.mem_ctrls1.port       302592                       # Cumulative packet size per connected master and slave (bytes)
system.membus.pkt_size_system.l2.mem_side::total       602752                       # Cumulative packet size per connected master and slave (bytes)
system.membus.pkt_size::total                  602752                       # Cumulative packet size per connected master and slave (bytes)
system.membus.snoops                                0                       # Total snoops (count)
system.membus.snoop_fanout::samples              9429                       # Request fanout histogram
system.membus.snoop_fanout::mean                    0                       # Request fanout histogram
system.membus.snoop_fanout::stdev                   0                       # Request fanout histogram
system.membus.snoop_fanout::underflows              0      0.00%      0.00% # Request fanout histogram
system.membus.snoop_fanout::0                    9429    100.00%    100.00% # Request fanout histogram
system.membus.snoop_fanout::1                       0      0.00%    100.00% # Request fanout histogram
system.membus.snoop_fanout::overflows               0      0.00%    100.00% # Request fanout histogram
system.membus.snoop_fanout::min_value               0                       # Request fanout histogram
system.membus.snoop_fanout::max_value               0                       # Request fanout histogram
system.membus.snoop_fanout::total                9429                       # Request fanout histogram
system.membus.reqLayer0.occupancy             9079996                       # Layer occupancy (ticks)
system.membus.reqLayer0.utilization               0.1                       # Layer utilization (%)
system.membus.reqLayer1.occupancy             9244995                       # Layer occupancy (ticks)
system.membus.reqLayer1.utilization               0.1                       # Layer utilization (%)
system.membus.respLayer1.occupancy           39021989                       # Layer occupancy (ticks)
system.membus.respLayer1.utilization              0.6                       # Layer utilization (%)
system.tol2bus.trans_dist::ReadReq               9866                       # Transaction distribution
system.tol2bus.trans_dist::ReadResp              9865                       # Transaction distribution
system.tol2bus.trans_dist::Writeback             6691                       # Transaction distribution
system.tol2bus.trans_dist::UpgradeReq              17                       # Transaction distribution
system.tol2bus.trans_dist::UpgradeResp             17                       # Transaction distribution
system.tol2bus.trans_dist::ReadExReq             3087                       # Transaction distribution
system.tol2bus.trans_dist::ReadExResp            3087                       # Transaction distribution
system.tol2bus.pkt_count_system.cpu.icache.mem_side::system.l2.cpu_side         8851                       # Packet count per connected master and slave (bytes)
system.tol2bus.pkt_count_system.cpu.dcache.mem_side::system.l2.cpu_side        23759                       # Packet count per connected master and slave (bytes)
system.tol2bus.pkt_count::total                 32610                       # Packet count per connected master and slave (bytes)
system.tol2bus.pkt_size_system.cpu.icache.mem_side::system.l2.cpu_side       282560                       # Cumulative packet size per connected master and slave (bytes)
system.tol2bus.pkt_size_system.cpu.dcache.mem_side::system.l2.cpu_side       973312                       # Cumulative packet size per connected master and slave (bytes)
system.tol2bus.pkt_size::total                1255872                       # Cumulative packet size per connected master and slave (bytes)
system.tol2bus.snoops                              20                       # Total snoops (count)
system.tol2bus.snoop_fanout::samples            19661                       # Request fanout histogram
system.tol2bus.snoop_fanout::mean                   1                       # Request fanout histogram
system.tol2bus.snoop_fanout::stdev                  0                       # Request fanout histogram
system.tol2bus.snoop_fanout::underflows             0      0.00%      0.00% # Request fanout histogram
system.tol2bus.snoop_fanout::0                      0      0.00%      0.00% # Request fanout histogram
system.tol2bus.snoop_fanout::1                  19661    100.00%    100.00% # Request fanout histogram
system.tol2bus.snoop_fanout::2                      0      0.00%    100.00% # Request fanout histogram
system.tol2bus.snoop_fanout::overflows              0      0.00%    100.00% # Request fanout histogram
system.tol2bus.snoop_fanout::min_value              1                       # Request fanout histogram
system.tol2bus.snoop_fanout::max_value              1                       # Request fanout histogram
system.tol2bus.snoop_fanout::total              19661                       # Request fanout histogram
system.tol2bus.reqLayer0.occupancy           16521500                       # Layer occupancy (ticks)
system.tol2bus.reqLayer0.utilization              0.2                       # Layer utilization (%)
system.tol2bus.respLayer0.occupancy           6656991                       # Layer occupancy (ticks)
system.tol2bus.respLayer0.utilization             0.1                       # Layer utilization (%)
system.tol2bus.respLayer1.occupancy          12805468                       # Layer occupancy (ticks)
system.tol2bus.respLayer1.utilization             0.2                       # Layer utilization (%)

---------- End Simulation Statistics   ----------
