# Supplementary material for: An efficient control flow validation method using redundant computing capacity of dual-processor architecture
Source: PLoS One. 2018 Aug 1;13(8):e0201127. doi: 10.1371/journal.pone.0201127 (PMC6070227; doi:10.1371/journal.pone.0201127)
Supplement: S1 File — (ZIP) [file pone.0201127.s012.zip › data/DCM450-stats.txt]

---------- Begin Simulation Statistics ----------
sim_seconds                                  0.073279                       # Number of seconds simulated
sim_ticks                                 73279137500                       # Number of ticks simulated
final_tick                                73279137500                       # Number of ticks from beginning of simulation (restored from checkpoints and never reset)
sim_freq                                 1000000000000                       # Frequency of simulated ticks
host_inst_rate                                 124443                       # Simulator instruction rate (inst/s)
host_op_rate                                   142485                       # Simulator op (including micro ops) rate (op/s)
host_tick_rate                               43618248                       # Simulator tick rate (ticks/s)
host_mem_usage                                7520300                       # Number of bytes of host memory used
host_seconds                                  1680.01                       # Real time elapsed on the host
sim_insts                                   209064823                       # Number of instructions simulated
sim_ops                                     239376337                       # Number of ops (including micro ops) simulated
system.voltage_domain.voltage                       1                       # Voltage in Volts
system.clk_domain.clock                          1000                       # Clock period in ticks
system.mem_ctrls0.bytes_read::cpu.inst         935104                       # Number of bytes read from this memory
system.mem_ctrls0.bytes_read::cpu.data        3887936                       # Number of bytes read from this memory
system.mem_ctrls0.bytes_read::total           4823040                       # Number of bytes read from this memory
system.mem_ctrls0.bytes_inst_read::cpu.inst       935104                       # Number of instructions bytes read from this memory
system.mem_ctrls0.bytes_inst_read::total       935104                       # Number of instructions bytes read from this memory
system.mem_ctrls0.bytes_written::writebacks      2090880                       # Number of bytes written to this memory
system.mem_ctrls0.bytes_written::total        2090880                       # Number of bytes written to this memory
system.mem_ctrls0.num_reads::cpu.inst           14611                       # Number of read requests responded to by this memory
system.mem_ctrls0.num_reads::cpu.data           60749                       # Number of read requests responded to by this memory
system.mem_ctrls0.num_reads::total              75360                       # Number of read requests responded to by this memory
system.mem_ctrls0.num_writes::writebacks        32670                       # Number of write requests responded to by this memory
system.mem_ctrls0.num_writes::total             32670                       # Number of write requests responded to by this memory
system.mem_ctrls0.bw_read::cpu.inst          12760849                       # Total read bandwidth from this memory (bytes/s)
system.mem_ctrls0.bw_read::cpu.data          53056520                       # Total read bandwidth from this memory (bytes/s)
system.mem_ctrls0.bw_read::total             65817369                       # Total read bandwidth from this memory (bytes/s)
system.mem_ctrls0.bw_inst_read::cpu.inst     12760849                       # Instruction read bandwidth from this memory (bytes/s)
system.mem_ctrls0.bw_inst_read::total        12760849                       # Instruction read bandwidth from this memory (bytes/s)
system.mem_ctrls0.bw_write::writebacks       28533087                       # Write bandwidth from this memory (bytes/s)
system.mem_ctrls0.bw_write::total            28533087                       # Write bandwidth from this memory (bytes/s)
system.mem_ctrls0.bw_total::writebacks       28533087                       # Total bandwidth to/from this memory (bytes/s)
system.mem_ctrls0.bw_total::cpu.inst         12760849                       # Total bandwidth to/from this memory (bytes/s)
system.mem_ctrls0.bw_total::cpu.data         53056520                       # Total bandwidth to/from this memory (bytes/s)
system.mem_ctrls0.bw_total::total            94350455                       # Total bandwidth to/from this memory (bytes/s)
system.mem_ctrls0.readReqs                      75360                       # Number of read requests accepted
system.mem_ctrls0.writeReqs                     32670                       # Number of write requests accepted
system.mem_ctrls0.readBursts                   150720                       # Number of DRAM read bursts, including those serviced by the write queue
system.mem_ctrls0.writeBursts                   65340                       # Number of DRAM write bursts, including those merged in the write queue
system.mem_ctrls0.bytesReadDRAM               4762560                       # Total number of bytes read from DRAM
system.mem_ctrls0.bytesReadWrQ                  60480                       # Total number of bytes read from write queue
system.mem_ctrls0.bytesWritten                2089696                       # Total number of bytes written to DRAM
system.mem_ctrls0.bytesReadSys                4823040                       # Total read bytes from the system interface side
system.mem_ctrls0.bytesWrittenSys             2090880                       # Total written bytes from the system interface side
system.mem_ctrls0.servicedByWrQ                  1890                       # Number of DRAM read bursts serviced by the write queue
system.mem_ctrls0.mergedWrBursts                    8                       # Number of DRAM write bursts merged with an existing one
system.mem_ctrls0.neitherReadNorWriteReqs          953                       # Number of requests that are neither read nor write
system.mem_ctrls0.perBankRdBursts::0            21114                       # Per bank write bursts
system.mem_ctrls0.perBankRdBursts::1            18211                       # Per bank write bursts
system.mem_ctrls0.perBankRdBursts::2            18218                       # Per bank write bursts
system.mem_ctrls0.perBankRdBursts::3            19739                       # Per bank write bursts
system.mem_ctrls0.perBankRdBursts::4            19411                       # Per bank write bursts
system.mem_ctrls0.perBankRdBursts::5            17254                       # Per bank write bursts
system.mem_ctrls0.perBankRdBursts::6            15760                       # Per bank write bursts
system.mem_ctrls0.perBankRdBursts::7            19123                       # Per bank write bursts
system.mem_ctrls0.perBankWrBursts::0             7850                       # Per bank write bursts
system.mem_ctrls0.perBankWrBursts::1             7778                       # Per bank write bursts
system.mem_ctrls0.perBankWrBursts::2             7122                       # Per bank write bursts
system.mem_ctrls0.perBankWrBursts::3             7344                       # Per bank write bursts
system.mem_ctrls0.perBankWrBursts::4             7938                       # Per bank write bursts
system.mem_ctrls0.perBankWrBursts::5             7446                       # Per bank write bursts
system.mem_ctrls0.perBankWrBursts::6            10415                       # Per bank write bursts
system.mem_ctrls0.perBankWrBursts::7             9410                       # Per bank write bursts
system.mem_ctrls0.numRdRetry                        0                       # Number of times read queue was full causing retry
system.mem_ctrls0.numWrRetry                        0                       # Number of times write queue was full causing retry
system.mem_ctrls0.totGap                  73278666500                       # Total gap between requests
system.mem_ctrls0.readPktSize::0                    0                       # Read request sizes (log2)
system.mem_ctrls0.readPktSize::1                    0                       # Read request sizes (log2)
system.mem_ctrls0.readPktSize::2                    0                       # Read request sizes (log2)
system.mem_ctrls0.readPktSize::3                    0                       # Read request sizes (log2)
system.mem_ctrls0.readPktSize::4                    0                       # Read request sizes (log2)
system.mem_ctrls0.readPktSize::5               150720                       # Read request sizes (log2)
system.mem_ctrls0.writePktSize::0                   0                       # Write request sizes (log2)
system.mem_ctrls0.writePktSize::1                   0                       # Write request sizes (log2)
system.mem_ctrls0.writePktSize::2                   0                       # Write request sizes (log2)
system.mem_ctrls0.writePktSize::3                   0                       # Write request sizes (log2)
system.mem_ctrls0.writePktSize::4                   0                       # Write request sizes (log2)
system.mem_ctrls0.writePktSize::5               65340                       # Write request sizes (log2)
system.mem_ctrls0.rdQLenPdf::0                  60893                       # What read queue length does an incoming req see
system.mem_ctrls0.rdQLenPdf::1                  61652                       # What read queue length does an incoming req see
system.mem_ctrls0.rdQLenPdf::2                  12225                       # What read queue length does an incoming req see
system.mem_ctrls0.rdQLenPdf::3                  11552                       # What read queue length does an incoming req see
system.mem_ctrls0.rdQLenPdf::4                   1237                       # What read queue length does an incoming req see
system.mem_ctrls0.rdQLenPdf::5                   1093                       # What read queue length does an incoming req see
system.mem_ctrls0.rdQLenPdf::6                     89                       # What read queue length does an incoming req see
system.mem_ctrls0.rdQLenPdf::7                     75                       # What read queue length does an incoming req see
system.mem_ctrls0.rdQLenPdf::8                      7                       # What read queue length does an incoming req see
system.mem_ctrls0.rdQLenPdf::9                      7                       # What read queue length does an incoming req see
system.mem_ctrls0.rdQLenPdf::10                     0                       # What read queue length does an incoming req see
system.mem_ctrls0.rdQLenPdf::11                     0                       # What read queue length does an incoming req see
system.mem_ctrls0.rdQLenPdf::12                     0                       # What read queue length does an incoming req see
system.mem_ctrls0.rdQLenPdf::13                     0                       # What read queue length does an incoming req see
system.mem_ctrls0.rdQLenPdf::14                     0                       # What read queue length does an incoming req see
system.mem_ctrls0.rdQLenPdf::15                     0                       # What read queue length does an incoming req see
system.mem_ctrls0.rdQLenPdf::16                     0                       # What read queue length does an incoming req see
system.mem_ctrls0.rdQLenPdf::17                     0                       # What read queue length does an incoming req see
system.mem_ctrls0.rdQLenPdf::18                     0                       # What read queue length does an incoming req see
system.mem_ctrls0.rdQLenPdf::19                     0                       # What read queue length does an incoming req see
system.mem_ctrls0.rdQLenPdf::20                     0                       # What read queue length does an incoming req see
system.mem_ctrls0.rdQLenPdf::21                     0                       # What read queue length does an incoming req see
system.mem_ctrls0.rdQLenPdf::22                     0                       # What read queue length does an incoming req see
system.mem_ctrls0.rdQLenPdf::23                     0                       # What read queue length does an incoming req see
system.mem_ctrls0.rdQLenPdf::24                     0                       # What read queue length does an incoming req see
system.mem_ctrls0.rdQLenPdf::25                     0                       # What read queue length does an incoming req see
system.mem_ctrls0.rdQLenPdf::26                     0                       # What read queue length does an incoming req see
system.mem_ctrls0.rdQLenPdf::27                     0                       # What read queue length does an incoming req see
system.mem_ctrls0.rdQLenPdf::28                     0                       # What read queue length does an incoming req see
system.mem_ctrls0.rdQLenPdf::29                     0                       # What read queue length does an incoming req see
system.mem_ctrls0.rdQLenPdf::30                     0                       # What read queue length does an incoming req see
system.mem_ctrls0.rdQLenPdf::31                     0                       # What read queue length does an incoming req see
system.mem_ctrls0.wrQLenPdf::0                      1                       # What write queue length does an incoming req see
system.mem_ctrls0.wrQLenPdf::1                      1                       # What write queue length does an incoming req see
system.mem_ctrls0.wrQLenPdf::2                      1                       # What write queue length does an incoming req see
system.mem_ctrls0.wrQLenPdf::3                      1                       # What write queue length does an incoming req see
system.mem_ctrls0.wrQLenPdf::4                      1                       # What write queue length does an incoming req see
system.mem_ctrls0.wrQLenPdf::5                      1                       # What write queue length does an incoming req see
system.mem_ctrls0.wrQLenPdf::6                      1                       # What write queue length does an incoming req see
system.mem_ctrls0.wrQLenPdf::7                      1                       # What write queue length does an incoming req see
system.mem_ctrls0.wrQLenPdf::8                      1                       # What write queue length does an incoming req see
system.mem_ctrls0.wrQLenPdf::9                      1                       # What write queue length does an incoming req see
system.mem_ctrls0.wrQLenPdf::10                     1                       # What write queue length does an incoming req see
system.mem_ctrls0.wrQLenPdf::11                     1                       # What write queue length does an incoming req see
system.mem_ctrls0.wrQLenPdf::12                     1                       # What write queue length does an incoming req see
system.mem_ctrls0.wrQLenPdf::13                     1                       # What write queue length does an incoming req see
system.mem_ctrls0.wrQLenPdf::14                     1                       # What write queue length does an incoming req see
system.mem_ctrls0.wrQLenPdf::15                  2342                       # What write queue length does an incoming req see
system.mem_ctrls0.wrQLenPdf::16                  2414                       # What write queue length does an incoming req see
system.mem_ctrls0.wrQLenPdf::17                  3412                       # What write queue length does an incoming req see
system.mem_ctrls0.wrQLenPdf::18                  3527                       # What write queue length does an incoming req see
system.mem_ctrls0.wrQLenPdf::19                  3752                       # What write queue length does an incoming req see
system.mem_ctrls0.wrQLenPdf::20                  3762                       # What write queue length does an incoming req see
system.mem_ctrls0.wrQLenPdf::21                  3784                       # What write queue length does an incoming req see
system.mem_ctrls0.wrQLenPdf::22                  3791                       # What write queue length does an incoming req see
system.mem_ctrls0.wrQLenPdf::23                  3836                       # What write queue length does an incoming req see
system.mem_ctrls0.wrQLenPdf::24                  3866                       # What write queue length does an incoming req see
system.mem_ctrls0.wrQLenPdf::25                  3856                       # What write queue length does an incoming req see
system.mem_ctrls0.wrQLenPdf::26                  3900                       # What write queue length does an incoming req see
system.mem_ctrls0.wrQLenPdf::27                  3958                       # What write queue length does an incoming req see
system.mem_ctrls0.wrQLenPdf::28                  3899                       # What write queue length does an incoming req see
system.mem_ctrls0.wrQLenPdf::29                  3788                       # What write queue length does an incoming req see
system.mem_ctrls0.wrQLenPdf::30                  3748                       # What write queue length does an incoming req see
system.mem_ctrls0.wrQLenPdf::31                  3735                       # What write queue length does an incoming req see
system.mem_ctrls0.wrQLenPdf::32                  3730                       # What write queue length does an incoming req see
system.mem_ctrls0.wrQLenPdf::33                   186                       # What write queue length does an incoming req see
system.mem_ctrls0.wrQLenPdf::34                    12                       # What write queue length does an incoming req see
system.mem_ctrls0.wrQLenPdf::35                     3                       # What write queue length does an incoming req see
system.mem_ctrls0.wrQLenPdf::36                     4                       # What write queue length does an incoming req see
system.mem_ctrls0.wrQLenPdf::37                     3                       # What write queue length does an incoming req see
system.mem_ctrls0.wrQLenPdf::38                     1                       # What write queue length does an incoming req see
system.mem_ctrls0.wrQLenPdf::39                     2                       # What write queue length does an incoming req see
system.mem_ctrls0.wrQLenPdf::40                     2                       # What write queue length does an incoming req see
system.mem_ctrls0.wrQLenPdf::41                     1                       # What write queue length does an incoming req see
system.mem_ctrls0.wrQLenPdf::42                     1                       # What write queue length does an incoming req see
system.mem_ctrls0.wrQLenPdf::43                     1                       # What write queue length does an incoming req see
system.mem_ctrls0.wrQLenPdf::44                     1                       # What write queue length does an incoming req see
system.mem_ctrls0.wrQLenPdf::45                     0                       # What write queue length does an incoming req see
system.mem_ctrls0.wrQLenPdf::46                     0                       # What write queue length does an incoming req see
system.mem_ctrls0.wrQLenPdf::47                     0                       # What write queue length does an incoming req see
system.mem_ctrls0.wrQLenPdf::48                     0                       # What write queue length does an incoming req see
system.mem_ctrls0.wrQLenPdf::49                     0                       # What write queue length does an incoming req see
system.mem_ctrls0.wrQLenPdf::50                     0                       # What write queue length does an incoming req see
system.mem_ctrls0.wrQLenPdf::51                     0                       # What write queue length does an incoming req see
system.mem_ctrls0.wrQLenPdf::52                     0                       # What write queue length does an incoming req see
system.mem_ctrls0.wrQLenPdf::53                     0                       # What write queue length does an incoming req see
system.mem_ctrls0.wrQLenPdf::54                     0                       # What write queue length does an incoming req see
system.mem_ctrls0.wrQLenPdf::55                     0                       # What write queue length does an incoming req see
system.mem_ctrls0.wrQLenPdf::56                     0                       # What write queue length does an incoming req see
system.mem_ctrls0.wrQLenPdf::57                     0                       # What write queue length does an incoming req see
system.mem_ctrls0.wrQLenPdf::58                     0                       # What write queue length does an incoming req see
system.mem_ctrls0.wrQLenPdf::59                     0                       # What write queue length does an incoming req see
system.mem_ctrls0.wrQLenPdf::60                     0                       # What write queue length does an incoming req see
system.mem_ctrls0.wrQLenPdf::61                     0                       # What write queue length does an incoming req see
system.mem_ctrls0.wrQLenPdf::62                     0                       # What write queue length does an incoming req see
system.mem_ctrls0.wrQLenPdf::63                     0                       # What write queue length does an incoming req see
system.mem_ctrls0.bytesPerActivate::samples        49958                       # Bytes accessed per row activation
system.mem_ctrls0.bytesPerActivate::mean   137.150086                       # Bytes accessed per row activation
system.mem_ctrls0.bytesPerActivate::gmean   104.103470                       # Bytes accessed per row activation
system.mem_ctrls0.bytesPerActivate::stdev   119.776884                       # Bytes accessed per row activation
system.mem_ctrls0.bytesPerActivate::0-63         2268      4.54%      4.54% # Bytes accessed per row activation
system.mem_ctrls0.bytesPerActivate::64-127        25788     51.62%     56.16% # Bytes accessed per row activation
system.mem_ctrls0.bytesPerActivate::128-191         9570     19.16%     75.32% # Bytes accessed per row activation
system.mem_ctrls0.bytesPerActivate::192-255         4316      8.64%     83.95% # Bytes accessed per row activation
system.mem_ctrls0.bytesPerActivate::256-319         2609      5.22%     89.18% # Bytes accessed per row activation
system.mem_ctrls0.bytesPerActivate::320-383         1364      2.73%     91.91% # Bytes accessed per row activation
system.mem_ctrls0.bytesPerActivate::384-447         1089      2.18%     94.09% # Bytes accessed per row activation
system.mem_ctrls0.bytesPerActivate::448-511          617      1.24%     95.32% # Bytes accessed per row activation
system.mem_ctrls0.bytesPerActivate::512-575         2337      4.68%    100.00% # Bytes accessed per row activation
system.mem_ctrls0.bytesPerActivate::total        49958                       # Bytes accessed per row activation
system.mem_ctrls0.rdPerTurnAround::samples         3727                       # Reads before turning the bus around for writes
system.mem_ctrls0.rdPerTurnAround::mean     39.924873                       # Reads before turning the bus around for writes
system.mem_ctrls0.rdPerTurnAround::stdev    84.804431                       # Reads before turning the bus around for writes
system.mem_ctrls0.rdPerTurnAround::0-255         3725     99.95%     99.95% # Reads before turning the bus around for writes
system.mem_ctrls0.rdPerTurnAround::256-511            1      0.03%     99.97% # Reads before turning the bus around for writes
system.mem_ctrls0.rdPerTurnAround::4864-5119            1      0.03%    100.00% # Reads before turning the bus around for writes
system.mem_ctrls0.rdPerTurnAround::total         3727                       # Reads before turning the bus around for writes
system.mem_ctrls0.wrPerTurnAround::samples         3727                       # Writes before turning the bus around for reads
system.mem_ctrls0.wrPerTurnAround::mean     17.521599                       # Writes before turning the bus around for reads
system.mem_ctrls0.wrPerTurnAround::gmean    17.465590                       # Writes before turning the bus around for reads
system.mem_ctrls0.wrPerTurnAround::stdev     1.533313                       # Writes before turning the bus around for reads
system.mem_ctrls0.wrPerTurnAround::16            1285     34.48%     34.48% # Writes before turning the bus around for reads
system.mem_ctrls0.wrPerTurnAround::17              65      1.74%     36.22% # Writes before turning the bus around for reads
system.mem_ctrls0.wrPerTurnAround::18            2013     54.01%     90.23% # Writes before turning the bus around for reads
system.mem_ctrls0.wrPerTurnAround::19              69      1.85%     92.08% # Writes before turning the bus around for reads
system.mem_ctrls0.wrPerTurnAround::20             235      6.31%     98.39% # Writes before turning the bus around for reads
system.mem_ctrls0.wrPerTurnAround::21              18      0.48%     98.87% # Writes before turning the bus around for reads
system.mem_ctrls0.wrPerTurnAround::22              30      0.80%     99.68% # Writes before turning the bus around for reads
system.mem_ctrls0.wrPerTurnAround::23               2      0.05%     99.73% # Writes before turning the bus around for reads
system.mem_ctrls0.wrPerTurnAround::24               3      0.08%     99.81% # Writes before turning the bus around for reads
system.mem_ctrls0.wrPerTurnAround::25               1      0.03%     99.84% # Writes before turning the bus around for reads
system.mem_ctrls0.wrPerTurnAround::26               2      0.05%     99.89% # Writes before turning the bus around for reads
system.mem_ctrls0.wrPerTurnAround::28               1      0.03%     99.92% # Writes before turning the bus around for reads
system.mem_ctrls0.wrPerTurnAround::30               1      0.03%     99.95% # Writes before turning the bus around for reads
system.mem_ctrls0.wrPerTurnAround::51               2      0.05%    100.00% # Writes before turning the bus around for reads
system.mem_ctrls0.wrPerTurnAround::total         3727                       # Writes before turning the bus around for reads
system.mem_ctrls0.totQLat                  2953886002                       # Total ticks spent queuing
system.mem_ctrls0.totMemAccLat             5930486002                       # Total ticks spent from burst creation until serviced by the DRAM
system.mem_ctrls0.totBusLat                 744150000                       # Total ticks spent in databus transfers
system.mem_ctrls0.avgQLat                    19847.38                       # Average queueing delay per DRAM burst
system.mem_ctrls0.avgBusLat                   5000.00                       # Average bus latency per DRAM burst
system.mem_ctrls0.avgMemAccLat               39847.38                       # Average memory access latency per DRAM burst
system.mem_ctrls0.avgRdBW                       64.99                       # Average DRAM read bandwidth in MiByte/s
system.mem_ctrls0.avgWrBW                       28.52                       # Average achieved write bandwidth in MiByte/s
system.mem_ctrls0.avgRdBWSys                    65.82                       # Average system read bandwidth in MiByte/s
system.mem_ctrls0.avgWrBWSys                    28.53                       # Average system write bandwidth in MiByte/s
system.mem_ctrls0.peakBW                      6400.00                       # Theoretical peak bandwidth in MiByte/s
system.mem_ctrls0.busUtil                        1.46                       # Data bus utilization in percentage
system.mem_ctrls0.busUtilRead                    1.02                       # Data bus utilization in percentage for reads
system.mem_ctrls0.busUtilWrite                   0.45                       # Data bus utilization in percentage for writes
system.mem_ctrls0.avgRdQLen                      2.13                       # Average read queue length when enqueuing
system.mem_ctrls0.avgWrQLen                     25.18                       # Average write queue length when enqueuing
system.mem_ctrls0.readRowHits                  116518                       # Number of row buffer hits during reads
system.mem_ctrls0.writeRowHits                  47652                       # Number of row buffer hits during writes
system.mem_ctrls0.readRowHitRate                78.29                       # Row buffer hit rate for reads
system.mem_ctrls0.writeRowHitRate               72.94                       # Row buffer hit rate for writes
system.mem_ctrls0.avgGap                    678317.75                       # Average gap between requests
system.mem_ctrls0.pageHitRate                   76.66                       # Row buffer hit rate, read and write combined
system.mem_ctrls0_0.actEnergy                89155395                       # Energy for activate commands per rank (pJ)
system.mem_ctrls0_0.preEnergy            46990137.600000                       # Energy for precharge commands per rank (pJ)
system.mem_ctrls0_0.readEnergy              174979392                       # Energy for read commands per rank (pJ)
system.mem_ctrls0_0.writeEnergy              61106760                       # Energy for write commands per rank (pJ)
system.mem_ctrls0_0.refreshEnergy           456421680                       # Energy for refresh commands per rank (pJ)
system.mem_ctrls0_0.actBackEnergy          1264793496                       # Energy for active background per rank (pJ)
system.mem_ctrls0_0.preBackEnergy        1461959349.600000                       # Energy for precharge background per rank (pJ)
system.mem_ctrls0_0.totalEnergy          3555406210.200000                       # Total energy per rank (pJ)
system.mem_ctrls0_0.averagePower            48.520242                       # Core power per rank (mW)
system.mem_ctrls0_0.memoryStateTime::IDLE  44240907500                       # Time in different power states
system.mem_ctrls0_0.memoryStateTime::REF   2453880000                       # Time in different power states
system.mem_ctrls0_0.memoryStateTime::PRE_PDN            0                       # Time in different power states
system.mem_ctrls0_0.memoryStateTime::ACT  26581992500                       # Time in different power states
system.mem_ctrls0_0.memoryStateTime::ACT_PDN            0                       # Time in different power states
system.mem_ctrls1.bytes_read::cpu.inst         965760                       # Number of bytes read from this memory
system.mem_ctrls1.bytes_read::cpu.data        3907648                       # Number of bytes read from this memory
system.mem_ctrls1.bytes_read::total           4873408                       # Number of bytes read from this memory
system.mem_ctrls1.bytes_inst_read::cpu.inst       965760                       # Number of instructions bytes read from this memory
system.mem_ctrls1.bytes_inst_read::total       965760                       # Number of instructions bytes read from this memory
system.mem_ctrls1.bytes_written::writebacks      2085312                       # Number of bytes written to this memory
system.mem_ctrls1.bytes_written::total        2085312                       # Number of bytes written to this memory
system.mem_ctrls1.num_reads::cpu.inst           15090                       # Number of read requests responded to by this memory
system.mem_ctrls1.num_reads::cpu.data           61057                       # Number of read requests responded to by this memory
system.mem_ctrls1.num_reads::total              76147                       # Number of read requests responded to by this memory
system.mem_ctrls1.num_writes::writebacks        32583                       # Number of write requests responded to by this memory
system.mem_ctrls1.num_writes::total             32583                       # Number of write requests responded to by this memory
system.mem_ctrls1.bw_read::cpu.inst          13179194                       # Total read bandwidth from this memory (bytes/s)
system.mem_ctrls1.bw_read::cpu.data          53325518                       # Total read bandwidth from this memory (bytes/s)
system.mem_ctrls1.bw_read::total             66504713                       # Total read bandwidth from this memory (bytes/s)
system.mem_ctrls1.bw_inst_read::cpu.inst     13179194                       # Instruction read bandwidth from this memory (bytes/s)
system.mem_ctrls1.bw_inst_read::total        13179194                       # Instruction read bandwidth from this memory (bytes/s)
system.mem_ctrls1.bw_write::writebacks       28457103                       # Write bandwidth from this memory (bytes/s)
system.mem_ctrls1.bw_write::total            28457103                       # Write bandwidth from this memory (bytes/s)
system.mem_ctrls1.bw_total::writebacks       28457103                       # Total bandwidth to/from this memory (bytes/s)
system.mem_ctrls1.bw_total::cpu.inst         13179194                       # Total bandwidth to/from this memory (bytes/s)
system.mem_ctrls1.bw_total::cpu.data         53325518                       # Total bandwidth to/from this memory (bytes/s)
system.mem_ctrls1.bw_total::total            94961816                       # Total bandwidth to/from this memory (bytes/s)
system.mem_ctrls1.readReqs                      76148                       # Number of read requests accepted
system.mem_ctrls1.writeReqs                     32583                       # Number of write requests accepted
system.mem_ctrls1.readBursts                   152296                       # Number of DRAM read bursts, including those serviced by the write queue
system.mem_ctrls1.writeBursts                   65166                       # Number of DRAM write bursts, including those merged in the write queue
system.mem_ctrls1.bytesReadDRAM               4812032                       # Total number of bytes read from DRAM
system.mem_ctrls1.bytesReadWrQ                  61440                       # Total number of bytes read from write queue
system.mem_ctrls1.bytesWritten                2084000                       # Total number of bytes written to DRAM
system.mem_ctrls1.bytesReadSys                4873472                       # Total read bytes from the system interface side
system.mem_ctrls1.bytesWrittenSys             2085312                       # Total written bytes from the system interface side
system.mem_ctrls1.servicedByWrQ                  1920                       # Number of DRAM read bursts serviced by the write queue
system.mem_ctrls1.mergedWrBursts                   10                       # Number of DRAM write bursts merged with an existing one
system.mem_ctrls1.neitherReadNorWriteReqs         1403                       # Number of requests that are neither read nor write
system.mem_ctrls1.perBankRdBursts::0            20637                       # Per bank write bursts
system.mem_ctrls1.perBankRdBursts::1            18853                       # Per bank write bursts
system.mem_ctrls1.perBankRdBursts::2            17950                       # Per bank write bursts
system.mem_ctrls1.perBankRdBursts::3            19401                       # Per bank write bursts
system.mem_ctrls1.perBankRdBursts::4            20232                       # Per bank write bursts
system.mem_ctrls1.perBankRdBursts::5            17951                       # Per bank write bursts
system.mem_ctrls1.perBankRdBursts::6            15822                       # Per bank write bursts
system.mem_ctrls1.perBankRdBursts::7            19530                       # Per bank write bursts
system.mem_ctrls1.perBankWrBursts::0             7620                       # Per bank write bursts
system.mem_ctrls1.perBankWrBursts::1             7902                       # Per bank write bursts
system.mem_ctrls1.perBankWrBursts::2             6910                       # Per bank write bursts
system.mem_ctrls1.perBankWrBursts::3             7469                       # Per bank write bursts
system.mem_ctrls1.perBankWrBursts::4             7820                       # Per bank write bursts
system.mem_ctrls1.perBankWrBursts::5             7508                       # Per bank write bursts
system.mem_ctrls1.perBankWrBursts::6            10578                       # Per bank write bursts
system.mem_ctrls1.perBankWrBursts::7             9318                       # Per bank write bursts
system.mem_ctrls1.numRdRetry                        0                       # Number of times read queue was full causing retry
system.mem_ctrls1.numWrRetry                        0                       # Number of times write queue was full causing retry
system.mem_ctrls1.totGap                  73278960500                       # Total gap between requests
system.mem_ctrls1.readPktSize::0                    0                       # Read request sizes (log2)
system.mem_ctrls1.readPktSize::1                    0                       # Read request sizes (log2)
system.mem_ctrls1.readPktSize::2                    0                       # Read request sizes (log2)
system.mem_ctrls1.readPktSize::3                    0                       # Read request sizes (log2)
system.mem_ctrls1.readPktSize::4                    0                       # Read request sizes (log2)
system.mem_ctrls1.readPktSize::5               152296                       # Read request sizes (log2)
system.mem_ctrls1.writePktSize::0                   0                       # Write request sizes (log2)
system.mem_ctrls1.writePktSize::1                   0                       # Write request sizes (log2)
system.mem_ctrls1.writePktSize::2                   0                       # Write request sizes (log2)
system.mem_ctrls1.writePktSize::3                   0                       # Write request sizes (log2)
system.mem_ctrls1.writePktSize::4                   0                       # Write request sizes (log2)
system.mem_ctrls1.writePktSize::5               65166                       # Write request sizes (log2)
system.mem_ctrls1.rdQLenPdf::0                  61221                       # What read queue length does an incoming req see
system.mem_ctrls1.rdQLenPdf::1                  62019                       # What read queue length does an incoming req see
system.mem_ctrls1.rdQLenPdf::2                  12545                       # What read queue length does an incoming req see
system.mem_ctrls1.rdQLenPdf::3                  11853                       # What read queue length does an incoming req see
system.mem_ctrls1.rdQLenPdf::4                   1319                       # What read queue length does an incoming req see
system.mem_ctrls1.rdQLenPdf::5                   1167                       # What read queue length does an incoming req see
system.mem_ctrls1.rdQLenPdf::6                    125                       # What read queue length does an incoming req see
system.mem_ctrls1.rdQLenPdf::7                    104                       # What read queue length does an incoming req see
system.mem_ctrls1.rdQLenPdf::8                     11                       # What read queue length does an incoming req see
system.mem_ctrls1.rdQLenPdf::9                     10                       # What read queue length does an incoming req see
system.mem_ctrls1.rdQLenPdf::10                     1                       # What read queue length does an incoming req see
system.mem_ctrls1.rdQLenPdf::11                     1                       # What read queue length does an incoming req see
system.mem_ctrls1.rdQLenPdf::12                     0                       # What read queue length does an incoming req see
system.mem_ctrls1.rdQLenPdf::13                     0                       # What read queue length does an incoming req see
system.mem_ctrls1.rdQLenPdf::14                     0                       # What read queue length does an incoming req see
system.mem_ctrls1.rdQLenPdf::15                     0                       # What read queue length does an incoming req see
system.mem_ctrls1.rdQLenPdf::16                     0                       # What read queue length does an incoming req see
system.mem_ctrls1.rdQLenPdf::17                     0                       # What read queue length does an incoming req see
system.mem_ctrls1.rdQLenPdf::18                     0                       # What read queue length does an incoming req see
system.mem_ctrls1.rdQLenPdf::19                     0                       # What read queue length does an incoming req see
system.mem_ctrls1.rdQLenPdf::20                     0                       # What read queue length does an incoming req see
system.mem_ctrls1.rdQLenPdf::21                     0                       # What read queue length does an incoming req see
system.mem_ctrls1.rdQLenPdf::22                     0                       # What read queue length does an incoming req see
system.mem_ctrls1.rdQLenPdf::23                     0                       # What read queue length does an incoming req see
system.mem_ctrls1.rdQLenPdf::24                     0                       # What read queue length does an incoming req see
system.mem_ctrls1.rdQLenPdf::25                     0                       # What read queue length does an incoming req see
system.mem_ctrls1.rdQLenPdf::26                     0                       # What read queue length does an incoming req see
system.mem_ctrls1.rdQLenPdf::27                     0                       # What read queue length does an incoming req see
system.mem_ctrls1.rdQLenPdf::28                     0                       # What read queue length does an incoming req see
system.mem_ctrls1.rdQLenPdf::29                     0                       # What read queue length does an incoming req see
system.mem_ctrls1.rdQLenPdf::30                     0                       # What read queue length does an incoming req see
system.mem_ctrls1.rdQLenPdf::31                     0                       # What read queue length does an incoming req see
system.mem_ctrls1.wrQLenPdf::0                      1                       # What write queue length does an incoming req see
system.mem_ctrls1.wrQLenPdf::1                      1                       # What write queue length does an incoming req see
system.mem_ctrls1.wrQLenPdf::2                      1                       # What write queue length does an incoming req see
system.mem_ctrls1.wrQLenPdf::3                      1                       # What write queue length does an incoming req see
system.mem_ctrls1.wrQLenPdf::4                      1                       # What write queue length does an incoming req see
system.mem_ctrls1.wrQLenPdf::5                      1                       # What write queue length does an incoming req see
system.mem_ctrls1.wrQLenPdf::6                      1                       # What write queue length does an incoming req see
system.mem_ctrls1.wrQLenPdf::7                      1                       # What write queue length does an incoming req see
system.mem_ctrls1.wrQLenPdf::8                      1                       # What write queue length does an incoming req see
system.mem_ctrls1.wrQLenPdf::9                      1                       # What write queue length does an incoming req see
system.mem_ctrls1.wrQLenPdf::10                     1                       # What write queue length does an incoming req see
system.mem_ctrls1.wrQLenPdf::11                     1                       # What write queue length does an incoming req see
system.mem_ctrls1.wrQLenPdf::12                     1                       # What write queue length does an incoming req see
system.mem_ctrls1.wrQLenPdf::13                     1                       # What write queue length does an incoming req see
system.mem_ctrls1.wrQLenPdf::14                     1                       # What write queue length does an incoming req see
system.mem_ctrls1.wrQLenPdf::15                  2317                       # What write queue length does an incoming req see
system.mem_ctrls1.wrQLenPdf::16                  2389                       # What write queue length does an incoming req see
system.mem_ctrls1.wrQLenPdf::17                  3414                       # What write queue length does an incoming req see
system.mem_ctrls1.wrQLenPdf::18                  3517                       # What write queue length does an incoming req see
system.mem_ctrls1.wrQLenPdf::19                  3752                       # What write queue length does an incoming req see
system.mem_ctrls1.wrQLenPdf::20                  3784                       # What write queue length does an incoming req see
system.mem_ctrls1.wrQLenPdf::21                  3798                       # What write queue length does an incoming req see
system.mem_ctrls1.wrQLenPdf::22                  3800                       # What write queue length does an incoming req see
system.mem_ctrls1.wrQLenPdf::23                  3837                       # What write queue length does an incoming req see
system.mem_ctrls1.wrQLenPdf::24                  3852                       # What write queue length does an incoming req see
system.mem_ctrls1.wrQLenPdf::25                  3827                       # What write queue length does an incoming req see
system.mem_ctrls1.wrQLenPdf::26                  3864                       # What write queue length does an incoming req see
system.mem_ctrls1.wrQLenPdf::27                  3920                       # What write queue length does an incoming req see
system.mem_ctrls1.wrQLenPdf::28                  3865                       # What write queue length does an incoming req see
system.mem_ctrls1.wrQLenPdf::29                  3773                       # What write queue length does an incoming req see
system.mem_ctrls1.wrQLenPdf::30                  3756                       # What write queue length does an incoming req see
system.mem_ctrls1.wrQLenPdf::31                  3748                       # What write queue length does an incoming req see
system.mem_ctrls1.wrQLenPdf::32                  3734                       # What write queue length does an incoming req see
system.mem_ctrls1.wrQLenPdf::33                   184                       # What write queue length does an incoming req see
system.mem_ctrls1.wrQLenPdf::34                     9                       # What write queue length does an incoming req see
system.mem_ctrls1.wrQLenPdf::35                     1                       # What write queue length does an incoming req see
system.mem_ctrls1.wrQLenPdf::36                     0                       # What write queue length does an incoming req see
system.mem_ctrls1.wrQLenPdf::37                     0                       # What write queue length does an incoming req see
system.mem_ctrls1.wrQLenPdf::38                     0                       # What write queue length does an incoming req see
system.mem_ctrls1.wrQLenPdf::39                     0                       # What write queue length does an incoming req see
system.mem_ctrls1.wrQLenPdf::40                     0                       # What write queue length does an incoming req see
system.mem_ctrls1.wrQLenPdf::41                     0                       # What write queue length does an incoming req see
system.mem_ctrls1.wrQLenPdf::42                     0                       # What write queue length does an incoming req see
system.mem_ctrls1.wrQLenPdf::43                     0                       # What write queue length does an incoming req see
system.mem_ctrls1.wrQLenPdf::44                     0                       # What write queue length does an incoming req see
system.mem_ctrls1.wrQLenPdf::45                     0                       # What write queue length does an incoming req see
system.mem_ctrls1.wrQLenPdf::46                     0                       # What write queue length does an incoming req see
system.mem_ctrls1.wrQLenPdf::47                     0                       # What write queue length does an incoming req see
system.mem_ctrls1.wrQLenPdf::48                     0                       # What write queue length does an incoming req see
system.mem_ctrls1.wrQLenPdf::49                     0                       # What write queue length does an incoming req see
system.mem_ctrls1.wrQLenPdf::50                     0                       # What write queue length does an incoming req see
system.mem_ctrls1.wrQLenPdf::51                     0                       # What write queue length does an incoming req see
system.mem_ctrls1.wrQLenPdf::52                     0                       # What write queue length does an incoming req see
system.mem_ctrls1.wrQLenPdf::53                     0                       # What write queue length does an incoming req see
system.mem_ctrls1.wrQLenPdf::54                     0                       # What write queue length does an incoming req see
system.mem_ctrls1.wrQLenPdf::55                     0                       # What write queue length does an incoming req see
system.mem_ctrls1.wrQLenPdf::56                     0                       # What write queue length does an incoming req see
system.mem_ctrls1.wrQLenPdf::57                     0                       # What write queue length does an incoming req see
system.mem_ctrls1.wrQLenPdf::58                     0                       # What write queue length does an incoming req see
system.mem_ctrls1.wrQLenPdf::59                     0                       # What write queue length does an incoming req see
system.mem_ctrls1.wrQLenPdf::60                     0                       # What write queue length does an incoming req see
system.mem_ctrls1.wrQLenPdf::61                     0                       # What write queue length does an incoming req see
system.mem_ctrls1.wrQLenPdf::62                     0                       # What write queue length does an incoming req see
system.mem_ctrls1.wrQLenPdf::63                     0                       # What write queue length does an incoming req see
system.mem_ctrls1.bytesPerActivate::samples        50199                       # Bytes accessed per row activation
system.mem_ctrls1.bytesPerActivate::mean   137.363055                       # Bytes accessed per row activation
system.mem_ctrls1.bytesPerActivate::gmean   104.067637                       # Bytes accessed per row activation
system.mem_ctrls1.bytesPerActivate::stdev   120.654812                       # Bytes accessed per row activation
system.mem_ctrls1.bytesPerActivate::0-63         2233      4.45%      4.45% # Bytes accessed per row activation
system.mem_ctrls1.bytesPerActivate::64-127        26026     51.85%     56.29% # Bytes accessed per row activation
system.mem_ctrls1.bytesPerActivate::128-191         9673     19.27%     75.56% # Bytes accessed per row activation
system.mem_ctrls1.bytesPerActivate::192-255         4166      8.30%     83.86% # Bytes accessed per row activation
system.mem_ctrls1.bytesPerActivate::256-319         2569      5.12%     88.98% # Bytes accessed per row activation
system.mem_ctrls1.bytesPerActivate::320-383         1466      2.92%     91.90% # Bytes accessed per row activation
system.mem_ctrls1.bytesPerActivate::384-447         1020      2.03%     93.93% # Bytes accessed per row activation
system.mem_ctrls1.bytesPerActivate::448-511          582      1.16%     95.09% # Bytes accessed per row activation
system.mem_ctrls1.bytesPerActivate::512-575         2464      4.91%    100.00% # Bytes accessed per row activation
system.mem_ctrls1.bytesPerActivate::total        50199                       # Bytes accessed per row activation
system.mem_ctrls1.rdPerTurnAround::samples         3720                       # Reads before turning the bus around for writes
system.mem_ctrls1.rdPerTurnAround::mean     40.416129                       # Reads before turning the bus around for writes
system.mem_ctrls1.rdPerTurnAround::stdev    84.649240                       # Reads before turning the bus around for writes
system.mem_ctrls1.rdPerTurnAround::0-255         3718     99.95%     99.95% # Reads before turning the bus around for writes
system.mem_ctrls1.rdPerTurnAround::256-511            1      0.03%     99.97% # Reads before turning the bus around for writes
system.mem_ctrls1.rdPerTurnAround::4864-5119            1      0.03%    100.00% # Reads before turning the bus around for writes
system.mem_ctrls1.rdPerTurnAround::total         3720                       # Reads before turning the bus around for writes
system.mem_ctrls1.wrPerTurnAround::samples         3720                       # Writes before turning the bus around for reads
system.mem_ctrls1.wrPerTurnAround::mean     17.506720                       # Writes before turning the bus around for reads
system.mem_ctrls1.wrPerTurnAround::gmean    17.447961                       # Writes before turning the bus around for reads
system.mem_ctrls1.wrPerTurnAround::stdev     1.605469                       # Writes before turning the bus around for reads
system.mem_ctrls1.wrPerTurnAround::16            1318     35.43%     35.43% # Writes before turning the bus around for reads
system.mem_ctrls1.wrPerTurnAround::17              57      1.53%     36.96% # Writes before turning the bus around for reads
system.mem_ctrls1.wrPerTurnAround::18            1988     53.44%     90.40% # Writes before turning the bus around for reads
system.mem_ctrls1.wrPerTurnAround::19              68      1.83%     92.23% # Writes before turning the bus around for reads
system.mem_ctrls1.wrPerTurnAround::20             229      6.16%     98.39% # Writes before turning the bus around for reads
system.mem_ctrls1.wrPerTurnAround::21              14      0.38%     98.76% # Writes before turning the bus around for reads
system.mem_ctrls1.wrPerTurnAround::22              34      0.91%     99.68% # Writes before turning the bus around for reads
system.mem_ctrls1.wrPerTurnAround::23               3      0.08%     99.76% # Writes before turning the bus around for reads
system.mem_ctrls1.wrPerTurnAround::24               3      0.08%     99.84% # Writes before turning the bus around for reads
system.mem_ctrls1.wrPerTurnAround::25               1      0.03%     99.87% # Writes before turning the bus around for reads
system.mem_ctrls1.wrPerTurnAround::30               1      0.03%     99.89% # Writes before turning the bus around for reads
system.mem_ctrls1.wrPerTurnAround::32               1      0.03%     99.92% # Writes before turning the bus around for reads
system.mem_ctrls1.wrPerTurnAround::36               1      0.03%     99.95% # Writes before turning the bus around for reads
system.mem_ctrls1.wrPerTurnAround::44               1      0.03%     99.97% # Writes before turning the bus around for reads
system.mem_ctrls1.wrPerTurnAround::62               1      0.03%    100.00% # Writes before turning the bus around for reads
system.mem_ctrls1.wrPerTurnAround::total         3720                       # Writes before turning the bus around for reads
system.mem_ctrls1.totQLat                  2977575004                       # Total ticks spent queuing
system.mem_ctrls1.totMemAccLat             5985095004                       # Total ticks spent from burst creation until serviced by the DRAM
system.mem_ctrls1.totBusLat                 751880000                       # Total ticks spent in databus transfers
system.mem_ctrls1.avgQLat                    19800.87                       # Average queueing delay per DRAM burst
system.mem_ctrls1.avgBusLat                   5000.00                       # Average bus latency per DRAM burst
system.mem_ctrls1.avgMemAccLat               39800.87                       # Average memory access latency per DRAM burst
system.mem_ctrls1.avgRdBW                       65.67                       # Average DRAM read bandwidth in MiByte/s
system.mem_ctrls1.avgWrBW                       28.44                       # Average achieved write bandwidth in MiByte/s
system.mem_ctrls1.avgRdBWSys                    66.51                       # Average system read bandwidth in MiByte/s
system.mem_ctrls1.avgWrBWSys                    28.46                       # Average system write bandwidth in MiByte/s
system.mem_ctrls1.peakBW                      6400.00                       # Theoretical peak bandwidth in MiByte/s
system.mem_ctrls1.busUtil                        1.47                       # Data bus utilization in percentage
system.mem_ctrls1.busUtilRead                    1.03                       # Data bus utilization in percentage for reads
system.mem_ctrls1.busUtilWrite                   0.44                       # Data bus utilization in percentage for writes
system.mem_ctrls1.avgRdQLen                      2.15                       # Average read queue length when enqueuing
system.mem_ctrls1.avgWrQLen                     25.03                       # Average write queue length when enqueuing
system.mem_ctrls1.readRowHits                  117873                       # Number of row buffer hits during reads
system.mem_ctrls1.writeRowHits                  47424                       # Number of row buffer hits during writes
system.mem_ctrls1.readRowHitRate                78.39                       # Row buffer hit rate for reads
system.mem_ctrls1.writeRowHitRate               72.79                       # Row buffer hit rate for writes
system.mem_ctrls1.avgGap                    673947.27                       # Average gap between requests
system.mem_ctrls1.pageHitRate                   76.69                       # Row buffer hit rate, read and write combined
system.mem_ctrls1_0.actEnergy                89585580                       # Energy for activate commands per rank (pJ)
system.mem_ctrls1_0.preEnergy            47216870.400000                       # Energy for precharge commands per rank (pJ)
system.mem_ctrls1_0.readEnergy              176797488                       # Energy for read commands per rank (pJ)
system.mem_ctrls1_0.writeEnergy              60938280                       # Energy for write commands per rank (pJ)
system.mem_ctrls1_0.refreshEnergy           456421680                       # Energy for refresh commands per rank (pJ)
system.mem_ctrls1_0.actBackEnergy          1251153261                       # Energy for active background per rank (pJ)
system.mem_ctrls1_0.preBackEnergy        1471986765.600000                       # Energy for precharge background per rank (pJ)
system.mem_ctrls1_0.totalEnergy          3554099925.000000                       # Total energy per rank (pJ)
system.mem_ctrls1_0.averagePower            48.502416                       # Core power per rank (mW)
system.mem_ctrls1_0.memoryStateTime::IDLE  44550175002                       # Time in different power states
system.mem_ctrls1_0.memoryStateTime::REF   2453880000                       # Time in different power states
system.mem_ctrls1_0.memoryStateTime::PRE_PDN            0                       # Time in different power states
system.mem_ctrls1_0.memoryStateTime::ACT  26272819998                       # Time in different power states
system.mem_ctrls1_0.memoryStateTime::ACT_PDN            0                       # Time in different power states
system.cpu.branchPred.lookups                52666729                       # Number of BP lookups
system.cpu.branchPred.condPredicted          30232575                       # Number of conditional branches predicted
system.cpu.branchPred.condIncorrect           2548761                       # Number of conditional branches incorrect
system.cpu.branchPred.BTBLookups             30392467                       # Number of BTB lookups
system.cpu.branchPred.BTBHits                26782377                       # Number of BTB hits
system.cpu.branchPred.BTBCorrect                    0                       # Number of correct BTB predictions (this stat may not work properly.
system.cpu.branchPred.BTBHitPct             88.121761                       # BTB Hit Percentage
system.cpu.branchPred.usedRAS                 8117648                       # Number of times the RAS was used to get a target.
system.cpu.branchPred.RASInCorrect             255050                       # Number of incorrect RAS predictions.
system.cpu_voltage_domain.voltage                   1                       # Voltage in Volts
system.cpu_clk_domain.clock                       500                       # Clock period in ticks
system.cpu.dstage2_mmu.stage2_tlb.cptwalker.walks            0                       # Table walker walks requested
system.cpu.dstage2_mmu.stage2_tlb.cptwalker.walkRequestOrigin_Requested::Data            0                       # Table walker requests started/completed, data/inst
system.cpu.dstage2_mmu.stage2_tlb.cptwalker.walkRequestOrigin_Requested::Inst            0                       # Table walker requests started/completed, data/inst
system.cpu.dstage2_mmu.stage2_tlb.cptwalker.walkRequestOrigin_Requested::total            0                       # Table walker requests started/completed, data/inst
system.cpu.dstage2_mmu.stage2_tlb.cptwalker.walkRequestOrigin_Completed::Data            0                       # Table walker requests started/completed, data/inst
system.cpu.dstage2_mmu.stage2_tlb.cptwalker.walkRequestOrigin_Completed::Inst            0                       # Table walker requests started/completed, data/inst
system.cpu.dstage2_mmu.stage2_tlb.cptwalker.walkRequestOrigin_Completed::total            0                       # Table walker requests started/completed, data/inst
system.cpu.dstage2_mmu.stage2_tlb.cptwalker.walkRequestOrigin::total            0                       # Table walker requests started/completed, data/inst
system.cpu.dstage2_mmu.stage2_tlb.walker.walks            0                       # Table walker walks requested
system.cpu.dstage2_mmu.stage2_tlb.walker.walkRequestOrigin_Requested::Data            0                       # Table walker requests started/completed, data/inst
system.cpu.dstage2_mmu.stage2_tlb.walker.walkRequestOrigin_Requested::Inst            0                       # Table walker requests started/completed, data/inst
system.cpu.dstage2_mmu.stage2_tlb.walker.walkRequestOrigin_Requested::total            0                       # Table walker requests started/completed, data/inst
system.cpu.dstage2_mmu.stage2_tlb.walker.walkRequestOrigin_Completed::Data            0                       # Table walker requests started/completed, data/inst
system.cpu.dstage2_mmu.stage2_tlb.walker.walkRequestOrigin_Completed::Inst            0                       # Table walker requests started/completed, data/inst
system.cpu.dstage2_mmu.stage2_tlb.walker.walkRequestOrigin_Completed::total            0                       # Table walker requests started/completed, data/inst
system.cpu.dstage2_mmu.stage2_tlb.walker.walkRequestOrigin::total            0                       # Table walker requests started/completed, data/inst
system.cpu.dstage2_mmu.stage2_tlb.inst_hits            0                       # ITB inst hits
system.cpu.dstage2_mmu.stage2_tlb.inst_misses            0                       # ITB inst misses
system.cpu.dstage2_mmu.stage2_tlb.read_hits            0                       # DTB read hits
system.cpu.dstage2_mmu.stage2_tlb.read_misses            0                       # DTB read misses
system.cpu.dstage2_mmu.stage2_tlb.write_hits            0                       # DTB write hits
system.cpu.dstage2_mmu.stage2_tlb.write_misses            0                       # DTB write misses
system.cpu.dstage2_mmu.stage2_tlb.flush_tlb            0                       # Number of times complete TLB was flushed
system.cpu.dstage2_mmu.stage2_tlb.flush_tlb_mva            0                       # Number of times TLB was flushed by MVA
system.cpu.dstage2_mmu.stage2_tlb.flush_tlb_mva_asid            0                       # Number of times TLB was flushed by MVA & ASID
system.cpu.dstage2_mmu.stage2_tlb.flush_tlb_asid            0                       # Number of times TLB was flushed by ASID
system.cpu.dstage2_mmu.stage2_tlb.flush_entries            0                       # Number of entries that have been flushed from TLB
system.cpu.dstage2_mmu.stage2_tlb.align_faults            0                       # Number of TLB faults due to alignment restrictions
system.cpu.dstage2_mmu.stage2_tlb.prefetch_faults            0                       # Number of TLB faults due to prefetch
system.cpu.dstage2_mmu.stage2_tlb.domain_faults            0                       # Number of TLB faults due to domain restrictions
system.cpu.dstage2_mmu.stage2_tlb.perms_faults            0                       # Number of TLB faults due to permissions restrictions
system.cpu.dstage2_mmu.stage2_tlb.read_accesses            0                       # DTB read accesses
system.cpu.dstage2_mmu.stage2_tlb.write_accesses            0                       # DTB write accesses
system.cpu.dstage2_mmu.stage2_tlb.inst_accesses            0                       # ITB inst accesses
system.cpu.dstage2_mmu.stage2_tlb.hits              0                       # DTB hits
system.cpu.dstage2_mmu.stage2_tlb.misses            0                       # DTB misses
system.cpu.dstage2_mmu.stage2_tlb.accesses            0                       # DTB accesses
system.cpu.dtb.cptwalker.walks                      0                       # Table walker walks requested
system.cpu.dtb.cptwalker.walkRequestOrigin_Requested::Data            0                       # Table walker requests started/completed, data/inst
system.cpu.dtb.cptwalker.walkRequestOrigin_Requested::Inst            0                       # Table walker requests started/completed, data/inst
system.cpu.dtb.cptwalker.walkRequestOrigin_Requested::total            0                       # Table walker requests started/completed, data/inst
system.cpu.dtb.cptwalker.walkRequestOrigin_Completed::Data            0                       # Table walker requests started/completed, data/inst
system.cpu.dtb.cptwalker.walkRequestOrigin_Completed::Inst            0                       # Table walker requests started/completed, data/inst
system.cpu.dtb.cptwalker.walkRequestOrigin_Completed::total            0                       # Table walker requests started/completed, data/inst
system.cpu.dtb.cptwalker.walkRequestOrigin::total            0                       # Table walker requests started/completed, data/inst
system.cpu.dtb.walker.walks                         0                       # Table walker walks requested
system.cpu.dtb.walker.walkRequestOrigin_Requested::Data            0                       # Table walker requests started/completed, data/inst
system.cpu.dtb.walker.walkRequestOrigin_Requested::Inst            0                       # Table walker requests started/completed, data/inst
system.cpu.dtb.walker.walkRequestOrigin_Requested::total            0                       # Table walker requests started/completed, data/inst
system.cpu.dtb.walker.walkRequestOrigin_Completed::Data            0                       # Table walker requests started/completed, data/inst
system.cpu.dtb.walker.walkRequestOrigin_Completed::Inst            0                       # Table walker requests started/completed, data/inst
system.cpu.dtb.walker.walkRequestOrigin_Completed::total            0                       # Table walker requests started/completed, data/inst
system.cpu.dtb.walker.walkRequestOrigin::total            0                       # Table walker requests started/completed, data/inst
system.cpu.dtb.inst_hits                            0                       # ITB inst hits
system.cpu.dtb.inst_misses                          0                       # ITB inst misses
system.cpu.dtb.read_hits                            0                       # DTB read hits
system.cpu.dtb.read_misses                          0                       # DTB read misses
system.cpu.dtb.write_hits                           0                       # DTB write hits
system.cpu.dtb.write_misses                         0                       # DTB write misses
system.cpu.dtb.flush_tlb                            0                       # Number of times complete TLB was flushed
system.cpu.dtb.flush_tlb_mva                        0                       # Number of times TLB was flushed by MVA
system.cpu.dtb.flush_tlb_mva_asid                   0                       # Number of times TLB was flushed by MVA & ASID
system.cpu.dtb.flush_tlb_asid                       0                       # Number of times TLB was flushed by ASID
system.cpu.dtb.flush_entries                        0                       # Number of entries that have been flushed from TLB
system.cpu.dtb.align_faults                         0                       # Number of TLB faults due to alignment restrictions
system.cpu.dtb.prefetch_faults                      0                       # Number of TLB faults due to prefetch
system.cpu.dtb.domain_faults                        0                       # Number of TLB faults due to domain restrictions
system.cpu.dtb.perms_faults                         0                       # Number of TLB faults due to permissions restrictions
system.cpu.dtb.read_accesses                        0                       # DTB read accesses
system.cpu.dtb.write_accesses                       0                       # DTB write accesses
system.cpu.dtb.inst_accesses                        0                       # ITB inst accesses
system.cpu.dtb.hits                                 0                       # DTB hits
system.cpu.dtb.misses                               0                       # DTB misses
system.cpu.dtb.accesses                             0                       # DTB accesses
system.cpu.istage2_mmu.stage2_tlb.cptwalker.walks            0                       # Table walker walks requested
system.cpu.istage2_mmu.stage2_tlb.cptwalker.walkRequestOrigin_Requested::Data            0                       # Table walker requests started/completed, data/inst
system.cpu.istage2_mmu.stage2_tlb.cptwalker.walkRequestOrigin_Requested::Inst            0                       # Table walker requests started/completed, data/inst
system.cpu.istage2_mmu.stage2_tlb.cptwalker.walkRequestOrigin_Requested::total            0                       # Table walker requests started/completed, data/inst
system.cpu.istage2_mmu.stage2_tlb.cptwalker.walkRequestOrigin_Completed::Data            0                       # Table walker requests started/completed, data/inst
system.cpu.istage2_mmu.stage2_tlb.cptwalker.walkRequestOrigin_Completed::Inst            0                       # Table walker requests started/completed, data/inst
system.cpu.istage2_mmu.stage2_tlb.cptwalker.walkRequestOrigin_Completed::total            0                       # Table walker requests started/completed, data/inst
system.cpu.istage2_mmu.stage2_tlb.cptwalker.walkRequestOrigin::total            0                       # Table walker requests started/completed, data/inst
system.cpu.istage2_mmu.stage2_tlb.walker.walks            0                       # Table walker walks requested
system.cpu.istage2_mmu.stage2_tlb.walker.walkRequestOrigin_Requested::Data            0                       # Table walker requests started/completed, data/inst
system.cpu.istage2_mmu.stage2_tlb.walker.walkRequestOrigin_Requested::Inst            0                       # Table walker requests started/completed, data/inst
system.cpu.istage2_mmu.stage2_tlb.walker.walkRequestOrigin_Requested::total            0                       # Table walker requests started/completed, data/inst
system.cpu.istage2_mmu.stage2_tlb.walker.walkRequestOrigin_Completed::Data            0                       # Table walker requests started/completed, data/inst
system.cpu.istage2_mmu.stage2_tlb.walker.walkRequestOrigin_Completed::Inst            0                       # Table walker requests started/completed, data/inst
system.cpu.istage2_mmu.stage2_tlb.walker.walkRequestOrigin_Completed::total            0                       # Table walker requests started/completed, data/inst
system.cpu.istage2_mmu.stage2_tlb.walker.walkRequestOrigin::total            0                       # Table walker requests started/completed, data/inst
system.cpu.istage2_mmu.stage2_tlb.inst_hits            0                       # ITB inst hits
system.cpu.istage2_mmu.stage2_tlb.inst_misses            0                       # ITB inst misses
system.cpu.istage2_mmu.stage2_tlb.read_hits            0                       # DTB read hits
system.cpu.istage2_mmu.stage2_tlb.read_misses            0                       # DTB read misses
system.cpu.istage2_mmu.stage2_tlb.write_hits            0                       # DTB write hits
system.cpu.istage2_mmu.stage2_tlb.write_misses            0                       # DTB write misses
system.cpu.istage2_mmu.stage2_tlb.flush_tlb            0                       # Number of times complete TLB was flushed
system.cpu.istage2_mmu.stage2_tlb.flush_tlb_mva            0                       # Number of times TLB was flushed by MVA
system.cpu.istage2_mmu.stage2_tlb.flush_tlb_mva_asid            0                       # Number of times TLB was flushed by MVA & ASID
system.cpu.istage2_mmu.stage2_tlb.flush_tlb_asid            0                       # Number of times TLB was flushed by ASID
system.cpu.istage2_mmu.stage2_tlb.flush_entries            0                       # Number of entries that have been flushed from TLB
system.cpu.istage2_mmu.stage2_tlb.align_faults            0                       # Number of TLB faults due to alignment restrictions
system.cpu.istage2_mmu.stage2_tlb.prefetch_faults            0                       # Number of TLB faults due to prefetch
system.cpu.istage2_mmu.stage2_tlb.domain_faults            0                       # Number of TLB faults due to domain restrictions
system.cpu.istage2_mmu.stage2_tlb.perms_faults            0                       # Number of TLB faults due to permissions restrictions
system.cpu.istage2_mmu.stage2_tlb.read_accesses            0                       # DTB read accesses
system.cpu.istage2_mmu.stage2_tlb.write_accesses            0                       # DTB write accesses
system.cpu.istage2_mmu.stage2_tlb.inst_accesses            0                       # ITB inst accesses
system.cpu.istage2_mmu.stage2_tlb.hits              0                       # DTB hits
system.cpu.istage2_mmu.stage2_tlb.misses            0                       # DTB misses
system.cpu.istage2_mmu.stage2_tlb.accesses            0                       # DTB accesses
system.cpu.itb.cptwalker.walks                      0                       # Table walker walks requested
system.cpu.itb.cptwalker.walkRequestOrigin_Requested::Data            0                       # Table walker requests started/completed, data/inst
system.cpu.itb.cptwalker.walkRequestOrigin_Requested::Inst            0                       # Table walker requests started/completed, data/inst
system.cpu.itb.cptwalker.walkRequestOrigin_Requested::total            0                       # Table walker requests started/completed, data/inst
system.cpu.itb.cptwalker.walkRequestOrigin_Completed::Data            0                       # Table walker requests started/completed, data/inst
system.cpu.itb.cptwalker.walkRequestOrigin_Completed::Inst            0                       # Table walker requests started/completed, data/inst
system.cpu.itb.cptwalker.walkRequestOrigin_Completed::total            0                       # Table walker requests started/completed, data/inst
system.cpu.itb.cptwalker.walkRequestOrigin::total            0                       # Table walker requests started/completed, data/inst
system.cpu.itb.walker.walks                         0                       # Table walker walks requested
system.cpu.itb.walker.walkRequestOrigin_Requested::Data            0                       # Table walker requests started/completed, data/inst
system.cpu.itb.walker.walkRequestOrigin_Requested::Inst            0                       # Table walker requests started/completed, data/inst
system.cpu.itb.walker.walkRequestOrigin_Requested::total            0                       # Table walker requests started/completed, data/inst
system.cpu.itb.walker.walkRequestOrigin_Completed::Data            0                       # Table walker requests started/completed, data/inst
system.cpu.itb.walker.walkRequestOrigin_Completed::Inst            0                       # Table walker requests started/completed, data/inst
system.cpu.itb.walker.walkRequestOrigin_Completed::total            0                       # Table walker requests started/completed, data/inst
system.cpu.itb.walker.walkRequestOrigin::total            0                       # Table walker requests started/completed, data/inst
system.cpu.itb.inst_hits                            0                       # ITB inst hits
system.cpu.itb.inst_misses                          0                       # ITB inst misses
system.cpu.itb.read_hits                            0                       # DTB read hits
system.cpu.itb.read_misses                          0                       # DTB read misses
system.cpu.itb.write_hits                           0                       # DTB write hits
system.cpu.itb.write_misses                         0                       # DTB write misses
system.cpu.itb.flush_tlb                            0                       # Number of times complete TLB was flushed
system.cpu.itb.flush_tlb_mva                        0                       # Number of times TLB was flushed by MVA
system.cpu.itb.flush_tlb_mva_asid                   0                       # Number of times TLB was flushed by MVA & ASID
system.cpu.itb.flush_tlb_asid                       0                       # Number of times TLB was flushed by ASID
system.cpu.itb.flush_entries                        0                       # Number of entries that have been flushed from TLB
system.cpu.itb.align_faults                         0                       # Number of TLB faults due to alignment restrictions
system.cpu.itb.prefetch_faults                      0                       # Number of TLB faults due to prefetch
system.cpu.itb.domain_faults                        0                       # Number of TLB faults due to domain restrictions
system.cpu.itb.perms_faults                         0                       # Number of TLB faults due to permissions restrictions
system.cpu.itb.read_accesses                        0                       # DTB read accesses
system.cpu.itb.write_accesses                       0                       # DTB write accesses
system.cpu.itb.inst_accesses                        0                       # ITB inst accesses
system.cpu.itb.hits                                 0                       # DTB hits
system.cpu.itb.misses                               0                       # DTB misses
system.cpu.itb.accesses                             0                       # DTB accesses
system.cpu.workload.num_syscalls                   67                       # Number of system calls
system.cpu.numCycles                        146558276                       # number of cpu cycles simulated
system.cpu.numWorkItemsStarted                      0                       # number of work items this cpu started
system.cpu.numWorkItemsCompleted                    0                       # number of work items this cpu completed
system.cpu.fetch.icacheStallCycles           49362121                       # Number of cycles fetch is stalled on an Icache miss
system.cpu.fetch.Insts                      319168948                       # Number of instructions fetch has processed
system.cpu.fetch.Branches                    52666729                       # Number of branches that fetch encountered
system.cpu.fetch.predictedBranches           34900025                       # Number of branches that fetch has predicted taken
system.cpu.fetch.Cycles                      91237873                       # Number of cycles fetch has run and was not squashing or blocked
system.cpu.fetch.SquashCycles                 5182653                       # Number of cycles fetch has spent squashing
system.cpu.fetch.TlbCycles                        254                       # Number of cycles fetch has spent waiting for tlb
system.cpu.fetch.MiscStallCycles                 3401                       # Number of cycles fetch has spent waiting on interrupts, or bad addresses, or out of MSHRs
system.cpu.fetch.PendingTrapStallCycles         64504                       # Number of stall cycles due to pending traps
system.cpu.fetch.IcacheWaitRetryStallCycles         1067                       # Number of stall cycles due to full MSHR
system.cpu.fetch.CacheLines                  45907682                       # Number of cache lines fetched
system.cpu.fetch.IcacheSquashes               1003370                       # Number of outstanding Icache misses that were squashed
system.cpu.fetch.ItlbSquashes                       1                       # Number of outstanding ITLB misses that were squashed
system.cpu.fetch.rateDist::samples          143260546                       # Number of instructions fetched each cycle (Total)
system.cpu.fetch.rateDist::mean              2.554785                       # Number of instructions fetched each cycle (Total)
system.cpu.fetch.rateDist::stdev             3.107981                       # Number of instructions fetched each cycle (Total)
system.cpu.fetch.rateDist::underflows               0      0.00%      0.00% # Number of instructions fetched each cycle (Total)
system.cpu.fetch.rateDist::0                 71408728     49.85%     49.85% # Number of instructions fetched each cycle (Total)
system.cpu.fetch.rateDist::1                  8656937      6.04%     55.89% # Number of instructions fetched each cycle (Total)
system.cpu.fetch.rateDist::2                  5965976      4.16%     60.05% # Number of instructions fetched each cycle (Total)
system.cpu.fetch.rateDist::3                  7387735      5.16%     65.21% # Number of instructions fetched each cycle (Total)
system.cpu.fetch.rateDist::4                  7756985      5.41%     70.62% # Number of instructions fetched each cycle (Total)
system.cpu.fetch.rateDist::5                  9374912      6.54%     77.17% # Number of instructions fetched each cycle (Total)
system.cpu.fetch.rateDist::6                  6464270      4.51%     81.68% # Number of instructions fetched each cycle (Total)
system.cpu.fetch.rateDist::7                  3400398      2.37%     84.05% # Number of instructions fetched each cycle (Total)
system.cpu.fetch.rateDist::8                 22844605     15.95%    100.00% # Number of instructions fetched each cycle (Total)
system.cpu.fetch.rateDist::overflows                0      0.00%    100.00% # Number of instructions fetched each cycle (Total)
system.cpu.fetch.rateDist::min_value                0                       # Number of instructions fetched each cycle (Total)
system.cpu.fetch.rateDist::max_value                8                       # Number of instructions fetched each cycle (Total)
system.cpu.fetch.rateDist::total            143260546                       # Number of instructions fetched each cycle (Total)
system.cpu.fetch.branchRate                  0.359357                       # Number of branch fetches per cycle
system.cpu.fetch.rate                        2.177761                       # Number of inst fetches per cycle
system.cpu.decode.IdleCycles                 39463887                       # Number of cycles decode is idle
system.cpu.decode.BlockedCycles              38826063                       # Number of cycles decode is blocked
system.cpu.decode.RunCycles                  55794866                       # Number of cycles decode is running
system.cpu.decode.UnblockCycles               6619640                       # Number of cycles decode is unblocking
system.cpu.decode.SquashCycles                2556090                       # Number of cycles decode is squashing
system.cpu.decode.BranchResolved             12728002                       # Number of times decode resolved a branch
system.cpu.decode.BranchMispred                 36437                       # Number of times decode detected a branch misprediction
system.cpu.decode.DecodedInsts              347364231                       # Number of instructions handled by decode
system.cpu.decode.SquashedInsts                106455                       # Number of squashed instructions handled by decode
system.cpu.rename.SquashCycles                2556090                       # Number of cycles rename is squashing
system.cpu.rename.IdleCycles                 42938436                       # Number of cycles rename is idle
system.cpu.rename.BlockCycles                21339665                       # Number of cycles rename is blocking
system.cpu.rename.serializeStallCycles         427592                       # count of cycles rename stalled for serializing inst
system.cpu.rename.RunCycles                  58576766                       # Number of cycles rename is running
system.cpu.rename.UnblockCycles              17421997                       # Number of cycles rename is unblocking
system.cpu.rename.RenamedInsts              338027956                       # Number of instructions processed by rename
system.cpu.rename.ROBFullEvents                 40889                       # Number of times rename has blocked due to ROB full
system.cpu.rename.IQFullEvents               11151707                       # Number of times rename has blocked due to IQ full
system.cpu.rename.LQFullEvents                1302824                       # Number of times rename has blocked due to LQ full
system.cpu.rename.SQFullEvents                4268290                       # Number of times rename has blocked due to SQ full
system.cpu.rename.RenamedOperands           438160962                       # Number of destination operands rename has renamed
system.cpu.rename.RenameLookups            1593919555                       # Number of register rename lookups that rename has made
system.cpu.rename.int_rename_lookups        443130168                       # Number of integer rename lookups
system.cpu.rename.fp_rename_lookups               343                       # Number of floating rename lookups
system.cpu.rename.CommittedMaps             310796576                       # Number of HB maps that are committed
system.cpu.rename.UndoneMaps                127364386                       # Number of HB maps that are undone due to squashing
system.cpu.rename.serializingInsts               9914                       # count of serializing insts renamed
system.cpu.rename.tempSerializingInsts          10154                       # count of temporary serializing insts renamed
system.cpu.rename.skidInsts                  27517754                       # count of insts added to the skid buffer
system.cpu.memDep0.insertedLoads             42360075                       # Number of loads inserted to the mem dependence unit.
system.cpu.memDep0.insertedStores            31159135                       # Number of stores inserted to the mem dependence unit.
system.cpu.memDep0.conflictingLoads           6331675                       # Number of conflicting loads.
system.cpu.memDep0.conflictingStores          9878049                       # Number of conflicting stores.
system.cpu.iq.iqInstsAdded                  322807294                       # Number of instructions added to the IQ (excludes non-spec)
system.cpu.iq.iqNonSpecInstsAdded               14003                       # Number of non-speculative instructions added to the IQ
system.cpu.iq.iqInstsIssued                 276549268                       # Number of instructions issued
system.cpu.iq.iqSquashedInstsIssued            166303                       # Number of squashed instructions issued
system.cpu.iq.iqSquashedInstsExamined        83444960                       # Number of squashed instructions iterated over during squash; mainly for profiling
system.cpu.iq.iqSquashedOperandsExamined    262342439                       # Number of squashed operands that are examined and possibly removed from graph
system.cpu.iq.iqSquashedNonSpecRemoved           4693                       # Number of squashed non-spec instructions that were removed
system.cpu.iq.issued_per_cycle::samples     143260546                       # Number of insts issued each cycle
system.cpu.iq.issued_per_cycle::mean         1.930394                       # Number of insts issued each cycle
system.cpu.iq.issued_per_cycle::stdev        1.866249                       # Number of insts issued each cycle
system.cpu.iq.issued_per_cycle::underflows            0      0.00%      0.00% # Number of insts issued each cycle
system.cpu.iq.issued_per_cycle::0            42575362     29.72%     29.72% # Number of insts issued each cycle
system.cpu.iq.issued_per_cycle::1            29609243     20.67%     50.39% # Number of insts issued each cycle
system.cpu.iq.issued_per_cycle::2            22248369     15.53%     65.92% # Number of insts issued each cycle
system.cpu.iq.issued_per_cycle::3            19065615     13.31%     79.23% # Number of insts issued each cycle
system.cpu.iq.issued_per_cycle::4            14635293     10.22%     89.44% # Number of insts issued each cycle
system.cpu.iq.issued_per_cycle::5             7468481      5.21%     94.65% # Number of insts issued each cycle
system.cpu.iq.issued_per_cycle::6             5077137      3.54%     98.20% # Number of insts issued each cycle
system.cpu.iq.issued_per_cycle::7             1748325      1.22%     99.42% # Number of insts issued each cycle
system.cpu.iq.issued_per_cycle::8              832721      0.58%    100.00% # Number of insts issued each cycle
system.cpu.iq.issued_per_cycle::overflows            0      0.00%    100.00% # Number of insts issued each cycle
system.cpu.iq.issued_per_cycle::min_value            0                       # Number of insts issued each cycle
system.cpu.iq.issued_per_cycle::max_value            8                       # Number of insts issued each cycle
system.cpu.iq.issued_per_cycle::total       143260546                       # Number of insts issued each cycle
system.cpu.iq.fu_full::No_OpClass                   0      0.00%      0.00% # attempts to use FU when none available
system.cpu.iq.fu_full::IntAlu                 1059503     49.08%     49.08% # attempts to use FU when none available
system.cpu.iq.fu_full::IntMult                    551      0.03%     49.11% # attempts to use FU when none available
system.cpu.iq.fu_full::IntDiv                       0      0.00%     49.11% # attempts to use FU when none available
system.cpu.iq.fu_full::FloatAdd                     0      0.00%     49.11% # attempts to use FU when none available
system.cpu.iq.fu_full::FloatCmp                     0      0.00%     49.11% # attempts to use FU when none available
system.cpu.iq.fu_full::FloatCvt                     0      0.00%     49.11% # attempts to use FU when none available
system.cpu.iq.fu_full::FloatMult                    0      0.00%     49.11% # attempts to use FU when none available
system.cpu.iq.fu_full::FloatDiv                     0      0.00%     49.11% # attempts to use FU when none available
system.cpu.iq.fu_full::FloatSqrt                    0      0.00%     49.11% # attempts to use FU when none available
system.cpu.iq.fu_full::SimdAdd                      0      0.00%     49.11% # attempts to use FU when none available
system.cpu.iq.fu_full::SimdAddAcc                   0      0.00%     49.11% # attempts to use FU when none available
system.cpu.iq.fu_full::SimdAlu                      0      0.00%     49.11% # attempts to use FU when none available
system.cpu.iq.fu_full::SimdCmp                      0      0.00%     49.11% # attempts to use FU when none available
system.cpu.iq.fu_full::SimdCvt                      0      0.00%     49.11% # attempts to use FU when none available
system.cpu.iq.fu_full::SimdMisc                     0      0.00%     49.11% # attempts to use FU when none available
system.cpu.iq.fu_full::SimdMult                     0      0.00%     49.11% # attempts to use FU when none available
system.cpu.iq.fu_full::SimdMultAcc                  0      0.00%     49.11% # attempts to use FU when none available
system.cpu.iq.fu_full::SimdShift                    0      0.00%     49.11% # attempts to use FU when none available
system.cpu.iq.fu_full::SimdShiftAcc                 0      0.00%     49.11% # attempts to use FU when none available
system.cpu.iq.fu_full::SimdSqrt                     0      0.00%     49.11% # attempts to use FU when none available
system.cpu.iq.fu_full::SimdFloatAdd                 0      0.00%     49.11% # attempts to use FU when none available
system.cpu.iq.fu_full::SimdFloatAlu                 0      0.00%     49.11% # attempts to use FU when none available
system.cpu.iq.fu_full::SimdFloatCmp                 0      0.00%     49.11% # attempts to use FU when none available
system.cpu.iq.fu_full::SimdFloatCvt                 0      0.00%     49.11% # attempts to use FU when none available
system.cpu.iq.fu_full::SimdFloatDiv                 0      0.00%     49.11% # attempts to use FU when none available
system.cpu.iq.fu_full::SimdFloatMisc                0      0.00%     49.11% # attempts to use FU when none available
system.cpu.iq.fu_full::SimdFloatMult                0      0.00%     49.11% # attempts to use FU when none available
system.cpu.iq.fu_full::SimdFloatMultAcc             0      0.00%     49.11% # attempts to use FU when none available
system.cpu.iq.fu_full::SimdFloatSqrt                0      0.00%     49.11% # attempts to use FU when none available
system.cpu.iq.fu_full::MemRead                 661615     30.65%     79.75% # attempts to use FU when none available
system.cpu.iq.fu_full::MemWrite                437042     20.25%    100.00% # attempts to use FU when none available
system.cpu.iq.fu_full::IprAccess                    0      0.00%    100.00% # attempts to use FU when none available
system.cpu.iq.fu_full::InstPrefetch                 0      0.00%    100.00% # attempts to use FU when none available
system.cpu.iq.FU_type_0::No_OpClass                 0      0.00%      0.00% # Type of FU issued
system.cpu.iq.FU_type_0::IntAlu             207044301     74.87%     74.87% # Type of FU issued
system.cpu.iq.FU_type_0::IntMult              1847285      0.67%     75.54% # Type of FU issued
system.cpu.iq.FU_type_0::IntDiv                     0      0.00%     75.54% # Type of FU issued
system.cpu.iq.FU_type_0::FloatAdd                  14      0.00%     75.54% # Type of FU issued
system.cpu.iq.FU_type_0::FloatCmp                   0      0.00%     75.54% # Type of FU issued
system.cpu.iq.FU_type_0::FloatCvt                   0      0.00%     75.54% # Type of FU issued
system.cpu.iq.FU_type_0::FloatMult                  0      0.00%     75.54% # Type of FU issued
system.cpu.iq.FU_type_0::FloatDiv                   0      0.00%     75.54% # Type of FU issued
system.cpu.iq.FU_type_0::FloatSqrt                  0      0.00%     75.54% # Type of FU issued
system.cpu.iq.FU_type_0::SimdAdd                    0      0.00%     75.54% # Type of FU issued
system.cpu.iq.FU_type_0::SimdAddAcc                 0      0.00%     75.54% # Type of FU issued
system.cpu.iq.FU_type_0::SimdAlu                    1      0.00%     75.54% # Type of FU issued
system.cpu.iq.FU_type_0::SimdCmp                    0      0.00%     75.54% # Type of FU issued
system.cpu.iq.FU_type_0::SimdCvt                    0      0.00%     75.54% # Type of FU issued
system.cpu.iq.FU_type_0::SimdMisc                   0      0.00%     75.54% # Type of FU issued
system.cpu.iq.FU_type_0::SimdMult                   0      0.00%     75.54% # Type of FU issued
system.cpu.iq.FU_type_0::SimdMultAcc                4      0.00%     75.54% # Type of FU issued
system.cpu.iq.FU_type_0::SimdShift                  0      0.00%     75.54% # Type of FU issued
system.cpu.iq.FU_type_0::SimdShiftAcc               0      0.00%     75.54% # Type of FU issued
system.cpu.iq.FU_type_0::SimdSqrt                   0      0.00%     75.54% # Type of FU issued
system.cpu.iq.FU_type_0::SimdFloatAdd               0      0.00%     75.54% # Type of FU issued
system.cpu.iq.FU_type_0::SimdFloatAlu               0      0.00%     75.54% # Type of FU issued
system.cpu.iq.FU_type_0::SimdFloatCmp               2      0.00%     75.54% # Type of FU issued
system.cpu.iq.FU_type_0::SimdFloatCvt               0      0.00%     75.54% # Type of FU issued
system.cpu.iq.FU_type_0::SimdFloatDiv               0      0.00%     75.54% # Type of FU issued
system.cpu.iq.FU_type_0::SimdFloatMisc              3      0.00%     75.54% # Type of FU issued
system.cpu.iq.FU_type_0::SimdFloatMult              0      0.00%     75.54% # Type of FU issued
system.cpu.iq.FU_type_0::SimdFloatMultAcc            0      0.00%     75.54% # Type of FU issued
system.cpu.iq.FU_type_0::SimdFloatSqrt              0      0.00%     75.54% # Type of FU issued
system.cpu.iq.FU_type_0::MemRead             41365637     14.96%     90.49% # Type of FU issued
system.cpu.iq.FU_type_0::MemWrite            26292021      9.51%    100.00% # Type of FU issued
system.cpu.iq.FU_type_0::IprAccess                  0      0.00%    100.00% # Type of FU issued
system.cpu.iq.FU_type_0::InstPrefetch               0      0.00%    100.00% # Type of FU issued
system.cpu.iq.FU_type_0::total              276549268                       # Type of FU issued
system.cpu.iq.rate                           1.886958                       # Inst issue rate
system.cpu.iq.fu_busy_cnt                     2158711                       # FU busy when requested
system.cpu.iq.fu_busy_rate                   0.007806                       # FU busy rate (busy events/executed inst)
system.cpu.iq.int_inst_queue_reads          698684018                       # Number of integer instruction queue reads
system.cpu.iq.int_inst_queue_writes         406323365                       # Number of integer instruction queue writes
system.cpu.iq.int_inst_queue_wakeup_accesses    267392748                       # Number of integer instruction queue wakeup accesses
system.cpu.iq.fp_inst_queue_reads                  78                       # Number of floating instruction queue reads
system.cpu.iq.fp_inst_queue_writes                286                       # Number of floating instruction queue writes
system.cpu.iq.fp_inst_queue_wakeup_accesses           37                       # Number of floating instruction queue wakeup accesses
system.cpu.iq.int_alu_accesses              278707938                       # Number of integer alu accesses
system.cpu.iq.fp_alu_accesses                      41                       # Number of floating point alu accesses
system.cpu.iew.lsq.thread0.forwLoads          3868317                       # Number of loads that had data forwarded from stores
system.cpu.iew.lsq.thread0.invAddrLoads             0                       # Number of loads ignored due to an invalid address
system.cpu.iew.lsq.thread0.squashedLoads     12500390                       # Number of loads squashed
system.cpu.iew.lsq.thread0.ignoredResponses        23715                       # Number of memory responses ignored because the instruction is squashed
system.cpu.iew.lsq.thread0.memOrderViolation        58697                       # Number of memory ordering violations
system.cpu.iew.lsq.thread0.squashedStores      7466258                       # Number of stores squashed
system.cpu.iew.lsq.thread0.invAddrSwpfs             0                       # Number of software prefetches ignored due to an invalid address
system.cpu.iew.lsq.thread0.blockedLoads             0                       # Number of blocked loads due to partial load-store forwarding
system.cpu.iew.lsq.thread0.rescheduledLoads      3260662                       # Number of loads that were rescheduled
system.cpu.iew.lsq.thread0.cacheBlocked        163573                       # Number of times an access to memory failed due to the cache being blocked
system.cpu.iew.iewIdleCycles                        0                       # Number of cycles IEW is idle
system.cpu.iew.iewSquashCycles                2556090                       # Number of cycles IEW is squashing
system.cpu.iew.iewBlockCycles                17166743                       # Number of cycles IEW is blocking
system.cpu.iew.iewUnblockCycles               2534735                       # Number of cycles IEW is unblocking
system.cpu.iew.iewDispatchedInsts           322823821                       # Number of instructions dispatched to IQ
system.cpu.iew.iewDispSquashedInsts            625217                       # Number of squashed instructions skipped by dispatch
system.cpu.iew.iewDispLoadInsts              42360075                       # Number of dispatched load instructions
system.cpu.iew.iewDispStoreInsts             31159135                       # Number of dispatched store instructions
system.cpu.iew.iewDispNonSpecInsts               9338                       # Number of dispatched non-speculative instructions
system.cpu.iew.iewIQFullEvents                 589810                       # Number of times the IQ has become full, causing a stall
system.cpu.iew.iewLSQFullEvents               1837183                       # Number of times the LSQ has become full, causing a stall
system.cpu.iew.memOrderViolationEvents          58697                       # Number of memory order violations
system.cpu.iew.predictedTakenIncorrect        1897795                       # Number of branches that were predicted taken incorrectly
system.cpu.iew.predictedNotTakenIncorrect       805958                       # Number of branches that were predicted not taken incorrectly
system.cpu.iew.branchMispredicts              2703753                       # Number of branch mispredicts detected at execute
system.cpu.iew.iewExecutedInsts             273237092                       # Number of executed instructions
system.cpu.iew.iewExecLoadInsts              39956309                       # Number of load instructions executed
system.cpu.iew.iewExecSquashedInsts           3312176                       # Number of squashed instructions skipped in execute
system.cpu.iew.exec_swp                             0                       # number of swp insts executed
system.cpu.iew.exec_nop                          2524                       # number of nop insts executed
system.cpu.iew.exec_refs                     65818758                       # number of memory reference insts executed
system.cpu.iew.exec_branches                 39094027                       # Number of branches executed
system.cpu.iew.exec_stores                   25862449                       # Number of stores executed
system.cpu.iew.exec_rate                     1.864358                       # Inst execution rate
system.cpu.iew.wb_sent                      268127586                       # cumulative count of insts sent to commit
system.cpu.iew.wb_count                     267392785                       # cumulative count of insts written-back
system.cpu.iew.wb_producers                 176981331                       # num instructions producing a value
system.cpu.iew.wb_consumers                 417702964                       # num instructions consuming a value
system.cpu.iew.wb_penalized                         0                       # number of instrctions required to write to 'other' IQ
system.cpu.iew.wb_rate                       1.824481                       # insts written-back per cycle
system.cpu.iew.wb_fanout                     0.423701                       # average fanout of values written-back
system.cpu.iew.wb_penalized_rate                    0                       # fraction of instructions written-back that wrote to 'other' IQ
system.cpu.commit.commitSquashedInsts        83472180                       # The number of squashed insts skipped by commit
system.cpu.commit.commitNonSpecStalls            9310                       # The number of times commit has been forced to stall to communicate backwards
system.cpu.commit.branchMispredicts           2513527                       # The number of times a branch was mispredicted
system.cpu.commit.committed_per_cycle::samples    131292034                       # Number of insts commited each cycle
system.cpu.commit.committed_per_cycle::mean     1.823236                       # Number of insts commited each cycle
system.cpu.commit.committed_per_cycle::stdev     2.340198                       # Number of insts commited each cycle
system.cpu.commit.committed_per_cycle::underflows            0      0.00%      0.00% # Number of insts commited each cycle
system.cpu.commit.committed_per_cycle::0     45874596     34.94%     34.94% # Number of insts commited each cycle
system.cpu.commit.committed_per_cycle::1     40664052     30.97%     65.91% # Number of insts commited each cycle
system.cpu.commit.committed_per_cycle::2     12403394      9.45%     75.36% # Number of insts commited each cycle
system.cpu.commit.committed_per_cycle::3      7534339      5.74%     81.10% # Number of insts commited each cycle
system.cpu.commit.committed_per_cycle::4      7790988      5.93%     87.03% # Number of insts commited each cycle
system.cpu.commit.committed_per_cycle::5      3130363      2.38%     89.42% # Number of insts commited each cycle
system.cpu.commit.committed_per_cycle::6      2621288      2.00%     91.41% # Number of insts commited each cycle
system.cpu.commit.committed_per_cycle::7      1425127      1.09%     92.50% # Number of insts commited each cycle
system.cpu.commit.committed_per_cycle::8      9847887      7.50%    100.00% # Number of insts commited each cycle
system.cpu.commit.committed_per_cycle::overflows            0      0.00%    100.00% # Number of insts commited each cycle
system.cpu.commit.committed_per_cycle::min_value            0                       # Number of insts commited each cycle
system.cpu.commit.committed_per_cycle::max_value            8                       # Number of insts commited each cycle
system.cpu.commit.committed_per_cycle::total    131292034                       # Number of insts commited each cycle
system.cpu.commit.committedInsts            209064823                       # Number of instructions committed
system.cpu.commit.committedOps              239376337                       # Number of ops (including micro ops) committed
system.cpu.commit.swp_count                         0                       # Number of s/w prefetches committed
system.cpu.commit.refs                       53552562                       # Number of memory references committed
system.cpu.commit.loads                      29859685                       # Number of loads committed
system.cpu.commit.membars                        4653                       # Number of memory barriers committed
system.cpu.commit.branches                   34361351                       # Number of branches committed
system.cpu.commit.fp_insts                         16                       # Number of committed floating point instructions.
system.cpu.commit.int_insts                 222615737                       # Number of committed integer instructions.
system.cpu.commit.function_calls              8252608                       # Number of function calls committed.
system.cpu.commit.op_class_0::No_OpClass            0      0.00%      0.00% # Class of committed instruction
system.cpu.commit.op_class_0::IntAlu        184205689     76.95%     76.95% # Class of committed instruction
system.cpu.commit.op_class_0::IntMult         1618083      0.68%     77.63% # Class of committed instruction
system.cpu.commit.op_class_0::IntDiv                0      0.00%     77.63% # Class of committed instruction
system.cpu.commit.op_class_0::FloatAdd              0      0.00%     77.63% # Class of committed instruction
system.cpu.commit.op_class_0::FloatCmp              0      0.00%     77.63% # Class of committed instruction
system.cpu.commit.op_class_0::FloatCvt              0      0.00%     77.63% # Class of committed instruction
system.cpu.commit.op_class_0::FloatMult             0      0.00%     77.63% # Class of committed instruction
system.cpu.commit.op_class_0::FloatDiv              0      0.00%     77.63% # Class of committed instruction
system.cpu.commit.op_class_0::FloatSqrt             0      0.00%     77.63% # Class of committed instruction
system.cpu.commit.op_class_0::SimdAdd               0      0.00%     77.63% # Class of committed instruction
system.cpu.commit.op_class_0::SimdAddAcc            0      0.00%     77.63% # Class of committed instruction
system.cpu.commit.op_class_0::SimdAlu               0      0.00%     77.63% # Class of committed instruction
system.cpu.commit.op_class_0::SimdCmp               0      0.00%     77.63% # Class of committed instruction
system.cpu.commit.op_class_0::SimdCvt               0      0.00%     77.63% # Class of committed instruction
system.cpu.commit.op_class_0::SimdMisc              0      0.00%     77.63% # Class of committed instruction
system.cpu.commit.op_class_0::SimdMult              0      0.00%     77.63% # Class of committed instruction
system.cpu.commit.op_class_0::SimdMultAcc            0      0.00%     77.63% # Class of committed instruction
system.cpu.commit.op_class_0::SimdShift             0      0.00%     77.63% # Class of committed instruction
system.cpu.commit.op_class_0::SimdShiftAcc            0      0.00%     77.63% # Class of committed instruction
system.cpu.commit.op_class_0::SimdSqrt              0      0.00%     77.63% # Class of committed instruction
system.cpu.commit.op_class_0::SimdFloatAdd            0      0.00%     77.63% # Class of committed instruction
system.cpu.commit.op_class_0::SimdFloatAlu            0      0.00%     77.63% # Class of committed instruction
system.cpu.commit.op_class_0::SimdFloatCmp            0      0.00%     77.63% # Class of committed instruction
system.cpu.commit.op_class_0::SimdFloatCvt            0      0.00%     77.63% # Class of committed instruction
system.cpu.commit.op_class_0::SimdFloatDiv            0      0.00%     77.63% # Class of committed instruction
system.cpu.commit.op_class_0::SimdFloatMisc            3      0.00%     77.63% # Class of committed instruction
system.cpu.commit.op_class_0::SimdFloatMult            0      0.00%     77.63% # Class of committed instruction
system.cpu.commit.op_class_0::SimdFloatMultAcc            0      0.00%     77.63% # Class of committed instruction
system.cpu.commit.op_class_0::SimdFloatSqrt            0      0.00%     77.63% # Class of committed instruction
system.cpu.commit.op_class_0::MemRead        29859685     12.47%     90.10% # Class of committed instruction
system.cpu.commit.op_class_0::MemWrite       23692877      9.90%    100.00% # Class of committed instruction
system.cpu.commit.op_class_0::IprAccess             0      0.00%    100.00% # Class of committed instruction
system.cpu.commit.op_class_0::InstPrefetch            0      0.00%    100.00% # Class of committed instruction
system.cpu.commit.op_class_0::total         239376337                       # Class of committed instruction
system.cpu.commit.bw_lim_events               9847887                       # number cycles where commit BW limit reached
system.cpu.rob.rob_reads                    444291792                       # The number of ROB reads
system.cpu.rob.rob_writes                   657711256                       # The number of ROB writes
system.cpu.timesIdled                           60166                       # Number of times that the entire CPU went into an idle state and unscheduled itself
system.cpu.idleCycles                         3297730                       # Total number of cycles that the CPU has spent unscheduled due to idling
system.cpu.committedInsts                   209064823                       # Number of Instructions Simulated
system.cpu.committedOps                     239376337                       # Number of Ops (including micro ops) Simulated
system.cpu.cpi                               0.701018                       # CPI: Cycles Per Instruction
system.cpu.cpi_total                         0.701018                       # CPI: Total CPI of All Threads
system.cpu.ipc                               1.426496                       # IPC: Instructions Per Cycle
system.cpu.ipc_total                         1.426496                       # IPC: Total IPC of All Threads
system.cpu.int_regfile_reads                332478903                       # number of integer regfile reads
system.cpu.int_regfile_writes               193880396                       # number of integer regfile writes
system.cpu.fp_regfile_reads                       132                       # number of floating regfile reads
system.cpu.fp_regfile_writes                       84                       # number of floating regfile writes
system.cpu.cc_regfile_reads                 943544478                       # number of cc regfile reads
system.cpu.cc_regfile_writes                145967952                       # number of cc regfile writes
system.cpu.misc_regfile_reads                59954090                       # number of misc regfile reads
system.cpu.misc_regfile_writes                   9180                       # number of misc regfile writes
system.cpu.dcache.tags.replacements            962527                       # number of replacements
system.cpu.dcache.tags.tagsinuse           511.741730                       # Cycle average of tags in use
system.cpu.dcache.tags.total_refs            52203868                       # Total number of references to valid blocks.
system.cpu.dcache.tags.sampled_refs            963039                       # Sample count of references to valid blocks.
system.cpu.dcache.tags.avg_refs             54.207429                       # Average number of references to valid blocks.
system.cpu.dcache.tags.warmup_cycle          74180000                       # Cycle when the warmup percentage was hit.
system.cpu.dcache.tags.occ_blocks::cpu.data   511.741730                       # Average occupied blocks per requestor
system.cpu.dcache.tags.occ_percent::cpu.data     0.999496                       # Average percentage of cache occupancy
system.cpu.dcache.tags.occ_percent::total     0.999496                       # Average percentage of cache occupancy
system.cpu.dcache.tags.occ_task_id_blocks::1024          512                       # Occupied blocks per task id
system.cpu.dcache.tags.age_task_id_blocks_1024::0           62                       # Occupied blocks per task id
system.cpu.dcache.tags.age_task_id_blocks_1024::1          399                       # Occupied blocks per task id
system.cpu.dcache.tags.age_task_id_blocks_1024::2           51                       # Occupied blocks per task id
system.cpu.dcache.tags.occ_task_id_percent::1024            1                       # Percentage of cache occupancy per task id
system.cpu.dcache.tags.tag_accesses         441721943                       # Number of tag accesses
system.cpu.dcache.tags.data_accesses        441721943                       # Number of data accesses
system.cpu.dcache.ReadReq_hits::cpu.data     30853918                       # number of ReadReq hits
system.cpu.dcache.ReadReq_hits::total        30853918                       # number of ReadReq hits
system.cpu.dcache.WriteReq_hits::cpu.data     21331860                       # number of WriteReq hits
system.cpu.dcache.WriteReq_hits::total       21331860                       # number of WriteReq hits
system.cpu.dcache.LoadLockedReq_hits::cpu.data         4517                       # number of LoadLockedReq hits
system.cpu.dcache.LoadLockedReq_hits::total         4517                       # number of LoadLockedReq hits
system.cpu.dcache.StoreCondReq_hits::cpu.data         4588                       # number of StoreCondReq hits
system.cpu.dcache.StoreCondReq_hits::total         4588                       # number of StoreCondReq hits
system.cpu.dcache.demand_hits::cpu.data      52185778                       # number of demand (read+write) hits
system.cpu.dcache.demand_hits::total         52185778                       # number of demand (read+write) hits
system.cpu.dcache.overall_hits::cpu.data     52185778                       # number of overall hits
system.cpu.dcache.overall_hits::total        52185778                       # number of overall hits
system.cpu.dcache.ReadReq_misses::cpu.data      1110090                       # number of ReadReq misses
system.cpu.dcache.ReadReq_misses::total       1110090                       # number of ReadReq misses
system.cpu.dcache.WriteReq_misses::cpu.data      1789376                       # number of WriteReq misses
system.cpu.dcache.WriteReq_misses::total      1789376                       # number of WriteReq misses
system.cpu.dcache.LoadLockedReq_misses::cpu.data          513                       # number of LoadLockedReq misses
system.cpu.dcache.LoadLockedReq_misses::total          513                       # number of LoadLockedReq misses
system.cpu.dcache.StoreCondReq_misses::cpu.data            1                       # number of StoreCondReq misses
system.cpu.dcache.StoreCondReq_misses::total            1                       # number of StoreCondReq misses
system.cpu.dcache.demand_misses::cpu.data      2899466                       # number of demand (read+write) misses
system.cpu.dcache.demand_misses::total        2899466                       # number of demand (read+write) misses
system.cpu.dcache.overall_misses::cpu.data      2899466                       # number of overall misses
system.cpu.dcache.overall_misses::total       2899466                       # number of overall misses
system.cpu.dcache.ReadReq_miss_latency::cpu.data  30620074865                       # number of ReadReq miss cycles
system.cpu.dcache.ReadReq_miss_latency::total  30620074865                       # number of ReadReq miss cycles
system.cpu.dcache.WriteReq_miss_latency::cpu.data  52770935239                       # number of WriteReq miss cycles
system.cpu.dcache.WriteReq_miss_latency::total  52770935239                       # number of WriteReq miss cycles
system.cpu.dcache.LoadLockedReq_miss_latency::cpu.data      6233000                       # number of LoadLockedReq miss cycles
system.cpu.dcache.LoadLockedReq_miss_latency::total      6233000                       # number of LoadLockedReq miss cycles
system.cpu.dcache.StoreCondReq_miss_latency::cpu.data        13000                       # number of StoreCondReq miss cycles
system.cpu.dcache.StoreCondReq_miss_latency::total        13000                       # number of StoreCondReq miss cycles
system.cpu.dcache.demand_miss_latency::cpu.data  83391010104                       # number of demand (read+write) miss cycles
system.cpu.dcache.demand_miss_latency::total  83391010104                       # number of demand (read+write) miss cycles
system.cpu.dcache.overall_miss_latency::cpu.data  83391010104                       # number of overall miss cycles
system.cpu.dcache.overall_miss_latency::total  83391010104                       # number of overall miss cycles
system.cpu.dcache.ReadReq_accesses::cpu.data     31964008                       # number of ReadReq accesses(hits+misses)
system.cpu.dcache.ReadReq_accesses::total     31964008                       # number of ReadReq accesses(hits+misses)
system.cpu.dcache.WriteReq_accesses::cpu.data     23121236                       # number of WriteReq accesses(hits+misses)
system.cpu.dcache.WriteReq_accesses::total     23121236                       # number of WriteReq accesses(hits+misses)
system.cpu.dcache.LoadLockedReq_accesses::cpu.data         5030                       # number of LoadLockedReq accesses(hits+misses)
system.cpu.dcache.LoadLockedReq_accesses::total         5030                       # number of LoadLockedReq accesses(hits+misses)
system.cpu.dcache.StoreCondReq_accesses::cpu.data         4589                       # number of StoreCondReq accesses(hits+misses)
system.cpu.dcache.StoreCondReq_accesses::total         4589                       # number of StoreCondReq accesses(hits+misses)
system.cpu.dcache.demand_accesses::cpu.data     55085244                       # number of demand (read+write) accesses
system.cpu.dcache.demand_accesses::total     55085244                       # number of demand (read+write) accesses
system.cpu.dcache.overall_accesses::cpu.data     55085244                       # number of overall (read+write) accesses
system.cpu.dcache.overall_accesses::total     55085244                       # number of overall (read+write) accesses
system.cpu.dcache.ReadReq_miss_rate::cpu.data     0.034729                       # miss rate for ReadReq accesses
system.cpu.dcache.ReadReq_miss_rate::total     0.034729                       # miss rate for ReadReq accesses
system.cpu.dcache.WriteReq_miss_rate::cpu.data     0.077391                       # miss rate for WriteReq accesses
system.cpu.dcache.WriteReq_miss_rate::total     0.077391                       # miss rate for WriteReq accesses
system.cpu.dcache.LoadLockedReq_miss_rate::cpu.data     0.101988                       # miss rate for LoadLockedReq accesses
system.cpu.dcache.LoadLockedReq_miss_rate::total     0.101988                       # miss rate for LoadLockedReq accesses
system.cpu.dcache.StoreCondReq_miss_rate::cpu.data     0.000218                       # miss rate for StoreCondReq accesses
system.cpu.dcache.StoreCondReq_miss_rate::total     0.000218                       # miss rate for StoreCondReq accesses
system.cpu.dcache.demand_miss_rate::cpu.data     0.052636                       # miss rate for demand accesses
system.cpu.dcache.demand_miss_rate::total     0.052636                       # miss rate for demand accesses
system.cpu.dcache.overall_miss_rate::cpu.data     0.052636                       # miss rate for overall accesses
system.cpu.dcache.overall_miss_rate::total     0.052636                       # miss rate for overall accesses
system.cpu.dcache.ReadReq_avg_miss_latency::cpu.data 27583.416538                       # average ReadReq miss latency
system.cpu.dcache.ReadReq_avg_miss_latency::total 27583.416538                       # average ReadReq miss latency
system.cpu.dcache.WriteReq_avg_miss_latency::cpu.data 29491.250156                       # average WriteReq miss latency
system.cpu.dcache.WriteReq_avg_miss_latency::total 29491.250156                       # average WriteReq miss latency
system.cpu.dcache.LoadLockedReq_avg_miss_latency::cpu.data 12150.097466                       # average LoadLockedReq miss latency
system.cpu.dcache.LoadLockedReq_avg_miss_latency::total 12150.097466                       # average LoadLockedReq miss latency
system.cpu.dcache.StoreCondReq_avg_miss_latency::cpu.data        13000                       # average StoreCondReq miss latency
system.cpu.dcache.StoreCondReq_avg_miss_latency::total        13000                       # average StoreCondReq miss latency
system.cpu.dcache.demand_avg_miss_latency::cpu.data 28760.816683                       # average overall miss latency
system.cpu.dcache.demand_avg_miss_latency::total 28760.816683                       # average overall miss latency
system.cpu.dcache.overall_avg_miss_latency::cpu.data 28760.816683                       # average overall miss latency
system.cpu.dcache.overall_avg_miss_latency::total 28760.816683                       # average overall miss latency
system.cpu.dcache.blocked_cycles::no_mshrs       732618                       # number of cycles access was blocked
system.cpu.dcache.blocked_cycles::no_targets        45705                       # number of cycles access was blocked
system.cpu.dcache.blocked::no_mshrs             34721                       # number of cycles access was blocked
system.cpu.dcache.blocked::no_targets             315                       # number of cycles access was blocked
system.cpu.dcache.avg_blocked_cycles::no_mshrs    21.100141                       # average number of cycles each access was blocked
system.cpu.dcache.avg_blocked_cycles::no_targets   145.095238                       # average number of cycles each access was blocked
system.cpu.dcache.fast_writes                       0                       # number of fast writes performed
system.cpu.dcache.cache_copies                      0                       # number of cache copies performed
system.cpu.dcache.writebacks::writebacks       731215                       # number of writebacks
system.cpu.dcache.writebacks::total            731215                       # number of writebacks
system.cpu.dcache.ReadReq_mshr_hits::cpu.data       393460                       # number of ReadReq MSHR hits
system.cpu.dcache.ReadReq_mshr_hits::total       393460                       # number of ReadReq MSHR hits
system.cpu.dcache.WriteReq_mshr_hits::cpu.data      1539423                       # number of WriteReq MSHR hits
system.cpu.dcache.WriteReq_mshr_hits::total      1539423                       # number of WriteReq MSHR hits
system.cpu.dcache.LoadLockedReq_mshr_hits::cpu.data          513                       # number of LoadLockedReq MSHR hits
system.cpu.dcache.LoadLockedReq_mshr_hits::total          513                       # number of LoadLockedReq MSHR hits
system.cpu.dcache.demand_mshr_hits::cpu.data      1932883                       # number of demand (read+write) MSHR hits
system.cpu.dcache.demand_mshr_hits::total      1932883                       # number of demand (read+write) MSHR hits
system.cpu.dcache.overall_mshr_hits::cpu.data      1932883                       # number of overall MSHR hits
system.cpu.dcache.overall_mshr_hits::total      1932883                       # number of overall MSHR hits
system.cpu.dcache.ReadReq_mshr_misses::cpu.data       716630                       # number of ReadReq MSHR misses
system.cpu.dcache.ReadReq_mshr_misses::total       716630                       # number of ReadReq MSHR misses
system.cpu.dcache.WriteReq_mshr_misses::cpu.data       249953                       # number of WriteReq MSHR misses
system.cpu.dcache.WriteReq_mshr_misses::total       249953                       # number of WriteReq MSHR misses
system.cpu.dcache.StoreCondReq_mshr_misses::cpu.data            1                       # number of StoreCondReq MSHR misses
system.cpu.dcache.StoreCondReq_mshr_misses::total            1                       # number of StoreCondReq MSHR misses
system.cpu.dcache.demand_mshr_misses::cpu.data       966583                       # number of demand (read+write) MSHR misses
system.cpu.dcache.demand_mshr_misses::total       966583                       # number of demand (read+write) MSHR misses
system.cpu.dcache.overall_mshr_misses::cpu.data       966583                       # number of overall MSHR misses
system.cpu.dcache.overall_mshr_misses::total       966583                       # number of overall MSHR misses
system.cpu.dcache.ReadReq_mshr_miss_latency::cpu.data  13826714627                       # number of ReadReq MSHR miss cycles
system.cpu.dcache.ReadReq_mshr_miss_latency::total  13826714627                       # number of ReadReq MSHR miss cycles
system.cpu.dcache.WriteReq_mshr_miss_latency::cpu.data   7331164720                       # number of WriteReq MSHR miss cycles
system.cpu.dcache.WriteReq_mshr_miss_latency::total   7331164720                       # number of WriteReq MSHR miss cycles
system.cpu.dcache.StoreCondReq_mshr_miss_latency::cpu.data        11500                       # number of StoreCondReq MSHR miss cycles
system.cpu.dcache.StoreCondReq_mshr_miss_latency::total        11500                       # number of StoreCondReq MSHR miss cycles
system.cpu.dcache.demand_mshr_miss_latency::cpu.data  21157879347                       # number of demand (read+write) MSHR miss cycles
system.cpu.dcache.demand_mshr_miss_latency::total  21157879347                       # number of demand (read+write) MSHR miss cycles
system.cpu.dcache.overall_mshr_miss_latency::cpu.data  21157879347                       # number of overall MSHR miss cycles
system.cpu.dcache.overall_mshr_miss_latency::total  21157879347                       # number of overall MSHR miss cycles
system.cpu.dcache.ReadReq_mshr_miss_rate::cpu.data     0.022420                       # mshr miss rate for ReadReq accesses
system.cpu.dcache.ReadReq_mshr_miss_rate::total     0.022420                       # mshr miss rate for ReadReq accesses
system.cpu.dcache.WriteReq_mshr_miss_rate::cpu.data     0.010811                       # mshr miss rate for WriteReq accesses
system.cpu.dcache.WriteReq_mshr_miss_rate::total     0.010811                       # mshr miss rate for WriteReq accesses
system.cpu.dcache.StoreCondReq_mshr_miss_rate::cpu.data     0.000218                       # mshr miss rate for StoreCondReq accesses
system.cpu.dcache.StoreCondReq_mshr_miss_rate::total     0.000218                       # mshr miss rate for StoreCondReq accesses
system.cpu.dcache.demand_mshr_miss_rate::cpu.data     0.017547                       # mshr miss rate for demand accesses
system.cpu.dcache.demand_mshr_miss_rate::total     0.017547                       # mshr miss rate for demand accesses
system.cpu.dcache.overall_mshr_miss_rate::cpu.data     0.017547                       # mshr miss rate for overall accesses
system.cpu.dcache.overall_mshr_miss_rate::total     0.017547                       # mshr miss rate for overall accesses
system.cpu.dcache.ReadReq_avg_mshr_miss_latency::cpu.data 19294.077316                       # average ReadReq mshr miss latency
system.cpu.dcache.ReadReq_avg_mshr_miss_latency::total 19294.077316                       # average ReadReq mshr miss latency
system.cpu.dcache.WriteReq_avg_mshr_miss_latency::cpu.data 29330.172953                       # average WriteReq mshr miss latency
system.cpu.dcache.WriteReq_avg_mshr_miss_latency::total 29330.172953                       # average WriteReq mshr miss latency
system.cpu.dcache.StoreCondReq_avg_mshr_miss_latency::cpu.data        11500                       # average StoreCondReq mshr miss latency
system.cpu.dcache.StoreCondReq_avg_mshr_miss_latency::total        11500                       # average StoreCondReq mshr miss latency
system.cpu.dcache.demand_avg_mshr_miss_latency::cpu.data 21889.355955                       # average overall mshr miss latency
system.cpu.dcache.demand_avg_mshr_miss_latency::total 21889.355955                       # average overall mshr miss latency
system.cpu.dcache.overall_avg_mshr_miss_latency::cpu.data 21889.355955                       # average overall mshr miss latency
system.cpu.dcache.overall_avg_mshr_miss_latency::total 21889.355955                       # average overall mshr miss latency
system.cpu.dcache.no_allocate_misses                0                       # Number of misses that were no-allocate
system.cpu.icache.tags.replacements            102081                       # number of replacements
system.cpu.icache.tags.tagsinuse           508.188354                       # Cycle average of tags in use
system.cpu.icache.tags.total_refs            45782169                       # Total number of references to valid blocks.
system.cpu.icache.tags.sampled_refs            102593                       # Sample count of references to valid blocks.
system.cpu.icache.tags.avg_refs            446.250417                       # Average number of references to valid blocks.
system.cpu.icache.tags.warmup_cycle         293531000                       # Cycle when the warmup percentage was hit.
system.cpu.icache.tags.occ_blocks::cpu.inst   508.188354                       # Average occupied blocks per requestor
system.cpu.icache.tags.occ_percent::cpu.inst     0.992555                       # Average percentage of cache occupancy
system.cpu.icache.tags.occ_percent::total     0.992555                       # Average percentage of cache occupancy
system.cpu.icache.tags.occ_task_id_blocks::1024          512                       # Occupied blocks per task id
system.cpu.icache.tags.age_task_id_blocks_1024::0          121                       # Occupied blocks per task id
system.cpu.icache.tags.age_task_id_blocks_1024::1          311                       # Occupied blocks per task id
system.cpu.icache.tags.age_task_id_blocks_1024::2           71                       # Occupied blocks per task id
system.cpu.icache.tags.age_task_id_blocks_1024::3            1                       # Occupied blocks per task id
system.cpu.icache.tags.age_task_id_blocks_1024::4            8                       # Occupied blocks per task id
system.cpu.icache.tags.occ_task_id_percent::1024            1                       # Percentage of cache occupancy per task id
system.cpu.icache.tags.tag_accesses         367367739                       # Number of tag accesses
system.cpu.icache.tags.data_accesses        367367739                       # Number of data accesses
system.cpu.icache.ReadReq_hits::cpu.inst     45782169                       # number of ReadReq hits
system.cpu.icache.ReadReq_hits::total        45782169                       # number of ReadReq hits
system.cpu.icache.demand_hits::cpu.inst      45782169                       # number of demand (read+write) hits
system.cpu.icache.demand_hits::total         45782169                       # number of demand (read+write) hits
system.cpu.icache.overall_hits::cpu.inst     45782169                       # number of overall hits
system.cpu.icache.overall_hits::total        45782169                       # number of overall hits
system.cpu.icache.ReadReq_misses::cpu.inst       125500                       # number of ReadReq misses
system.cpu.icache.ReadReq_misses::total        125500                       # number of ReadReq misses
system.cpu.icache.demand_misses::cpu.inst       125500                       # number of demand (read+write) misses
system.cpu.icache.demand_misses::total         125500                       # number of demand (read+write) misses
system.cpu.icache.overall_misses::cpu.inst       125500                       # number of overall misses
system.cpu.icache.overall_misses::total        125500                       # number of overall misses
system.cpu.icache.ReadReq_miss_latency::cpu.inst   4542831992                       # number of ReadReq miss cycles
system.cpu.icache.ReadReq_miss_latency::total   4542831992                       # number of ReadReq miss cycles
system.cpu.icache.demand_miss_latency::cpu.inst   4542831992                       # number of demand (read+write) miss cycles
system.cpu.icache.demand_miss_latency::total   4542831992                       # number of demand (read+write) miss cycles
system.cpu.icache.overall_miss_latency::cpu.inst   4542831992                       # number of overall miss cycles
system.cpu.icache.overall_miss_latency::total   4542831992                       # number of overall miss cycles
system.cpu.icache.ReadReq_accesses::cpu.inst     45907669                       # number of ReadReq accesses(hits+misses)
system.cpu.icache.ReadReq_accesses::total     45907669                       # number of ReadReq accesses(hits+misses)
system.cpu.icache.demand_accesses::cpu.inst     45907669                       # number of demand (read+write) accesses
system.cpu.icache.demand_accesses::total     45907669                       # number of demand (read+write) accesses
system.cpu.icache.overall_accesses::cpu.inst     45907669                       # number of overall (read+write) accesses
system.cpu.icache.overall_accesses::total     45907669                       # number of overall (read+write) accesses
system.cpu.icache.ReadReq_miss_rate::cpu.inst     0.002734                       # miss rate for ReadReq accesses
system.cpu.icache.ReadReq_miss_rate::total     0.002734                       # miss rate for ReadReq accesses
system.cpu.icache.demand_miss_rate::cpu.inst     0.002734                       # miss rate for demand accesses
system.cpu.icache.demand_miss_rate::total     0.002734                       # miss rate for demand accesses
system.cpu.icache.overall_miss_rate::cpu.inst     0.002734                       # miss rate for overall accesses
system.cpu.icache.overall_miss_rate::total     0.002734                       # miss rate for overall accesses
system.cpu.icache.ReadReq_avg_miss_latency::cpu.inst 36197.864478                       # average ReadReq miss latency
system.cpu.icache.ReadReq_avg_miss_latency::total 36197.864478                       # average ReadReq miss latency
system.cpu.icache.demand_avg_miss_latency::cpu.inst 36197.864478                       # average overall miss latency
system.cpu.icache.demand_avg_miss_latency::total 36197.864478                       # average overall miss latency
system.cpu.icache.overall_avg_miss_latency::cpu.inst 36197.864478                       # average overall miss latency
system.cpu.icache.overall_avg_miss_latency::total 36197.864478                       # average overall miss latency
system.cpu.icache.blocked_cycles::no_mshrs         9749                       # number of cycles access was blocked
system.cpu.icache.blocked_cycles::no_targets            0                       # number of cycles access was blocked
system.cpu.icache.blocked::no_mshrs               141                       # number of cycles access was blocked
system.cpu.icache.blocked::no_targets               0                       # number of cycles access was blocked
system.cpu.icache.avg_blocked_cycles::no_mshrs    69.141844                       # average number of cycles each access was blocked
system.cpu.icache.avg_blocked_cycles::no_targets          nan                       # average number of cycles each access was blocked
system.cpu.icache.fast_writes                       0                       # number of fast writes performed
system.cpu.icache.cache_copies                      0                       # number of cache copies performed
system.cpu.icache.ReadReq_mshr_hits::cpu.inst        19113                       # number of ReadReq MSHR hits
system.cpu.icache.ReadReq_mshr_hits::total        19113                       # number of ReadReq MSHR hits
system.cpu.icache.demand_mshr_hits::cpu.inst        19113                       # number of demand (read+write) MSHR hits
system.cpu.icache.demand_mshr_hits::total        19113                       # number of demand (read+write) MSHR hits
system.cpu.icache.overall_mshr_hits::cpu.inst        19113                       # number of overall MSHR hits
system.cpu.icache.overall_mshr_hits::total        19113                       # number of overall MSHR hits
system.cpu.icache.ReadReq_mshr_misses::cpu.inst       106387                       # number of ReadReq MSHR misses
system.cpu.icache.ReadReq_mshr_misses::total       106387                       # number of ReadReq MSHR misses
system.cpu.icache.demand_mshr_misses::cpu.inst       106387                       # number of demand (read+write) MSHR misses
system.cpu.icache.demand_mshr_misses::total       106387                       # number of demand (read+write) MSHR misses
system.cpu.icache.overall_mshr_misses::cpu.inst       106387                       # number of overall MSHR misses
system.cpu.icache.overall_mshr_misses::total       106387                       # number of overall MSHR misses
system.cpu.icache.ReadReq_mshr_miss_latency::cpu.inst   3612629941                       # number of ReadReq MSHR miss cycles
system.cpu.icache.ReadReq_mshr_miss_latency::total   3612629941                       # number of ReadReq MSHR miss cycles
system.cpu.icache.demand_mshr_miss_latency::cpu.inst   3612629941                       # number of demand (read+write) MSHR miss cycles
system.cpu.icache.demand_mshr_miss_latency::total   3612629941                       # number of demand (read+write) MSHR miss cycles
system.cpu.icache.overall_mshr_miss_latency::cpu.inst   3612629941                       # number of overall MSHR miss cycles
system.cpu.icache.overall_mshr_miss_latency::total   3612629941                       # number of overall MSHR miss cycles
system.cpu.icache.ReadReq_mshr_miss_rate::cpu.inst     0.002317                       # mshr miss rate for ReadReq accesses
system.cpu.icache.ReadReq_mshr_miss_rate::total     0.002317                       # mshr miss rate for ReadReq accesses
system.cpu.icache.demand_mshr_miss_rate::cpu.inst     0.002317                       # mshr miss rate for demand accesses
system.cpu.icache.demand_mshr_miss_rate::total     0.002317                       # mshr miss rate for demand accesses
system.cpu.icache.overall_mshr_miss_rate::cpu.inst     0.002317                       # mshr miss rate for overall accesses
system.cpu.icache.overall_mshr_miss_rate::total     0.002317                       # mshr miss rate for overall accesses
system.cpu.icache.ReadReq_avg_mshr_miss_latency::cpu.inst 33957.437854                       # average ReadReq mshr miss latency
system.cpu.icache.ReadReq_avg_mshr_miss_latency::total 33957.437854                       # average ReadReq mshr miss latency
system.cpu.icache.demand_avg_mshr_miss_latency::cpu.inst 33957.437854                       # average overall mshr miss latency
system.cpu.icache.demand_avg_mshr_miss_latency::total 33957.437854                       # average overall mshr miss latency
system.cpu.icache.overall_avg_mshr_miss_latency::cpu.inst 33957.437854                       # average overall mshr miss latency
system.cpu.icache.overall_avg_mshr_miss_latency::total 33957.437854                       # average overall mshr miss latency
system.cpu.icache.no_allocate_misses                0                       # Number of misses that were no-allocate
system.l2.tags.replacements                    147497                       # number of replacements
system.l2.tags.tagsinuse                  3967.372434                       # Cycle average of tags in use
system.l2.tags.total_refs                     1398810                       # Total number of references to valid blocks.
system.l2.tags.sampled_refs                    151576                       # Sample count of references to valid blocks.
system.l2.tags.avg_refs                      9.228440                       # Average number of references to valid blocks.
system.l2.tags.warmup_cycle               22287073500                       # Cycle when the warmup percentage was hit.
system.l2.tags.occ_blocks::writebacks     2052.527789                       # Average occupied blocks per requestor
system.l2.tags.occ_blocks::cpu.inst        603.073724                       # Average occupied blocks per requestor
system.l2.tags.occ_blocks::cpu.data       1311.770921                       # Average occupied blocks per requestor
system.l2.tags.occ_percent::writebacks       0.501105                       # Average percentage of cache occupancy
system.l2.tags.occ_percent::cpu.inst         0.147235                       # Average percentage of cache occupancy
system.l2.tags.occ_percent::cpu.data         0.320257                       # Average percentage of cache occupancy
system.l2.tags.occ_percent::total            0.968597                       # Average percentage of cache occupancy
system.l2.tags.occ_task_id_blocks::1024          4079                       # Occupied blocks per task id
system.l2.tags.age_task_id_blocks_1024::0          152                       # Occupied blocks per task id
system.l2.tags.age_task_id_blocks_1024::1          637                       # Occupied blocks per task id
system.l2.tags.age_task_id_blocks_1024::2         2798                       # Occupied blocks per task id
system.l2.tags.age_task_id_blocks_1024::3          437                       # Occupied blocks per task id
system.l2.tags.age_task_id_blocks_1024::4           55                       # Occupied blocks per task id
system.l2.tags.occ_task_id_percent::1024     0.995850                       # Percentage of cache occupancy per task id
system.l2.tags.tag_accesses                  14804548                       # Number of tag accesses
system.l2.tags.data_accesses                 14804548                       # Number of data accesses
system.l2.ReadReq_hits::cpu.inst                73081                       # number of ReadReq hits
system.l2.ReadReq_hits::cpu.data               649377                       # number of ReadReq hits
system.l2.ReadReq_hits::total                  722458                       # number of ReadReq hits
system.l2.Writeback_hits::writebacks           731215                       # number of Writeback hits
system.l2.Writeback_hits::total                731215                       # number of Writeback hits
system.l2.UpgradeReq_hits::cpu.data              1325                       # number of UpgradeReq hits
system.l2.UpgradeReq_hits::total                 1325                       # number of UpgradeReq hits
system.l2.SCUpgradeReq_hits::cpu.data               1                       # number of SCUpgradeReq hits
system.l2.SCUpgradeReq_hits::total                  1                       # number of SCUpgradeReq hits
system.l2.ReadExReq_hits::cpu.data             191619                       # number of ReadExReq hits
system.l2.ReadExReq_hits::total                191619                       # number of ReadExReq hits
system.l2.demand_hits::cpu.inst                 73081                       # number of demand (read+write) hits
system.l2.demand_hits::cpu.data                840996                       # number of demand (read+write) hits
system.l2.demand_hits::total                   914077                       # number of demand (read+write) hits
system.l2.overall_hits::cpu.inst                73081                       # number of overall hits
system.l2.overall_hits::cpu.data               840996                       # number of overall hits
system.l2.overall_hits::total                  914077                       # number of overall hits
system.l2.ReadReq_misses::cpu.inst              29750                       # number of ReadReq misses
system.l2.ReadReq_misses::cpu.data              67244                       # number of ReadReq misses
system.l2.ReadReq_misses::total                 96994                       # number of ReadReq misses
system.l2.UpgradeReq_misses::cpu.data            2218                       # number of UpgradeReq misses
system.l2.UpgradeReq_misses::total               2218                       # number of UpgradeReq misses
system.l2.ReadExReq_misses::cpu.data            54800                       # number of ReadExReq misses
system.l2.ReadExReq_misses::total               54800                       # number of ReadExReq misses
system.l2.demand_misses::cpu.inst               29750                       # number of demand (read+write) misses
system.l2.demand_misses::cpu.data              122044                       # number of demand (read+write) misses
system.l2.demand_misses::total                 151794                       # number of demand (read+write) misses
system.l2.overall_misses::cpu.inst              29750                       # number of overall misses
system.l2.overall_misses::cpu.data             122044                       # number of overall misses
system.l2.overall_misses::total                151794                       # number of overall misses
system.l2.ReadReq_miss_latency::cpu.inst   2729831499                       # number of ReadReq miss cycles
system.l2.ReadReq_miss_latency::cpu.data   6236183488                       # number of ReadReq miss cycles
system.l2.ReadReq_miss_latency::total      8966014987                       # number of ReadReq miss cycles
system.l2.UpgradeReq_miss_latency::cpu.data      5839317                       # number of UpgradeReq miss cycles
system.l2.UpgradeReq_miss_latency::total      5839317                       # number of UpgradeReq miss cycles
system.l2.ReadExReq_miss_latency::cpu.data   4937911877                       # number of ReadExReq miss cycles
system.l2.ReadExReq_miss_latency::total    4937911877                       # number of ReadExReq miss cycles
system.l2.demand_miss_latency::cpu.inst    2729831499                       # number of demand (read+write) miss cycles
system.l2.demand_miss_latency::cpu.data   11174095365                       # number of demand (read+write) miss cycles
system.l2.demand_miss_latency::total      13903926864                       # number of demand (read+write) miss cycles
system.l2.overall_miss_latency::cpu.inst   2729831499                       # number of overall miss cycles
system.l2.overall_miss_latency::cpu.data  11174095365                       # number of overall miss cycles
system.l2.overall_miss_latency::total     13903926864                       # number of overall miss cycles
system.l2.ReadReq_accesses::cpu.inst           102831                       # number of ReadReq accesses(hits+misses)
system.l2.ReadReq_accesses::cpu.data           716621                       # number of ReadReq accesses(hits+misses)
system.l2.ReadReq_accesses::total              819452                       # number of ReadReq accesses(hits+misses)
system.l2.Writeback_accesses::writebacks       731215                       # number of Writeback accesses(hits+misses)
system.l2.Writeback_accesses::total            731215                       # number of Writeback accesses(hits+misses)
system.l2.UpgradeReq_accesses::cpu.data          3543                       # number of UpgradeReq accesses(hits+misses)
system.l2.UpgradeReq_accesses::total             3543                       # number of UpgradeReq accesses(hits+misses)
system.l2.SCUpgradeReq_accesses::cpu.data            1                       # number of SCUpgradeReq accesses(hits+misses)
system.l2.SCUpgradeReq_accesses::total              1                       # number of SCUpgradeReq accesses(hits+misses)
system.l2.ReadExReq_accesses::cpu.data         246419                       # number of ReadExReq accesses(hits+misses)
system.l2.ReadExReq_accesses::total            246419                       # number of ReadExReq accesses(hits+misses)
system.l2.demand_accesses::cpu.inst            102831                       # number of demand (read+write) accesses
system.l2.demand_accesses::cpu.data            963040                       # number of demand (read+write) accesses
system.l2.demand_accesses::total              1065871                       # number of demand (read+write) accesses
system.l2.overall_accesses::cpu.inst           102831                       # number of overall (read+write) accesses
system.l2.overall_accesses::cpu.data           963040                       # number of overall (read+write) accesses
system.l2.overall_accesses::total             1065871                       # number of overall (read+write) accesses
system.l2.ReadReq_miss_rate::cpu.inst        0.289310                       # miss rate for ReadReq accesses
system.l2.ReadReq_miss_rate::cpu.data        0.093835                       # miss rate for ReadReq accesses
system.l2.ReadReq_miss_rate::total           0.118364                       # miss rate for ReadReq accesses
system.l2.UpgradeReq_miss_rate::cpu.data     0.626023                       # miss rate for UpgradeReq accesses
system.l2.UpgradeReq_miss_rate::total        0.626023                       # miss rate for UpgradeReq accesses
system.l2.ReadExReq_miss_rate::cpu.data      0.222385                       # miss rate for ReadExReq accesses
system.l2.ReadExReq_miss_rate::total         0.222385                       # miss rate for ReadExReq accesses
system.l2.demand_miss_rate::cpu.inst         0.289310                       # miss rate for demand accesses
system.l2.demand_miss_rate::cpu.data         0.126728                       # miss rate for demand accesses
system.l2.demand_miss_rate::total            0.142413                       # miss rate for demand accesses
system.l2.overall_miss_rate::cpu.inst        0.289310                       # miss rate for overall accesses
system.l2.overall_miss_rate::cpu.data        0.126728                       # miss rate for overall accesses
system.l2.overall_miss_rate::total           0.142413                       # miss rate for overall accesses
system.l2.ReadReq_avg_miss_latency::cpu.inst 91759.041983                       # average ReadReq miss latency
system.l2.ReadReq_avg_miss_latency::cpu.data 92739.627149                       # average ReadReq miss latency
system.l2.ReadReq_avg_miss_latency::total 92438.862064                       # average ReadReq miss latency
system.l2.UpgradeReq_avg_miss_latency::cpu.data  2632.694770                       # average UpgradeReq miss latency
system.l2.UpgradeReq_avg_miss_latency::total  2632.694770                       # average UpgradeReq miss latency
system.l2.ReadExReq_avg_miss_latency::cpu.data 90107.880967                       # average ReadExReq miss latency
system.l2.ReadExReq_avg_miss_latency::total 90107.880967                       # average ReadExReq miss latency
system.l2.demand_avg_miss_latency::cpu.inst 91759.041983                       # average overall miss latency
system.l2.demand_avg_miss_latency::cpu.data 91557.924724                       # average overall miss latency
system.l2.demand_avg_miss_latency::total 91597.341555                       # average overall miss latency
system.l2.overall_avg_miss_latency::cpu.inst 91759.041983                       # average overall miss latency
system.l2.overall_avg_miss_latency::cpu.data 91557.924724                       # average overall miss latency
system.l2.overall_avg_miss_latency::total 91597.341555                       # average overall miss latency
system.l2.blocked_cycles::no_mshrs                  0                       # number of cycles access was blocked
system.l2.blocked_cycles::no_targets                0                       # number of cycles access was blocked
system.l2.blocked::no_mshrs                         0                       # number of cycles access was blocked
system.l2.blocked::no_targets                       0                       # number of cycles access was blocked
system.l2.avg_blocked_cycles::no_mshrs            nan                       # average number of cycles each access was blocked
system.l2.avg_blocked_cycles::no_targets          nan                       # average number of cycles each access was blocked
system.l2.fast_writes                               0                       # number of fast writes performed
system.l2.cache_copies                              0                       # number of cache copies performed
system.l2.writebacks::writebacks                65253                       # number of writebacks
system.l2.writebacks::total                     65253                       # number of writebacks
system.l2.ReadReq_mshr_hits::cpu.inst              49                       # number of ReadReq MSHR hits
system.l2.ReadReq_mshr_hits::cpu.data              99                       # number of ReadReq MSHR hits
system.l2.ReadReq_mshr_hits::total                148                       # number of ReadReq MSHR hits
system.l2.demand_mshr_hits::cpu.inst               49                       # number of demand (read+write) MSHR hits
system.l2.demand_mshr_hits::cpu.data               99                       # number of demand (read+write) MSHR hits
system.l2.demand_mshr_hits::total                 148                       # number of demand (read+write) MSHR hits
system.l2.overall_mshr_hits::cpu.inst              49                       # number of overall MSHR hits
system.l2.overall_mshr_hits::cpu.data              99                       # number of overall MSHR hits
system.l2.overall_mshr_hits::total                148                       # number of overall MSHR hits
system.l2.ReadReq_mshr_misses::cpu.inst         29701                       # number of ReadReq MSHR misses
system.l2.ReadReq_mshr_misses::cpu.data         67145                       # number of ReadReq MSHR misses
system.l2.ReadReq_mshr_misses::total            96846                       # number of ReadReq MSHR misses
system.l2.UpgradeReq_mshr_misses::cpu.data         2218                       # number of UpgradeReq MSHR misses
system.l2.UpgradeReq_mshr_misses::total          2218                       # number of UpgradeReq MSHR misses
system.l2.ReadExReq_mshr_misses::cpu.data        54800                       # number of ReadExReq MSHR misses
system.l2.ReadExReq_mshr_misses::total          54800                       # number of ReadExReq MSHR misses
system.l2.demand_mshr_misses::cpu.inst          29701                       # number of demand (read+write) MSHR misses
system.l2.demand_mshr_misses::cpu.data         121945                       # number of demand (read+write) MSHR misses
system.l2.demand_mshr_misses::total            151646                       # number of demand (read+write) MSHR misses
system.l2.overall_mshr_misses::cpu.inst         29701                       # number of overall MSHR misses
system.l2.overall_mshr_misses::cpu.data        121945                       # number of overall MSHR misses
system.l2.overall_mshr_misses::total           151646                       # number of overall MSHR misses
system.l2.ReadReq_mshr_miss_latency::cpu.inst   2368937000                       # number of ReadReq MSHR miss cycles
system.l2.ReadReq_mshr_miss_latency::cpu.data   5419140512                       # number of ReadReq MSHR miss cycles
system.l2.ReadReq_mshr_miss_latency::total   7788077512                       # number of ReadReq MSHR miss cycles
system.l2.UpgradeReq_mshr_miss_latency::cpu.data     39418185                       # number of UpgradeReq MSHR miss cycles
system.l2.UpgradeReq_mshr_miss_latency::total     39418185                       # number of UpgradeReq MSHR miss cycles
system.l2.ReadExReq_mshr_miss_latency::cpu.data   4278057123                       # number of ReadExReq MSHR miss cycles
system.l2.ReadExReq_mshr_miss_latency::total   4278057123                       # number of ReadExReq MSHR miss cycles
system.l2.demand_mshr_miss_latency::cpu.inst   2368937000                       # number of demand (read+write) MSHR miss cycles
system.l2.demand_mshr_miss_latency::cpu.data   9697197635                       # number of demand (read+write) MSHR miss cycles
system.l2.demand_mshr_miss_latency::total  12066134635                       # number of demand (read+write) MSHR miss cycles
system.l2.overall_mshr_miss_latency::cpu.inst   2368937000                       # number of overall MSHR miss cycles
system.l2.overall_mshr_miss_latency::cpu.data   9697197635                       # number of overall MSHR miss cycles
system.l2.overall_mshr_miss_latency::total  12066134635                       # number of overall MSHR miss cycles
system.l2.ReadReq_mshr_miss_rate::cpu.inst     0.288833                       # mshr miss rate for ReadReq accesses
system.l2.ReadReq_mshr_miss_rate::cpu.data     0.093697                       # mshr miss rate for ReadReq accesses
system.l2.ReadReq_mshr_miss_rate::total      0.118184                       # mshr miss rate for ReadReq accesses
system.l2.UpgradeReq_mshr_miss_rate::cpu.data     0.626023                       # mshr miss rate for UpgradeReq accesses
system.l2.UpgradeReq_mshr_miss_rate::total     0.626023                       # mshr miss rate for UpgradeReq accesses
system.l2.ReadExReq_mshr_miss_rate::cpu.data     0.222385                       # mshr miss rate for ReadExReq accesses
system.l2.ReadExReq_mshr_miss_rate::total     0.222385                       # mshr miss rate for ReadExReq accesses
system.l2.demand_mshr_miss_rate::cpu.inst     0.288833                       # mshr miss rate for demand accesses
system.l2.demand_mshr_miss_rate::cpu.data     0.126625                       # mshr miss rate for demand accesses
system.l2.demand_mshr_miss_rate::total       0.142274                       # mshr miss rate for demand accesses
system.l2.overall_mshr_miss_rate::cpu.inst     0.288833                       # mshr miss rate for overall accesses
system.l2.overall_mshr_miss_rate::cpu.data     0.126625                       # mshr miss rate for overall accesses
system.l2.overall_mshr_miss_rate::total      0.142274                       # mshr miss rate for overall accesses
system.l2.ReadReq_avg_mshr_miss_latency::cpu.inst 79759.503047                       # average ReadReq mshr miss latency
system.l2.ReadReq_avg_mshr_miss_latency::cpu.data 80708.027582                       # average ReadReq mshr miss latency
system.l2.ReadReq_avg_mshr_miss_latency::total 80417.131446                       # average ReadReq mshr miss latency
system.l2.UpgradeReq_avg_mshr_miss_latency::cpu.data 17771.949955                       # average UpgradeReq mshr miss latency
system.l2.UpgradeReq_avg_mshr_miss_latency::total 17771.949955                       # average UpgradeReq mshr miss latency
system.l2.ReadExReq_avg_mshr_miss_latency::cpu.data 78066.735821                       # average ReadExReq mshr miss latency
system.l2.ReadExReq_avg_mshr_miss_latency::total 78066.735821                       # average ReadExReq mshr miss latency
system.l2.demand_avg_mshr_miss_latency::cpu.inst 79759.503047                       # average overall mshr miss latency
system.l2.demand_avg_mshr_miss_latency::cpu.data 79521.076182                       # average overall mshr miss latency
system.l2.demand_avg_mshr_miss_latency::total 79567.773861                       # average overall mshr miss latency
system.l2.overall_avg_mshr_miss_latency::cpu.inst 79759.503047                       # average overall mshr miss latency
system.l2.overall_avg_mshr_miss_latency::cpu.data 79521.076182                       # average overall mshr miss latency
system.l2.overall_avg_mshr_miss_latency::total 79567.773861                       # average overall mshr miss latency
system.l2.no_allocate_misses                        0                       # Number of misses that were no-allocate
system.membus.trans_dist::ReadReq               96846                       # Transaction distribution
system.membus.trans_dist::ReadResp              96845                       # Transaction distribution
system.membus.trans_dist::Writeback             65253                       # Transaction distribution
system.membus.trans_dist::UpgradeReq             2356                       # Transaction distribution
system.membus.trans_dist::UpgradeResp            2356                       # Transaction distribution
system.membus.trans_dist::ReadExReq             54662                       # Transaction distribution
system.membus.trans_dist::ReadExResp            54662                       # Transaction distribution
system.membus.pkt_count_system.l2.mem_side::system.mem_ctrls0.port       185296                       # Packet count per connected master and slave (bytes)
system.membus.pkt_count_system.l2.mem_side::system.mem_ctrls1.port       187684                       # Packet count per connected master and slave (bytes)
system.membus.pkt_count_system.l2.mem_side::total       372980                       # Packet count per connected master and slave (bytes)
system.membus.pkt_count::total                 372980                       # Packet count per connected master and slave (bytes)
system.membus.pkt_size_system.l2.mem_side::system.mem_ctrls0.port      6913920                       # Cumulative packet size per connected master and slave (bytes)
system.membus.pkt_size_system.l2.mem_side::system.mem_ctrls1.port      6958720                       # Cumulative packet size per connected master and slave (bytes)
system.membus.pkt_size_system.l2.mem_side::total     13872640                       # Cumulative packet size per connected master and slave (bytes)
system.membus.pkt_size::total                13872640                       # Cumulative packet size per connected master and slave (bytes)
system.membus.snoops                                0                       # Total snoops (count)
system.membus.snoop_fanout::samples            219117                       # Request fanout histogram
system.membus.snoop_fanout::mean                    0                       # Request fanout histogram
system.membus.snoop_fanout::stdev                   0                       # Request fanout histogram
system.membus.snoop_fanout::underflows              0      0.00%      0.00% # Request fanout histogram
system.membus.snoop_fanout::0                  219117    100.00%    100.00% # Request fanout histogram
system.membus.snoop_fanout::1                       0      0.00%    100.00% # Request fanout histogram
system.membus.snoop_fanout::overflows               0      0.00%    100.00% # Request fanout histogram
system.membus.snoop_fanout::min_value               0                       # Request fanout histogram
system.membus.snoop_fanout::max_value               0                       # Request fanout histogram
system.membus.snoop_fanout::total              219117                       # Request fanout histogram
system.membus.reqLayer0.occupancy           261130828                       # Layer occupancy (ticks)
system.membus.reqLayer0.utilization               0.4                       # Layer utilization (%)
system.membus.reqLayer1.occupancy           262066301                       # Layer occupancy (ticks)
system.membus.reqLayer1.utilization               0.4                       # Layer utilization (%)
system.membus.respLayer1.occupancy          767702680                       # Layer occupancy (ticks)
system.membus.respLayer1.utilization              1.0                       # Layer utilization (%)
system.tol2bus.trans_dist::ReadReq             823008                       # Transaction distribution
system.tol2bus.trans_dist::ReadResp            823007                       # Transaction distribution
system.tol2bus.trans_dist::Writeback           731215                       # Transaction distribution
system.tol2bus.trans_dist::UpgradeReq            3543                       # Transaction distribution
system.tol2bus.trans_dist::SCUpgradeReq             1                       # Transaction distribution
system.tol2bus.trans_dist::UpgradeResp           3544                       # Transaction distribution
system.tol2bus.trans_dist::ReadExReq           246419                       # Transaction distribution
system.tol2bus.trans_dist::ReadExResp          246419                       # Transaction distribution
system.tol2bus.pkt_count_system.cpu.icache.mem_side::system.l2.cpu_side       209218                       # Packet count per connected master and slave (bytes)
system.tol2bus.pkt_count_system.cpu.dcache.mem_side::system.l2.cpu_side      2664382                       # Packet count per connected master and slave (bytes)
system.tol2bus.pkt_count::total               2873600                       # Packet count per connected master and slave (bytes)
system.tol2bus.pkt_size_system.cpu.icache.mem_side::system.l2.cpu_side      6581184                       # Cumulative packet size per connected master and slave (bytes)
system.tol2bus.pkt_size_system.cpu.dcache.mem_side::system.l2.cpu_side    108432256                       # Cumulative packet size per connected master and slave (bytes)
system.tol2bus.pkt_size::total              115013440                       # Cumulative packet size per connected master and slave (bytes)
system.tol2bus.snoops                            3556                       # Total snoops (count)
system.tol2bus.snoop_fanout::samples          1804186                       # Request fanout histogram
system.tol2bus.snoop_fanout::mean                   1                       # Request fanout histogram
system.tol2bus.snoop_fanout::stdev                  0                       # Request fanout histogram
system.tol2bus.snoop_fanout::underflows             0      0.00%      0.00% # Request fanout histogram
system.tol2bus.snoop_fanout::0                      0      0.00%      0.00% # Request fanout histogram
system.tol2bus.snoop_fanout::1                1804186    100.00%    100.00% # Request fanout histogram
system.tol2bus.snoop_fanout::2                      0      0.00%    100.00% # Request fanout histogram
system.tol2bus.snoop_fanout::overflows              0      0.00%    100.00% # Request fanout histogram
system.tol2bus.snoop_fanout::min_value              1                       # Request fanout histogram
system.tol2bus.snoop_fanout::max_value              1                       # Request fanout histogram
system.tol2bus.snoop_fanout::total            1804186                       # Request fanout histogram
system.tol2bus.reqLayer0.occupancy         1633308000                       # Layer occupancy (ticks)
system.tol2bus.reqLayer0.utilization              2.2                       # Layer utilization (%)
system.tol2bus.respLayer0.occupancy         159805052                       # Layer occupancy (ticks)
system.tol2bus.respLayer0.utilization             0.2                       # Layer utilization (%)
system.tol2bus.respLayer1.occupancy        1446429113                       # Layer occupancy (ticks)
system.tol2bus.respLayer1.utilization             2.0                       # Layer utilization (%)

---------- End Simulation Statistics   ----------
