# Supplementary material for: An efficient control flow validation method using redundant computing capacity of dual-processor architecture
Source: PLoS One. 2018 Aug 1;13(8):e0201127. doi: 10.1371/journal.pone.0201127 (PMC6070227; doi:10.1371/journal.pone.0201127)
Supplement: S1 File — (ZIP) [file pone.0201127.s012.zip › data/DCM453-stats.txt]

---------- Begin Simulation Statistics ----------
sim_seconds                                  0.006781                       # Number of seconds simulated
sim_ticks                                  6781294500                       # Number of ticks simulated
final_tick                                 6781294500                       # Number of ticks from beginning of simulation (restored from checkpoints and never reset)
sim_freq                                 1000000000000                       # Frequency of simulated ticks
host_inst_rate                                 217733                       # Simulator instruction rate (inst/s)
host_op_rate                                   241157                       # Simulator op (including micro ops) rate (op/s)
host_tick_rate                               63166044                       # Simulator tick rate (ticks/s)
host_mem_usage                                7506620                       # Number of bytes of host memory used
host_seconds                                   107.36                       # Real time elapsed on the host
sim_insts                                    23375054                       # Number of instructions simulated
sim_ops                                      25889789                       # Number of ops (including micro ops) simulated
system.voltage_domain.voltage                       1                       # Voltage in Volts
system.clk_domain.clock                          1000                       # Clock period in ticks
system.mem_ctrls0.bytes_read::cpu.inst          96384                       # Number of bytes read from this memory
system.mem_ctrls0.bytes_read::cpu.data         150976                       # Number of bytes read from this memory
system.mem_ctrls0.bytes_read::total            247360                       # Number of bytes read from this memory
system.mem_ctrls0.bytes_inst_read::cpu.inst        96384                       # Number of instructions bytes read from this memory
system.mem_ctrls0.bytes_inst_read::total        96384                       # Number of instructions bytes read from this memory
system.mem_ctrls0.bytes_written::writebacks        52800                       # Number of bytes written to this memory
system.mem_ctrls0.bytes_written::total          52800                       # Number of bytes written to this memory
system.mem_ctrls0.num_reads::cpu.inst            1506                       # Number of read requests responded to by this memory
system.mem_ctrls0.num_reads::cpu.data            2359                       # Number of read requests responded to by this memory
system.mem_ctrls0.num_reads::total               3865                       # Number of read requests responded to by this memory
system.mem_ctrls0.num_writes::writebacks          825                       # Number of write requests responded to by this memory
system.mem_ctrls0.num_writes::total               825                       # Number of write requests responded to by this memory
system.mem_ctrls0.bw_read::cpu.inst          14213215                       # Total read bandwidth from this memory (bytes/s)
system.mem_ctrls0.bw_read::cpu.data          22263596                       # Total read bandwidth from this memory (bytes/s)
system.mem_ctrls0.bw_read::total             36476811                       # Total read bandwidth from this memory (bytes/s)
system.mem_ctrls0.bw_inst_read::cpu.inst     14213215                       # Instruction read bandwidth from this memory (bytes/s)
system.mem_ctrls0.bw_inst_read::total        14213215                       # Instruction read bandwidth from this memory (bytes/s)
system.mem_ctrls0.bw_write::writebacks        7786124                       # Write bandwidth from this memory (bytes/s)
system.mem_ctrls0.bw_write::total             7786124                       # Write bandwidth from this memory (bytes/s)
system.mem_ctrls0.bw_total::writebacks        7786124                       # Total bandwidth to/from this memory (bytes/s)
system.mem_ctrls0.bw_total::cpu.inst         14213215                       # Total bandwidth to/from this memory (bytes/s)
system.mem_ctrls0.bw_total::cpu.data         22263596                       # Total bandwidth to/from this memory (bytes/s)
system.mem_ctrls0.bw_total::total            44262935                       # Total bandwidth to/from this memory (bytes/s)
system.mem_ctrls0.readReqs                       3865                       # Number of read requests accepted
system.mem_ctrls0.writeReqs                       825                       # Number of write requests accepted
system.mem_ctrls0.readBursts                     7730                       # Number of DRAM read bursts, including those serviced by the write queue
system.mem_ctrls0.writeBursts                    1650                       # Number of DRAM write bursts, including those merged in the write queue
system.mem_ctrls0.bytesReadDRAM                247296                       # Total number of bytes read from DRAM
system.mem_ctrls0.bytesReadWrQ                     64                       # Total number of bytes read from write queue
system.mem_ctrls0.bytesWritten                  51808                       # Total number of bytes written to DRAM
system.mem_ctrls0.bytesReadSys                 247360                       # Total read bytes from the system interface side
system.mem_ctrls0.bytesWrittenSys               52800                       # Total written bytes from the system interface side
system.mem_ctrls0.servicedByWrQ                     2                       # Number of DRAM read bursts serviced by the write queue
system.mem_ctrls0.mergedWrBursts                    0                       # Number of DRAM write bursts merged with an existing one
system.mem_ctrls0.neitherReadNorWriteReqs            1                       # Number of requests that are neither read nor write
system.mem_ctrls0.perBankRdBursts::0             1194                       # Per bank write bursts
system.mem_ctrls0.perBankRdBursts::1             1008                       # Per bank write bursts
system.mem_ctrls0.perBankRdBursts::2              978                       # Per bank write bursts
system.mem_ctrls0.perBankRdBursts::3              728                       # Per bank write bursts
system.mem_ctrls0.perBankRdBursts::4              826                       # Per bank write bursts
system.mem_ctrls0.perBankRdBursts::5              960                       # Per bank write bursts
system.mem_ctrls0.perBankRdBursts::6             1124                       # Per bank write bursts
system.mem_ctrls0.perBankRdBursts::7              910                       # Per bank write bursts
system.mem_ctrls0.perBankWrBursts::0              276                       # Per bank write bursts
system.mem_ctrls0.perBankWrBursts::1              196                       # Per bank write bursts
system.mem_ctrls0.perBankWrBursts::2              218                       # Per bank write bursts
system.mem_ctrls0.perBankWrBursts::3              154                       # Per bank write bursts
system.mem_ctrls0.perBankWrBursts::4              123                       # Per bank write bursts
system.mem_ctrls0.perBankWrBursts::5              162                       # Per bank write bursts
system.mem_ctrls0.perBankWrBursts::6              266                       # Per bank write bursts
system.mem_ctrls0.perBankWrBursts::7              224                       # Per bank write bursts
system.mem_ctrls0.numRdRetry                        0                       # Number of times read queue was full causing retry
system.mem_ctrls0.numWrRetry                        0                       # Number of times write queue was full causing retry
system.mem_ctrls0.totGap                   6781273500                       # Total gap between requests
system.mem_ctrls0.readPktSize::0                    0                       # Read request sizes (log2)
system.mem_ctrls0.readPktSize::1                    0                       # Read request sizes (log2)
system.mem_ctrls0.readPktSize::2                    0                       # Read request sizes (log2)
system.mem_ctrls0.readPktSize::3                    0                       # Read request sizes (log2)
system.mem_ctrls0.readPktSize::4                    0                       # Read request sizes (log2)
system.mem_ctrls0.readPktSize::5                 7730                       # Read request sizes (log2)
system.mem_ctrls0.writePktSize::0                   0                       # Write request sizes (log2)
system.mem_ctrls0.writePktSize::1                   0                       # Write request sizes (log2)
system.mem_ctrls0.writePktSize::2                   0                       # Write request sizes (log2)
system.mem_ctrls0.writePktSize::3                   0                       # Write request sizes (log2)
system.mem_ctrls0.writePktSize::4                   0                       # Write request sizes (log2)
system.mem_ctrls0.writePktSize::5                1650                       # Write request sizes (log2)
system.mem_ctrls0.rdQLenPdf::0                   3090                       # What read queue length does an incoming req see
system.mem_ctrls0.rdQLenPdf::1                   3101                       # What read queue length does an incoming req see
system.mem_ctrls0.rdQLenPdf::2                    691                       # What read queue length does an incoming req see
system.mem_ctrls0.rdQLenPdf::3                    685                       # What read queue length does an incoming req see
system.mem_ctrls0.rdQLenPdf::4                     79                       # What read queue length does an incoming req see
system.mem_ctrls0.rdQLenPdf::5                     74                       # What read queue length does an incoming req see
system.mem_ctrls0.rdQLenPdf::6                      4                       # What read queue length does an incoming req see
system.mem_ctrls0.rdQLenPdf::7                      4                       # What read queue length does an incoming req see
system.mem_ctrls0.rdQLenPdf::8                      0                       # What read queue length does an incoming req see
system.mem_ctrls0.rdQLenPdf::9                      0                       # What read queue length does an incoming req see
system.mem_ctrls0.rdQLenPdf::10                     0                       # What read queue length does an incoming req see
system.mem_ctrls0.rdQLenPdf::11                     0                       # What read queue length does an incoming req see
system.mem_ctrls0.rdQLenPdf::12                     0                       # What read queue length does an incoming req see
system.mem_ctrls0.rdQLenPdf::13                     0                       # What read queue length does an incoming req see
system.mem_ctrls0.rdQLenPdf::14                     0                       # What read queue length does an incoming req see
system.mem_ctrls0.rdQLenPdf::15                     0                       # What read queue length does an incoming req see
system.mem_ctrls0.rdQLenPdf::16                     0                       # What read queue length does an incoming req see
system.mem_ctrls0.rdQLenPdf::17                     0                       # What read queue length does an incoming req see
system.mem_ctrls0.rdQLenPdf::18                     0                       # What read queue length does an incoming req see
system.mem_ctrls0.rdQLenPdf::19                     0                       # What read queue length does an incoming req see
system.mem_ctrls0.rdQLenPdf::20                     0                       # What read queue length does an incoming req see
system.mem_ctrls0.rdQLenPdf::21                     0                       # What read queue length does an incoming req see
system.mem_ctrls0.rdQLenPdf::22                     0                       # What read queue length does an incoming req see
system.mem_ctrls0.rdQLenPdf::23                     0                       # What read queue length does an incoming req see
system.mem_ctrls0.rdQLenPdf::24                     0                       # What read queue length does an incoming req see
system.mem_ctrls0.rdQLenPdf::25                     0                       # What read queue length does an incoming req see
system.mem_ctrls0.rdQLenPdf::26                     0                       # What read queue length does an incoming req see
system.mem_ctrls0.rdQLenPdf::27                     0                       # What read queue length does an incoming req see
system.mem_ctrls0.rdQLenPdf::28                     0                       # What read queue length does an incoming req see
system.mem_ctrls0.rdQLenPdf::29                     0                       # What read queue length does an incoming req see
system.mem_ctrls0.rdQLenPdf::30                     0                       # What read queue length does an incoming req see
system.mem_ctrls0.rdQLenPdf::31                     0                       # What read queue length does an incoming req see
system.mem_ctrls0.wrQLenPdf::0                      1                       # What write queue length does an incoming req see
system.mem_ctrls0.wrQLenPdf::1                      1                       # What write queue length does an incoming req see
system.mem_ctrls0.wrQLenPdf::2                      1                       # What write queue length does an incoming req see
system.mem_ctrls0.wrQLenPdf::3                      1                       # What write queue length does an incoming req see
system.mem_ctrls0.wrQLenPdf::4                      1                       # What write queue length does an incoming req see
system.mem_ctrls0.wrQLenPdf::5                      1                       # What write queue length does an incoming req see
system.mem_ctrls0.wrQLenPdf::6                      1                       # What write queue length does an incoming req see
system.mem_ctrls0.wrQLenPdf::7                      1                       # What write queue length does an incoming req see
system.mem_ctrls0.wrQLenPdf::8                      1                       # What write queue length does an incoming req see
system.mem_ctrls0.wrQLenPdf::9                      1                       # What write queue length does an incoming req see
system.mem_ctrls0.wrQLenPdf::10                     1                       # What write queue length does an incoming req see
system.mem_ctrls0.wrQLenPdf::11                     1                       # What write queue length does an incoming req see
system.mem_ctrls0.wrQLenPdf::12                     1                       # What write queue length does an incoming req see
system.mem_ctrls0.wrQLenPdf::13                     1                       # What write queue length does an incoming req see
system.mem_ctrls0.wrQLenPdf::14                     1                       # What write queue length does an incoming req see
system.mem_ctrls0.wrQLenPdf::15                    56                       # What write queue length does an incoming req see
system.mem_ctrls0.wrQLenPdf::16                    59                       # What write queue length does an incoming req see
system.mem_ctrls0.wrQLenPdf::17                    87                       # What write queue length does an incoming req see
system.mem_ctrls0.wrQLenPdf::18                    90                       # What write queue length does an incoming req see
system.mem_ctrls0.wrQLenPdf::19                    94                       # What write queue length does an incoming req see
system.mem_ctrls0.wrQLenPdf::20                    95                       # What write queue length does an incoming req see
system.mem_ctrls0.wrQLenPdf::21                    96                       # What write queue length does an incoming req see
system.mem_ctrls0.wrQLenPdf::22                    95                       # What write queue length does an incoming req see
system.mem_ctrls0.wrQLenPdf::23                    96                       # What write queue length does an incoming req see
system.mem_ctrls0.wrQLenPdf::24                    99                       # What write queue length does an incoming req see
system.mem_ctrls0.wrQLenPdf::25                    97                       # What write queue length does an incoming req see
system.mem_ctrls0.wrQLenPdf::26                    97                       # What write queue length does an incoming req see
system.mem_ctrls0.wrQLenPdf::27                    99                       # What write queue length does an incoming req see
system.mem_ctrls0.wrQLenPdf::28                    97                       # What write queue length does an incoming req see
system.mem_ctrls0.wrQLenPdf::29                    94                       # What write queue length does an incoming req see
system.mem_ctrls0.wrQLenPdf::30                    93                       # What write queue length does an incoming req see
system.mem_ctrls0.wrQLenPdf::31                    92                       # What write queue length does an incoming req see
system.mem_ctrls0.wrQLenPdf::32                    92                       # What write queue length does an incoming req see
system.mem_ctrls0.wrQLenPdf::33                     7                       # What write queue length does an incoming req see
system.mem_ctrls0.wrQLenPdf::34                     0                       # What write queue length does an incoming req see
system.mem_ctrls0.wrQLenPdf::35                     0                       # What write queue length does an incoming req see
system.mem_ctrls0.wrQLenPdf::36                     0                       # What write queue length does an incoming req see
system.mem_ctrls0.wrQLenPdf::37                     0                       # What write queue length does an incoming req see
system.mem_ctrls0.wrQLenPdf::38                     0                       # What write queue length does an incoming req see
system.mem_ctrls0.wrQLenPdf::39                     0                       # What write queue length does an incoming req see
system.mem_ctrls0.wrQLenPdf::40                     0                       # What write queue length does an incoming req see
system.mem_ctrls0.wrQLenPdf::41                     0                       # What write queue length does an incoming req see
system.mem_ctrls0.wrQLenPdf::42                     0                       # What write queue length does an incoming req see
system.mem_ctrls0.wrQLenPdf::43                     0                       # What write queue length does an incoming req see
system.mem_ctrls0.wrQLenPdf::44                     0                       # What write queue length does an incoming req see
system.mem_ctrls0.wrQLenPdf::45                     0                       # What write queue length does an incoming req see
system.mem_ctrls0.wrQLenPdf::46                     0                       # What write queue length does an incoming req see
system.mem_ctrls0.wrQLenPdf::47                     0                       # What write queue length does an incoming req see
system.mem_ctrls0.wrQLenPdf::48                     0                       # What write queue length does an incoming req see
system.mem_ctrls0.wrQLenPdf::49                     0                       # What write queue length does an incoming req see
system.mem_ctrls0.wrQLenPdf::50                     0                       # What write queue length does an incoming req see
system.mem_ctrls0.wrQLenPdf::51                     0                       # What write queue length does an incoming req see
system.mem_ctrls0.wrQLenPdf::52                     0                       # What write queue length does an incoming req see
system.mem_ctrls0.wrQLenPdf::53                     0                       # What write queue length does an incoming req see
system.mem_ctrls0.wrQLenPdf::54                     0                       # What write queue length does an incoming req see
system.mem_ctrls0.wrQLenPdf::55                     0                       # What write queue length does an incoming req see
system.mem_ctrls0.wrQLenPdf::56                     0                       # What write queue length does an incoming req see
system.mem_ctrls0.wrQLenPdf::57                     0                       # What write queue length does an incoming req see
system.mem_ctrls0.wrQLenPdf::58                     0                       # What write queue length does an incoming req see
system.mem_ctrls0.wrQLenPdf::59                     0                       # What write queue length does an incoming req see
system.mem_ctrls0.wrQLenPdf::60                     0                       # What write queue length does an incoming req see
system.mem_ctrls0.wrQLenPdf::61                     0                       # What write queue length does an incoming req see
system.mem_ctrls0.wrQLenPdf::62                     0                       # What write queue length does an incoming req see
system.mem_ctrls0.wrQLenPdf::63                     0                       # What write queue length does an incoming req see
system.mem_ctrls0.bytesPerActivate::samples         2017                       # Bytes accessed per row activation
system.mem_ctrls0.bytesPerActivate::mean   147.910759                       # Bytes accessed per row activation
system.mem_ctrls0.bytesPerActivate::gmean   108.796519                       # Bytes accessed per row activation
system.mem_ctrls0.bytesPerActivate::stdev   136.052511                       # Bytes accessed per row activation
system.mem_ctrls0.bytesPerActivate::0-63           31      1.54%      1.54% # Bytes accessed per row activation
system.mem_ctrls0.bytesPerActivate::64-127         1126     55.83%     57.36% # Bytes accessed per row activation
system.mem_ctrls0.bytesPerActivate::128-191          334     16.56%     73.92% # Bytes accessed per row activation
system.mem_ctrls0.bytesPerActivate::192-255          138      6.84%     80.76% # Bytes accessed per row activation
system.mem_ctrls0.bytesPerActivate::256-319           99      4.91%     85.67% # Bytes accessed per row activation
system.mem_ctrls0.bytesPerActivate::320-383           60      2.97%     88.65% # Bytes accessed per row activation
system.mem_ctrls0.bytesPerActivate::384-447           47      2.33%     90.98% # Bytes accessed per row activation
system.mem_ctrls0.bytesPerActivate::448-511           30      1.49%     92.46% # Bytes accessed per row activation
system.mem_ctrls0.bytesPerActivate::512-575          152      7.54%    100.00% # Bytes accessed per row activation
system.mem_ctrls0.bytesPerActivate::total         2017                       # Bytes accessed per row activation
system.mem_ctrls0.rdPerTurnAround::samples           92                       # Reads before turning the bus around for writes
system.mem_ctrls0.rdPerTurnAround::mean     83.782609                       # Reads before turning the bus around for writes
system.mem_ctrls0.rdPerTurnAround::gmean    26.772561                       # Reads before turning the bus around for writes
system.mem_ctrls0.rdPerTurnAround::stdev   481.658167                       # Reads before turning the bus around for writes
system.mem_ctrls0.rdPerTurnAround::0-255           90     97.83%     97.83% # Reads before turning the bus around for writes
system.mem_ctrls0.rdPerTurnAround::256-511            1      1.09%     98.91% # Reads before turning the bus around for writes
system.mem_ctrls0.rdPerTurnAround::4608-4863            1      1.09%    100.00% # Reads before turning the bus around for writes
system.mem_ctrls0.rdPerTurnAround::total           92                       # Reads before turning the bus around for writes
system.mem_ctrls0.wrPerTurnAround::samples           92                       # Writes before turning the bus around for reads
system.mem_ctrls0.wrPerTurnAround::mean     17.597826                       # Writes before turning the bus around for reads
system.mem_ctrls0.wrPerTurnAround::gmean    17.537187                       # Writes before turning the bus around for reads
system.mem_ctrls0.wrPerTurnAround::stdev     1.490334                       # Writes before turning the bus around for reads
system.mem_ctrls0.wrPerTurnAround::16              34     36.96%     36.96% # Writes before turning the bus around for reads
system.mem_ctrls0.wrPerTurnAround::17               2      2.17%     39.13% # Writes before turning the bus around for reads
system.mem_ctrls0.wrPerTurnAround::18              40     43.48%     82.61% # Writes before turning the bus around for reads
system.mem_ctrls0.wrPerTurnAround::19               3      3.26%     85.87% # Writes before turning the bus around for reads
system.mem_ctrls0.wrPerTurnAround::20              11     11.96%     97.83% # Writes before turning the bus around for reads
system.mem_ctrls0.wrPerTurnAround::22               2      2.17%    100.00% # Writes before turning the bus around for reads
system.mem_ctrls0.wrPerTurnAround::total           92                       # Writes before turning the bus around for reads
system.mem_ctrls0.totQLat                   138256998                       # Total ticks spent queuing
system.mem_ctrls0.totMemAccLat              292816998                       # Total ticks spent from burst creation until serviced by the DRAM
system.mem_ctrls0.totBusLat                  38640000                       # Total ticks spent in databus transfers
system.mem_ctrls0.avgQLat                    17890.40                       # Average queueing delay per DRAM burst
system.mem_ctrls0.avgBusLat                   5000.00                       # Average bus latency per DRAM burst
system.mem_ctrls0.avgMemAccLat               37890.40                       # Average memory access latency per DRAM burst
system.mem_ctrls0.avgRdBW                       36.47                       # Average DRAM read bandwidth in MiByte/s
system.mem_ctrls0.avgWrBW                        7.64                       # Average achieved write bandwidth in MiByte/s
system.mem_ctrls0.avgRdBWSys                    36.48                       # Average system read bandwidth in MiByte/s
system.mem_ctrls0.avgWrBWSys                     7.79                       # Average system write bandwidth in MiByte/s
system.mem_ctrls0.peakBW                      6400.00                       # Theoretical peak bandwidth in MiByte/s
system.mem_ctrls0.busUtil                        0.69                       # Data bus utilization in percentage
system.mem_ctrls0.busUtilRead                    0.57                       # Data bus utilization in percentage for reads
system.mem_ctrls0.busUtilWrite                   0.12                       # Data bus utilization in percentage for writes
system.mem_ctrls0.avgRdQLen                      2.05                       # Average read queue length when enqueuing
system.mem_ctrls0.avgWrQLen                      8.04                       # Average write queue length when enqueuing
system.mem_ctrls0.readRowHits                    6077                       # Number of row buffer hits during reads
system.mem_ctrls0.writeRowHits                   1248                       # Number of row buffer hits during writes
system.mem_ctrls0.readRowHitRate                78.64                       # Row buffer hit rate for reads
system.mem_ctrls0.writeRowHitRate               75.64                       # Row buffer hit rate for writes
system.mem_ctrls0.avgGap                   1445900.53                       # Average gap between requests
system.mem_ctrls0.pageHitRate                   78.11                       # Row buffer hit rate, read and write combined
system.mem_ctrls0_0.actEnergy                 3573570                       # Energy for activate commands per rank (pJ)
system.mem_ctrls0_0.preEnergy            1883481.600000                       # Energy for precharge commands per rank (pJ)
system.mem_ctrls0_0.readEnergy                9026976                       # Energy for read commands per rank (pJ)
system.mem_ctrls0_0.writeEnergy               1500408                       # Energy for write commands per rank (pJ)
system.mem_ctrls0_0.refreshEnergy            42218280                       # Energy for refresh commands per rank (pJ)
system.mem_ctrls0_0.actBackEnergy            81286521                       # Energy for active background per rank (pJ)
system.mem_ctrls0_0.preBackEnergy        161480647.200000                       # Energy for precharge background per rank (pJ)
system.mem_ctrls0_0.totalEnergy          300969883.800000                       # Total energy per rank (pJ)
system.mem_ctrls0_0.averagePower            44.403274                       # Core power per rank (mW)
system.mem_ctrls0_0.memoryStateTime::IDLE   4900299000                       # Time in different power states
system.mem_ctrls0_0.memoryStateTime::REF    226980000                       # Time in different power states
system.mem_ctrls0_0.memoryStateTime::PRE_PDN            0                       # Time in different power states
system.mem_ctrls0_0.memoryStateTime::ACT   1650841000                       # Time in different power states
system.mem_ctrls0_0.memoryStateTime::ACT_PDN            0                       # Time in different power states
system.mem_ctrls1.bytes_read::cpu.inst          98304                       # Number of bytes read from this memory
system.mem_ctrls1.bytes_read::cpu.data         149952                       # Number of bytes read from this memory
system.mem_ctrls1.bytes_read::total            248256                       # Number of bytes read from this memory
system.mem_ctrls1.bytes_inst_read::cpu.inst        98304                       # Number of instructions bytes read from this memory
system.mem_ctrls1.bytes_inst_read::total        98304                       # Number of instructions bytes read from this memory
system.mem_ctrls1.bytes_written::writebacks        54336                       # Number of bytes written to this memory
system.mem_ctrls1.bytes_written::total          54336                       # Number of bytes written to this memory
system.mem_ctrls1.num_reads::cpu.inst            1536                       # Number of read requests responded to by this memory
system.mem_ctrls1.num_reads::cpu.data            2343                       # Number of read requests responded to by this memory
system.mem_ctrls1.num_reads::total               3879                       # Number of read requests responded to by this memory
system.mem_ctrls1.num_writes::writebacks          849                       # Number of write requests responded to by this memory
system.mem_ctrls1.num_writes::total               849                       # Number of write requests responded to by this memory
system.mem_ctrls1.bw_read::cpu.inst          14496347                       # Total read bandwidth from this memory (bytes/s)
system.mem_ctrls1.bw_read::cpu.data          22112592                       # Total read bandwidth from this memory (bytes/s)
system.mem_ctrls1.bw_read::total             36608939                       # Total read bandwidth from this memory (bytes/s)
system.mem_ctrls1.bw_inst_read::cpu.inst     14496347                       # Instruction read bandwidth from this memory (bytes/s)
system.mem_ctrls1.bw_inst_read::total        14496347                       # Instruction read bandwidth from this memory (bytes/s)
system.mem_ctrls1.bw_write::writebacks        8012629                       # Write bandwidth from this memory (bytes/s)
system.mem_ctrls1.bw_write::total             8012629                       # Write bandwidth from this memory (bytes/s)
system.mem_ctrls1.bw_total::writebacks        8012629                       # Total bandwidth to/from this memory (bytes/s)
system.mem_ctrls1.bw_total::cpu.inst         14496347                       # Total bandwidth to/from this memory (bytes/s)
system.mem_ctrls1.bw_total::cpu.data         22112592                       # Total bandwidth to/from this memory (bytes/s)
system.mem_ctrls1.bw_total::total            44621569                       # Total bandwidth to/from this memory (bytes/s)
system.mem_ctrls1.readReqs                       3879                       # Number of read requests accepted
system.mem_ctrls1.writeReqs                       849                       # Number of write requests accepted
system.mem_ctrls1.readBursts                     7758                       # Number of DRAM read bursts, including those serviced by the write queue
system.mem_ctrls1.writeBursts                    1698                       # Number of DRAM write bursts, including those merged in the write queue
system.mem_ctrls1.bytesReadDRAM                248032                       # Total number of bytes read from DRAM
system.mem_ctrls1.bytesReadWrQ                    224                       # Total number of bytes read from write queue
system.mem_ctrls1.bytesWritten                  53408                       # Total number of bytes written to DRAM
system.mem_ctrls1.bytesReadSys                 248256                       # Total read bytes from the system interface side
system.mem_ctrls1.bytesWrittenSys               54336                       # Total written bytes from the system interface side
system.mem_ctrls1.servicedByWrQ                     7                       # Number of DRAM read bursts serviced by the write queue
system.mem_ctrls1.mergedWrBursts                    0                       # Number of DRAM write bursts merged with an existing one
system.mem_ctrls1.neitherReadNorWriteReqs           10                       # Number of requests that are neither read nor write
system.mem_ctrls1.perBankRdBursts::0             1216                       # Per bank write bursts
system.mem_ctrls1.perBankRdBursts::1              988                       # Per bank write bursts
system.mem_ctrls1.perBankRdBursts::2             1041                       # Per bank write bursts
system.mem_ctrls1.perBankRdBursts::3              724                       # Per bank write bursts
system.mem_ctrls1.perBankRdBursts::4              800                       # Per bank write bursts
system.mem_ctrls1.perBankRdBursts::5              942                       # Per bank write bursts
system.mem_ctrls1.perBankRdBursts::6             1094                       # Per bank write bursts
system.mem_ctrls1.perBankRdBursts::7              946                       # Per bank write bursts
system.mem_ctrls1.perBankWrBursts::0              262                       # Per bank write bursts
system.mem_ctrls1.perBankWrBursts::1              190                       # Per bank write bursts
system.mem_ctrls1.perBankWrBursts::2              250                       # Per bank write bursts
system.mem_ctrls1.perBankWrBursts::3              138                       # Per bank write bursts
system.mem_ctrls1.perBankWrBursts::4              107                       # Per bank write bursts
system.mem_ctrls1.perBankWrBursts::5              202                       # Per bank write bursts
system.mem_ctrls1.perBankWrBursts::6              294                       # Per bank write bursts
system.mem_ctrls1.perBankWrBursts::7              226                       # Per bank write bursts
system.mem_ctrls1.numRdRetry                        0                       # Number of times read queue was full causing retry
system.mem_ctrls1.numWrRetry                        0                       # Number of times write queue was full causing retry
system.mem_ctrls1.totGap                   6780855000                       # Total gap between requests
system.mem_ctrls1.readPktSize::0                    0                       # Read request sizes (log2)
system.mem_ctrls1.readPktSize::1                    0                       # Read request sizes (log2)
system.mem_ctrls1.readPktSize::2                    0                       # Read request sizes (log2)
system.mem_ctrls1.readPktSize::3                    0                       # Read request sizes (log2)
system.mem_ctrls1.readPktSize::4                    0                       # Read request sizes (log2)
system.mem_ctrls1.readPktSize::5                 7758                       # Read request sizes (log2)
system.mem_ctrls1.writePktSize::0                   0                       # Write request sizes (log2)
system.mem_ctrls1.writePktSize::1                   0                       # Write request sizes (log2)
system.mem_ctrls1.writePktSize::2                   0                       # Write request sizes (log2)
system.mem_ctrls1.writePktSize::3                   0                       # Write request sizes (log2)
system.mem_ctrls1.writePktSize::4                   0                       # Write request sizes (log2)
system.mem_ctrls1.writePktSize::5                1698                       # Write request sizes (log2)
system.mem_ctrls1.rdQLenPdf::0                   3131                       # What read queue length does an incoming req see
system.mem_ctrls1.rdQLenPdf::1                   3152                       # What read queue length does an incoming req see
system.mem_ctrls1.rdQLenPdf::2                    667                       # What read queue length does an incoming req see
system.mem_ctrls1.rdQLenPdf::3                    652                       # What read queue length does an incoming req see
system.mem_ctrls1.rdQLenPdf::4                     74                       # What read queue length does an incoming req see
system.mem_ctrls1.rdQLenPdf::5                     67                       # What read queue length does an incoming req see
system.mem_ctrls1.rdQLenPdf::6                      4                       # What read queue length does an incoming req see
system.mem_ctrls1.rdQLenPdf::7                      4                       # What read queue length does an incoming req see
system.mem_ctrls1.rdQLenPdf::8                      0                       # What read queue length does an incoming req see
system.mem_ctrls1.rdQLenPdf::9                      0                       # What read queue length does an incoming req see
system.mem_ctrls1.rdQLenPdf::10                     0                       # What read queue length does an incoming req see
system.mem_ctrls1.rdQLenPdf::11                     0                       # What read queue length does an incoming req see
system.mem_ctrls1.rdQLenPdf::12                     0                       # What read queue length does an incoming req see
system.mem_ctrls1.rdQLenPdf::13                     0                       # What read queue length does an incoming req see
system.mem_ctrls1.rdQLenPdf::14                     0                       # What read queue length does an incoming req see
system.mem_ctrls1.rdQLenPdf::15                     0                       # What read queue length does an incoming req see
system.mem_ctrls1.rdQLenPdf::16                     0                       # What read queue length does an incoming req see
system.mem_ctrls1.rdQLenPdf::17                     0                       # What read queue length does an incoming req see
system.mem_ctrls1.rdQLenPdf::18                     0                       # What read queue length does an incoming req see
system.mem_ctrls1.rdQLenPdf::19                     0                       # What read queue length does an incoming req see
system.mem_ctrls1.rdQLenPdf::20                     0                       # What read queue length does an incoming req see
system.mem_ctrls1.rdQLenPdf::21                     0                       # What read queue length does an incoming req see
system.mem_ctrls1.rdQLenPdf::22                     0                       # What read queue length does an incoming req see
system.mem_ctrls1.rdQLenPdf::23                     0                       # What read queue length does an incoming req see
system.mem_ctrls1.rdQLenPdf::24                     0                       # What read queue length does an incoming req see
system.mem_ctrls1.rdQLenPdf::25                     0                       # What read queue length does an incoming req see
system.mem_ctrls1.rdQLenPdf::26                     0                       # What read queue length does an incoming req see
system.mem_ctrls1.rdQLenPdf::27                     0                       # What read queue length does an incoming req see
system.mem_ctrls1.rdQLenPdf::28                     0                       # What read queue length does an incoming req see
system.mem_ctrls1.rdQLenPdf::29                     0                       # What read queue length does an incoming req see
system.mem_ctrls1.rdQLenPdf::30                     0                       # What read queue length does an incoming req see
system.mem_ctrls1.rdQLenPdf::31                     0                       # What read queue length does an incoming req see
system.mem_ctrls1.wrQLenPdf::0                      1                       # What write queue length does an incoming req see
system.mem_ctrls1.wrQLenPdf::1                      1                       # What write queue length does an incoming req see
system.mem_ctrls1.wrQLenPdf::2                      1                       # What write queue length does an incoming req see
system.mem_ctrls1.wrQLenPdf::3                      1                       # What write queue length does an incoming req see
system.mem_ctrls1.wrQLenPdf::4                      1                       # What write queue length does an incoming req see
system.mem_ctrls1.wrQLenPdf::5                      1                       # What write queue length does an incoming req see
system.mem_ctrls1.wrQLenPdf::6                      1                       # What write queue length does an incoming req see
system.mem_ctrls1.wrQLenPdf::7                      1                       # What write queue length does an incoming req see
system.mem_ctrls1.wrQLenPdf::8                      1                       # What write queue length does an incoming req see
system.mem_ctrls1.wrQLenPdf::9                      1                       # What write queue length does an incoming req see
system.mem_ctrls1.wrQLenPdf::10                     1                       # What write queue length does an incoming req see
system.mem_ctrls1.wrQLenPdf::11                     1                       # What write queue length does an incoming req see
system.mem_ctrls1.wrQLenPdf::12                     1                       # What write queue length does an incoming req see
system.mem_ctrls1.wrQLenPdf::13                     1                       # What write queue length does an incoming req see
system.mem_ctrls1.wrQLenPdf::14                     1                       # What write queue length does an incoming req see
system.mem_ctrls1.wrQLenPdf::15                    64                       # What write queue length does an incoming req see
system.mem_ctrls1.wrQLenPdf::16                    67                       # What write queue length does an incoming req see
system.mem_ctrls1.wrQLenPdf::17                    91                       # What write queue length does an incoming req see
system.mem_ctrls1.wrQLenPdf::18                    94                       # What write queue length does an incoming req see
system.mem_ctrls1.wrQLenPdf::19                    96                       # What write queue length does an incoming req see
system.mem_ctrls1.wrQLenPdf::20                    96                       # What write queue length does an incoming req see
system.mem_ctrls1.wrQLenPdf::21                    99                       # What write queue length does an incoming req see
system.mem_ctrls1.wrQLenPdf::22                    97                       # What write queue length does an incoming req see
system.mem_ctrls1.wrQLenPdf::23                    96                       # What write queue length does an incoming req see
system.mem_ctrls1.wrQLenPdf::24                    96                       # What write queue length does an incoming req see
system.mem_ctrls1.wrQLenPdf::25                    99                       # What write queue length does an incoming req see
system.mem_ctrls1.wrQLenPdf::26                   103                       # What write queue length does an incoming req see
system.mem_ctrls1.wrQLenPdf::27                   100                       # What write queue length does an incoming req see
system.mem_ctrls1.wrQLenPdf::28                    96                       # What write queue length does an incoming req see
system.mem_ctrls1.wrQLenPdf::29                    94                       # What write queue length does an incoming req see
system.mem_ctrls1.wrQLenPdf::30                    94                       # What write queue length does an incoming req see
system.mem_ctrls1.wrQLenPdf::31                    95                       # What write queue length does an incoming req see
system.mem_ctrls1.wrQLenPdf::32                    96                       # What write queue length does an incoming req see
system.mem_ctrls1.wrQLenPdf::33                     8                       # What write queue length does an incoming req see
system.mem_ctrls1.wrQLenPdf::34                     2                       # What write queue length does an incoming req see
system.mem_ctrls1.wrQLenPdf::35                     0                       # What write queue length does an incoming req see
system.mem_ctrls1.wrQLenPdf::36                     0                       # What write queue length does an incoming req see
system.mem_ctrls1.wrQLenPdf::37                     0                       # What write queue length does an incoming req see
system.mem_ctrls1.wrQLenPdf::38                     0                       # What write queue length does an incoming req see
system.mem_ctrls1.wrQLenPdf::39                     0                       # What write queue length does an incoming req see
system.mem_ctrls1.wrQLenPdf::40                     0                       # What write queue length does an incoming req see
system.mem_ctrls1.wrQLenPdf::41                     0                       # What write queue length does an incoming req see
system.mem_ctrls1.wrQLenPdf::42                     0                       # What write queue length does an incoming req see
system.mem_ctrls1.wrQLenPdf::43                     0                       # What write queue length does an incoming req see
system.mem_ctrls1.wrQLenPdf::44                     0                       # What write queue length does an incoming req see
system.mem_ctrls1.wrQLenPdf::45                     0                       # What write queue length does an incoming req see
system.mem_ctrls1.wrQLenPdf::46                     0                       # What write queue length does an incoming req see
system.mem_ctrls1.wrQLenPdf::47                     0                       # What write queue length does an incoming req see
system.mem_ctrls1.wrQLenPdf::48                     0                       # What write queue length does an incoming req see
system.mem_ctrls1.wrQLenPdf::49                     0                       # What write queue length does an incoming req see
system.mem_ctrls1.wrQLenPdf::50                     0                       # What write queue length does an incoming req see
system.mem_ctrls1.wrQLenPdf::51                     0                       # What write queue length does an incoming req see
system.mem_ctrls1.wrQLenPdf::52                     0                       # What write queue length does an incoming req see
system.mem_ctrls1.wrQLenPdf::53                     0                       # What write queue length does an incoming req see
system.mem_ctrls1.wrQLenPdf::54                     0                       # What write queue length does an incoming req see
system.mem_ctrls1.wrQLenPdf::55                     0                       # What write queue length does an incoming req see
system.mem_ctrls1.wrQLenPdf::56                     0                       # What write queue length does an incoming req see
system.mem_ctrls1.wrQLenPdf::57                     0                       # What write queue length does an incoming req see
system.mem_ctrls1.wrQLenPdf::58                     0                       # What write queue length does an incoming req see
system.mem_ctrls1.wrQLenPdf::59                     0                       # What write queue length does an incoming req see
system.mem_ctrls1.wrQLenPdf::60                     0                       # What write queue length does an incoming req see
system.mem_ctrls1.wrQLenPdf::61                     0                       # What write queue length does an incoming req see
system.mem_ctrls1.wrQLenPdf::62                     0                       # What write queue length does an incoming req see
system.mem_ctrls1.wrQLenPdf::63                     0                       # What write queue length does an incoming req see
system.mem_ctrls1.bytesPerActivate::samples         2028                       # Bytes accessed per row activation
system.mem_ctrls1.bytesPerActivate::mean   148.197239                       # Bytes accessed per row activation
system.mem_ctrls1.bytesPerActivate::gmean   107.901218                       # Bytes accessed per row activation
system.mem_ctrls1.bytesPerActivate::stdev   138.833339                       # Bytes accessed per row activation
system.mem_ctrls1.bytesPerActivate::0-63           41      2.02%      2.02% # Bytes accessed per row activation
system.mem_ctrls1.bytesPerActivate::64-127         1137     56.07%     58.09% # Bytes accessed per row activation
system.mem_ctrls1.bytesPerActivate::128-191          337     16.62%     74.70% # Bytes accessed per row activation
system.mem_ctrls1.bytesPerActivate::192-255          124      6.11%     80.82% # Bytes accessed per row activation
system.mem_ctrls1.bytesPerActivate::256-319           87      4.29%     85.11% # Bytes accessed per row activation
system.mem_ctrls1.bytesPerActivate::320-383           48      2.37%     87.48% # Bytes accessed per row activation
system.mem_ctrls1.bytesPerActivate::384-447           63      3.11%     90.58% # Bytes accessed per row activation
system.mem_ctrls1.bytesPerActivate::448-511           30      1.48%     92.06% # Bytes accessed per row activation
system.mem_ctrls1.bytesPerActivate::512-575          161      7.94%    100.00% # Bytes accessed per row activation
system.mem_ctrls1.bytesPerActivate::total         2028                       # Bytes accessed per row activation
system.mem_ctrls1.rdPerTurnAround::samples           94                       # Reads before turning the bus around for writes
system.mem_ctrls1.rdPerTurnAround::mean     82.265957                       # Reads before turning the bus around for writes
system.mem_ctrls1.rdPerTurnAround::gmean    26.752481                       # Reads before turning the bus around for writes
system.mem_ctrls1.rdPerTurnAround::stdev   480.250812                       # Reads before turning the bus around for writes
system.mem_ctrls1.rdPerTurnAround::0-255           92     97.87%     97.87% # Reads before turning the bus around for writes
system.mem_ctrls1.rdPerTurnAround::256-511            1      1.06%     98.94% # Reads before turning the bus around for writes
system.mem_ctrls1.rdPerTurnAround::4608-4863            1      1.06%    100.00% # Reads before turning the bus around for writes
system.mem_ctrls1.rdPerTurnAround::total           94                       # Reads before turning the bus around for writes
system.mem_ctrls1.wrPerTurnAround::samples           94                       # Writes before turning the bus around for reads
system.mem_ctrls1.wrPerTurnAround::mean     17.755319                       # Writes before turning the bus around for reads
system.mem_ctrls1.wrPerTurnAround::gmean    17.695684                       # Writes before turning the bus around for reads
system.mem_ctrls1.wrPerTurnAround::stdev     1.486037                       # Writes before turning the bus around for reads
system.mem_ctrls1.wrPerTurnAround::16              28     29.79%     29.79% # Writes before turning the bus around for reads
system.mem_ctrls1.wrPerTurnAround::17               3      3.19%     32.98% # Writes before turning the bus around for reads
system.mem_ctrls1.wrPerTurnAround::18              47     50.00%     82.98% # Writes before turning the bus around for reads
system.mem_ctrls1.wrPerTurnAround::19               3      3.19%     86.17% # Writes before turning the bus around for reads
system.mem_ctrls1.wrPerTurnAround::20               9      9.57%     95.74% # Writes before turning the bus around for reads
system.mem_ctrls1.wrPerTurnAround::21               1      1.06%     96.81% # Writes before turning the bus around for reads
system.mem_ctrls1.wrPerTurnAround::22               3      3.19%    100.00% # Writes before turning the bus around for reads
system.mem_ctrls1.wrPerTurnAround::total           94                       # Writes before turning the bus around for reads
system.mem_ctrls1.totQLat                   139150500                       # Total ticks spent queuing
system.mem_ctrls1.totMemAccLat              294170500                       # Total ticks spent from burst creation until serviced by the DRAM
system.mem_ctrls1.totBusLat                  38755000                       # Total ticks spent in databus transfers
system.mem_ctrls1.avgQLat                    17952.59                       # Average queueing delay per DRAM burst
system.mem_ctrls1.avgBusLat                   5000.00                       # Average bus latency per DRAM burst
system.mem_ctrls1.avgMemAccLat               37952.59                       # Average memory access latency per DRAM burst
system.mem_ctrls1.avgRdBW                       36.58                       # Average DRAM read bandwidth in MiByte/s
system.mem_ctrls1.avgWrBW                        7.88                       # Average achieved write bandwidth in MiByte/s
system.mem_ctrls1.avgRdBWSys                    36.61                       # Average system read bandwidth in MiByte/s
system.mem_ctrls1.avgWrBWSys                     8.01                       # Average system write bandwidth in MiByte/s
system.mem_ctrls1.peakBW                      6400.00                       # Theoretical peak bandwidth in MiByte/s
system.mem_ctrls1.busUtil                        0.69                       # Data bus utilization in percentage
system.mem_ctrls1.busUtilRead                    0.57                       # Data bus utilization in percentage for reads
system.mem_ctrls1.busUtilWrite                   0.12                       # Data bus utilization in percentage for writes
system.mem_ctrls1.avgRdQLen                      2.07                       # Average read queue length when enqueuing
system.mem_ctrls1.avgWrQLen                      8.44                       # Average write queue length when enqueuing
system.mem_ctrls1.readRowHits                    6074                       # Number of row buffer hits during reads
system.mem_ctrls1.writeRowHits                   1311                       # Number of row buffer hits during writes
system.mem_ctrls1.readRowHitRate                78.36                       # Row buffer hit rate for reads
system.mem_ctrls1.writeRowHitRate               77.21                       # Row buffer hit rate for writes
system.mem_ctrls1.avgGap                   1434190.99                       # Average gap between requests
system.mem_ctrls1.pageHitRate                   78.16                       # Row buffer hit rate, read and write combined
system.mem_ctrls1_0.actEnergy                 3596775                       # Energy for activate commands per rank (pJ)
system.mem_ctrls1_0.preEnergy                 1895712                       # Energy for precharge commands per rank (pJ)
system.mem_ctrls1_0.readEnergy                9061080                       # Energy for read commands per rank (pJ)
system.mem_ctrls1_0.writeEnergy               1529424                       # Energy for write commands per rank (pJ)
system.mem_ctrls1_0.refreshEnergy            42218280                       # Energy for refresh commands per rank (pJ)
system.mem_ctrls1_0.actBackEnergy            80184624                       # Energy for active background per rank (pJ)
system.mem_ctrls1_0.preBackEnergy        162290690.400000                       # Energy for precharge background per rank (pJ)
system.mem_ctrls1_0.totalEnergy          300776585.400000                       # Total energy per rank (pJ)
system.mem_ctrls1_0.averagePower            44.374755                       # Core power per rank (mW)
system.mem_ctrls1_0.memoryStateTime::IDLE   4925549000                       # Time in different power states
system.mem_ctrls1_0.memoryStateTime::REF    226980000                       # Time in different power states
system.mem_ctrls1_0.memoryStateTime::PRE_PDN            0                       # Time in different power states
system.mem_ctrls1_0.memoryStateTime::ACT   1625591000                       # Time in different power states
system.mem_ctrls1_0.memoryStateTime::ACT_PDN            0                       # Time in different power states
system.cpu.branchPred.lookups                 4426808                       # Number of BP lookups
system.cpu.branchPred.condPredicted           3197892                       # Number of conditional branches predicted
system.cpu.branchPred.condIncorrect            154999                       # Number of conditional branches incorrect
system.cpu.branchPred.BTBLookups              2026184                       # Number of BTB lookups
system.cpu.branchPred.BTBHits                 1928637                       # Number of BTB hits
system.cpu.branchPred.BTBCorrect                    0                       # Number of correct BTB predictions (this stat may not work properly.
system.cpu.branchPred.BTBHitPct             95.185679                       # BTB Hit Percentage
system.cpu.branchPred.usedRAS                  507288                       # Number of times the RAS was used to get a target.
system.cpu.branchPred.RASInCorrect              24882                       # Number of incorrect RAS predictions.
system.cpu_voltage_domain.voltage                   1                       # Voltage in Volts
system.cpu_clk_domain.clock                       500                       # Clock period in ticks
system.cpu.dstage2_mmu.stage2_tlb.cptwalker.walks            0                       # Table walker walks requested
system.cpu.dstage2_mmu.stage2_tlb.cptwalker.walkRequestOrigin_Requested::Data            0                       # Table walker requests started/completed, data/inst
system.cpu.dstage2_mmu.stage2_tlb.cptwalker.walkRequestOrigin_Requested::Inst            0                       # Table walker requests started/completed, data/inst
system.cpu.dstage2_mmu.stage2_tlb.cptwalker.walkRequestOrigin_Requested::total            0                       # Table walker requests started/completed, data/inst
system.cpu.dstage2_mmu.stage2_tlb.cptwalker.walkRequestOrigin_Completed::Data            0                       # Table walker requests started/completed, data/inst
system.cpu.dstage2_mmu.stage2_tlb.cptwalker.walkRequestOrigin_Completed::Inst            0                       # Table walker requests started/completed, data/inst
system.cpu.dstage2_mmu.stage2_tlb.cptwalker.walkRequestOrigin_Completed::total            0                       # Table walker requests started/completed, data/inst
system.cpu.dstage2_mmu.stage2_tlb.cptwalker.walkRequestOrigin::total            0                       # Table walker requests started/completed, data/inst
system.cpu.dstage2_mmu.stage2_tlb.walker.walks            0                       # Table walker walks requested
system.cpu.dstage2_mmu.stage2_tlb.walker.walkRequestOrigin_Requested::Data            0                       # Table walker requests started/completed, data/inst
system.cpu.dstage2_mmu.stage2_tlb.walker.walkRequestOrigin_Requested::Inst            0                       # Table walker requests started/completed, data/inst
system.cpu.dstage2_mmu.stage2_tlb.walker.walkRequestOrigin_Requested::total            0                       # Table walker requests started/completed, data/inst
system.cpu.dstage2_mmu.stage2_tlb.walker.walkRequestOrigin_Completed::Data            0                       # Table walker requests started/completed, data/inst
system.cpu.dstage2_mmu.stage2_tlb.walker.walkRequestOrigin_Completed::Inst            0                       # Table walker requests started/completed, data/inst
system.cpu.dstage2_mmu.stage2_tlb.walker.walkRequestOrigin_Completed::total            0                       # Table walker requests started/completed, data/inst
system.cpu.dstage2_mmu.stage2_tlb.walker.walkRequestOrigin::total            0                       # Table walker requests started/completed, data/inst
system.cpu.dstage2_mmu.stage2_tlb.inst_hits            0                       # ITB inst hits
system.cpu.dstage2_mmu.stage2_tlb.inst_misses            0                       # ITB inst misses
system.cpu.dstage2_mmu.stage2_tlb.read_hits            0                       # DTB read hits
system.cpu.dstage2_mmu.stage2_tlb.read_misses            0                       # DTB read misses
system.cpu.dstage2_mmu.stage2_tlb.write_hits            0                       # DTB write hits
system.cpu.dstage2_mmu.stage2_tlb.write_misses            0                       # DTB write misses
system.cpu.dstage2_mmu.stage2_tlb.flush_tlb            0                       # Number of times complete TLB was flushed
system.cpu.dstage2_mmu.stage2_tlb.flush_tlb_mva            0                       # Number of times TLB was flushed by MVA
system.cpu.dstage2_mmu.stage2_tlb.flush_tlb_mva_asid            0                       # Number of times TLB was flushed by MVA & ASID
system.cpu.dstage2_mmu.stage2_tlb.flush_tlb_asid            0                       # Number of times TLB was flushed by ASID
system.cpu.dstage2_mmu.stage2_tlb.flush_entries            0                       # Number of entries that have been flushed from TLB
system.cpu.dstage2_mmu.stage2_tlb.align_faults            0                       # Number of TLB faults due to alignment restrictions
system.cpu.dstage2_mmu.stage2_tlb.prefetch_faults            0                       # Number of TLB faults due to prefetch
system.cpu.dstage2_mmu.stage2_tlb.domain_faults            0                       # Number of TLB faults due to domain restrictions
system.cpu.dstage2_mmu.stage2_tlb.perms_faults            0                       # Number of TLB faults due to permissions restrictions
system.cpu.dstage2_mmu.stage2_tlb.read_accesses            0                       # DTB read accesses
system.cpu.dstage2_mmu.stage2_tlb.write_accesses            0                       # DTB write accesses
system.cpu.dstage2_mmu.stage2_tlb.inst_accesses            0                       # ITB inst accesses
system.cpu.dstage2_mmu.stage2_tlb.hits              0                       # DTB hits
system.cpu.dstage2_mmu.stage2_tlb.misses            0                       # DTB misses
system.cpu.dstage2_mmu.stage2_tlb.accesses            0                       # DTB accesses
system.cpu.dtb.cptwalker.walks                      0                       # Table walker walks requested
system.cpu.dtb.cptwalker.walkRequestOrigin_Requested::Data            0                       # Table walker requests started/completed, data/inst
system.cpu.dtb.cptwalker.walkRequestOrigin_Requested::Inst            0                       # Table walker requests started/completed, data/inst
system.cpu.dtb.cptwalker.walkRequestOrigin_Requested::total            0                       # Table walker requests started/completed, data/inst
system.cpu.dtb.cptwalker.walkRequestOrigin_Completed::Data            0                       # Table walker requests started/completed, data/inst
system.cpu.dtb.cptwalker.walkRequestOrigin_Completed::Inst            0                       # Table walker requests started/completed, data/inst
system.cpu.dtb.cptwalker.walkRequestOrigin_Completed::total            0                       # Table walker requests started/completed, data/inst
system.cpu.dtb.cptwalker.walkRequestOrigin::total            0                       # Table walker requests started/completed, data/inst
system.cpu.dtb.walker.walks                         0                       # Table walker walks requested
system.cpu.dtb.walker.walkRequestOrigin_Requested::Data            0                       # Table walker requests started/completed, data/inst
system.cpu.dtb.walker.walkRequestOrigin_Requested::Inst            0                       # Table walker requests started/completed, data/inst
system.cpu.dtb.walker.walkRequestOrigin_Requested::total            0                       # Table walker requests started/completed, data/inst
system.cpu.dtb.walker.walkRequestOrigin_Completed::Data            0                       # Table walker requests started/completed, data/inst
system.cpu.dtb.walker.walkRequestOrigin_Completed::Inst            0                       # Table walker requests started/completed, data/inst
system.cpu.dtb.walker.walkRequestOrigin_Completed::total            0                       # Table walker requests started/completed, data/inst
system.cpu.dtb.walker.walkRequestOrigin::total            0                       # Table walker requests started/completed, data/inst
system.cpu.dtb.inst_hits                            0                       # ITB inst hits
system.cpu.dtb.inst_misses                          0                       # ITB inst misses
system.cpu.dtb.read_hits                            0                       # DTB read hits
system.cpu.dtb.read_misses                          0                       # DTB read misses
system.cpu.dtb.write_hits                           0                       # DTB write hits
system.cpu.dtb.write_misses                         0                       # DTB write misses
system.cpu.dtb.flush_tlb                            0                       # Number of times complete TLB was flushed
system.cpu.dtb.flush_tlb_mva                        0                       # Number of times TLB was flushed by MVA
system.cpu.dtb.flush_tlb_mva_asid                   0                       # Number of times TLB was flushed by MVA & ASID
system.cpu.dtb.flush_tlb_asid                       0                       # Number of times TLB was flushed by ASID
system.cpu.dtb.flush_entries                        0                       # Number of entries that have been flushed from TLB
system.cpu.dtb.align_faults                         0                       # Number of TLB faults due to alignment restrictions
system.cpu.dtb.prefetch_faults                      0                       # Number of TLB faults due to prefetch
system.cpu.dtb.domain_faults                        0                       # Number of TLB faults due to domain restrictions
system.cpu.dtb.perms_faults                         0                       # Number of TLB faults due to permissions restrictions
system.cpu.dtb.read_accesses                        0                       # DTB read accesses
system.cpu.dtb.write_accesses                       0                       # DTB write accesses
system.cpu.dtb.inst_accesses                        0                       # ITB inst accesses
system.cpu.dtb.hits                                 0                       # DTB hits
system.cpu.dtb.misses                               0                       # DTB misses
system.cpu.dtb.accesses                             0                       # DTB accesses
system.cpu.istage2_mmu.stage2_tlb.cptwalker.walks            0                       # Table walker walks requested
system.cpu.istage2_mmu.stage2_tlb.cptwalker.walkRequestOrigin_Requested::Data            0                       # Table walker requests started/completed, data/inst
system.cpu.istage2_mmu.stage2_tlb.cptwalker.walkRequestOrigin_Requested::Inst            0                       # Table walker requests started/completed, data/inst
system.cpu.istage2_mmu.stage2_tlb.cptwalker.walkRequestOrigin_Requested::total            0                       # Table walker requests started/completed, data/inst
system.cpu.istage2_mmu.stage2_tlb.cptwalker.walkRequestOrigin_Completed::Data            0                       # Table walker requests started/completed, data/inst
system.cpu.istage2_mmu.stage2_tlb.cptwalker.walkRequestOrigin_Completed::Inst            0                       # Table walker requests started/completed, data/inst
system.cpu.istage2_mmu.stage2_tlb.cptwalker.walkRequestOrigin_Completed::total            0                       # Table walker requests started/completed, data/inst
system.cpu.istage2_mmu.stage2_tlb.cptwalker.walkRequestOrigin::total            0                       # Table walker requests started/completed, data/inst
system.cpu.istage2_mmu.stage2_tlb.walker.walks            0                       # Table walker walks requested
system.cpu.istage2_mmu.stage2_tlb.walker.walkRequestOrigin_Requested::Data            0                       # Table walker requests started/completed, data/inst
system.cpu.istage2_mmu.stage2_tlb.walker.walkRequestOrigin_Requested::Inst            0                       # Table walker requests started/completed, data/inst
system.cpu.istage2_mmu.stage2_tlb.walker.walkRequestOrigin_Requested::total            0                       # Table walker requests started/completed, data/inst
system.cpu.istage2_mmu.stage2_tlb.walker.walkRequestOrigin_Completed::Data            0                       # Table walker requests started/completed, data/inst
system.cpu.istage2_mmu.stage2_tlb.walker.walkRequestOrigin_Completed::Inst            0                       # Table walker requests started/completed, data/inst
system.cpu.istage2_mmu.stage2_tlb.walker.walkRequestOrigin_Completed::total            0                       # Table walker requests started/completed, data/inst
system.cpu.istage2_mmu.stage2_tlb.walker.walkRequestOrigin::total            0                       # Table walker requests started/completed, data/inst
system.cpu.istage2_mmu.stage2_tlb.inst_hits            0                       # ITB inst hits
system.cpu.istage2_mmu.stage2_tlb.inst_misses            0                       # ITB inst misses
system.cpu.istage2_mmu.stage2_tlb.read_hits            0                       # DTB read hits
system.cpu.istage2_mmu.stage2_tlb.read_misses            0                       # DTB read misses
system.cpu.istage2_mmu.stage2_tlb.write_hits            0                       # DTB write hits
system.cpu.istage2_mmu.stage2_tlb.write_misses            0                       # DTB write misses
system.cpu.istage2_mmu.stage2_tlb.flush_tlb            0                       # Number of times complete TLB was flushed
system.cpu.istage2_mmu.stage2_tlb.flush_tlb_mva            0                       # Number of times TLB was flushed by MVA
system.cpu.istage2_mmu.stage2_tlb.flush_tlb_mva_asid            0                       # Number of times TLB was flushed by MVA & ASID
system.cpu.istage2_mmu.stage2_tlb.flush_tlb_asid            0                       # Number of times TLB was flushed by ASID
system.cpu.istage2_mmu.stage2_tlb.flush_entries            0                       # Number of entries that have been flushed from TLB
system.cpu.istage2_mmu.stage2_tlb.align_faults            0                       # Number of TLB faults due to alignment restrictions
system.cpu.istage2_mmu.stage2_tlb.prefetch_faults            0                       # Number of TLB faults due to prefetch
system.cpu.istage2_mmu.stage2_tlb.domain_faults            0                       # Number of TLB faults due to domain restrictions
system.cpu.istage2_mmu.stage2_tlb.perms_faults            0                       # Number of TLB faults due to permissions restrictions
system.cpu.istage2_mmu.stage2_tlb.read_accesses            0                       # DTB read accesses
system.cpu.istage2_mmu.stage2_tlb.write_accesses            0                       # DTB write accesses
system.cpu.istage2_mmu.stage2_tlb.inst_accesses            0                       # ITB inst accesses
system.cpu.istage2_mmu.stage2_tlb.hits              0                       # DTB hits
system.cpu.istage2_mmu.stage2_tlb.misses            0                       # DTB misses
system.cpu.istage2_mmu.stage2_tlb.accesses            0                       # DTB accesses
system.cpu.itb.cptwalker.walks                      0                       # Table walker walks requested
system.cpu.itb.cptwalker.walkRequestOrigin_Requested::Data            0                       # Table walker requests started/completed, data/inst
system.cpu.itb.cptwalker.walkRequestOrigin_Requested::Inst            0                       # Table walker requests started/completed, data/inst
system.cpu.itb.cptwalker.walkRequestOrigin_Requested::total            0                       # Table walker requests started/completed, data/inst
system.cpu.itb.cptwalker.walkRequestOrigin_Completed::Data            0                       # Table walker requests started/completed, data/inst
system.cpu.itb.cptwalker.walkRequestOrigin_Completed::Inst            0                       # Table walker requests started/completed, data/inst
system.cpu.itb.cptwalker.walkRequestOrigin_Completed::total            0                       # Table walker requests started/completed, data/inst
system.cpu.itb.cptwalker.walkRequestOrigin::total            0                       # Table walker requests started/completed, data/inst
system.cpu.itb.walker.walks                         0                       # Table walker walks requested
system.cpu.itb.walker.walkRequestOrigin_Requested::Data            0                       # Table walker requests started/completed, data/inst
system.cpu.itb.walker.walkRequestOrigin_Requested::Inst            0                       # Table walker requests started/completed, data/inst
system.cpu.itb.walker.walkRequestOrigin_Requested::total            0                       # Table walker requests started/completed, data/inst
system.cpu.itb.walker.walkRequestOrigin_Completed::Data            0                       # Table walker requests started/completed, data/inst
system.cpu.itb.walker.walkRequestOrigin_Completed::Inst            0                       # Table walker requests started/completed, data/inst
system.cpu.itb.walker.walkRequestOrigin_Completed::total            0                       # Table walker requests started/completed, data/inst
system.cpu.itb.walker.walkRequestOrigin::total            0                       # Table walker requests started/completed, data/inst
system.cpu.itb.inst_hits                            0                       # ITB inst hits
system.cpu.itb.inst_misses                          0                       # ITB inst misses
system.cpu.itb.read_hits                            0                       # DTB read hits
system.cpu.itb.read_misses                          0                       # DTB read misses
system.cpu.itb.write_hits                           0                       # DTB write hits
system.cpu.itb.write_misses                         0                       # DTB write misses
system.cpu.itb.flush_tlb                            0                       # Number of times complete TLB was flushed
system.cpu.itb.flush_tlb_mva                        0                       # Number of times TLB was flushed by MVA
system.cpu.itb.flush_tlb_mva_asid                   0                       # Number of times TLB was flushed by MVA & ASID
system.cpu.itb.flush_tlb_asid                       0                       # Number of times TLB was flushed by ASID
system.cpu.itb.flush_entries                        0                       # Number of entries that have been flushed from TLB
system.cpu.itb.align_faults                         0                       # Number of TLB faults due to alignment restrictions
system.cpu.itb.prefetch_faults                      0                       # Number of TLB faults due to prefetch
system.cpu.itb.domain_faults                        0                       # Number of TLB faults due to domain restrictions
system.cpu.itb.perms_faults                         0                       # Number of TLB faults due to permissions restrictions
system.cpu.itb.read_accesses                        0                       # DTB read accesses
system.cpu.itb.write_accesses                       0                       # DTB write accesses
system.cpu.itb.inst_accesses                        0                       # ITB inst accesses
system.cpu.itb.hits                                 0                       # DTB hits
system.cpu.itb.misses                               0                       # DTB misses
system.cpu.itb.accesses                             0                       # DTB accesses
system.cpu.workload.num_syscalls                   65                       # Number of system calls
system.cpu.numCycles                         13562590                       # number of cpu cycles simulated
system.cpu.numWorkItemsStarted                      0                       # number of work items this cpu started
system.cpu.numWorkItemsCompleted                    0                       # number of work items this cpu completed
system.cpu.fetch.icacheStallCycles            3835340                       # Number of cycles fetch is stalled on an Icache miss
system.cpu.fetch.Insts                       30818467                       # Number of instructions fetch has processed
system.cpu.fetch.Branches                     4426808                       # Number of branches that fetch encountered
system.cpu.fetch.predictedBranches            2435925                       # Number of branches that fetch has predicted taken
system.cpu.fetch.Cycles                       9314369                       # Number of cycles fetch has run and was not squashing or blocked
system.cpu.fetch.SquashCycles                  311615                       # Number of cycles fetch has spent squashing
system.cpu.fetch.MiscStallCycles                  391                       # Number of cycles fetch has spent waiting on interrupts, or bad addresses, or out of MSHRs
system.cpu.fetch.PendingTrapStallCycles          5521                       # Number of stall cycles due to pending traps
system.cpu.fetch.IcacheWaitRetryStallCycles          142                       # Number of stall cycles due to full MSHR
system.cpu.fetch.CacheLines                   3669795                       # Number of cache lines fetched
system.cpu.fetch.IcacheSquashes                 58385                       # Number of outstanding Icache misses that were squashed
system.cpu.fetch.rateDist::samples           13311570                       # Number of instructions fetched each cycle (Total)
system.cpu.fetch.rateDist::mean              2.593911                       # Number of instructions fetched each cycle (Total)
system.cpu.fetch.rateDist::stdev             3.207114                       # Number of instructions fetched each cycle (Total)
system.cpu.fetch.rateDist::underflows               0      0.00%      0.00% # Number of instructions fetched each cycle (Total)
system.cpu.fetch.rateDist::0                  6700497     50.34%     50.34% # Number of instructions fetched each cycle (Total)
system.cpu.fetch.rateDist::1                   748589      5.62%     55.96% # Number of instructions fetched each cycle (Total)
system.cpu.fetch.rateDist::2                   778089      5.85%     61.80% # Number of instructions fetched each cycle (Total)
system.cpu.fetch.rateDist::3                   701841      5.27%     67.08% # Number of instructions fetched each cycle (Total)
system.cpu.fetch.rateDist::4                   513129      3.85%     70.93% # Number of instructions fetched each cycle (Total)
system.cpu.fetch.rateDist::5                   495895      3.73%     74.66% # Number of instructions fetched each cycle (Total)
system.cpu.fetch.rateDist::6                   406946      3.06%     77.71% # Number of instructions fetched each cycle (Total)
system.cpu.fetch.rateDist::7                   587596      4.41%     82.13% # Number of instructions fetched each cycle (Total)
system.cpu.fetch.rateDist::8                  2378988     17.87%    100.00% # Number of instructions fetched each cycle (Total)
system.cpu.fetch.rateDist::overflows                0      0.00%    100.00% # Number of instructions fetched each cycle (Total)
system.cpu.fetch.rateDist::min_value                0                       # Number of instructions fetched each cycle (Total)
system.cpu.fetch.rateDist::max_value                8                       # Number of instructions fetched each cycle (Total)
system.cpu.fetch.rateDist::total             13311570                       # Number of instructions fetched each cycle (Total)
system.cpu.fetch.branchRate                  0.326398                       # Number of branch fetches per cycle
system.cpu.fetch.rate                        2.272314                       # Number of inst fetches per cycle
system.cpu.decode.IdleCycles                  2470082                       # Number of cycles decode is idle
system.cpu.decode.BlockedCycles               5506113                       # Number of cycles decode is blocked
system.cpu.decode.RunCycles                   3526374                       # Number of cycles decode is running
system.cpu.decode.UnblockCycles               1658021                       # Number of cycles decode is unblocking
system.cpu.decode.SquashCycles                 150980                       # Number of cycles decode is squashing
system.cpu.decode.BranchResolved               761546                       # Number of times decode resolved a branch
system.cpu.decode.BranchMispred                  5059                       # Number of times decode detected a branch misprediction
system.cpu.decode.DecodedInsts               33244579                       # Number of instructions handled by decode
system.cpu.decode.SquashedInsts                 16728                       # Number of squashed instructions handled by decode
system.cpu.rename.SquashCycles                 150980                       # Number of cycles rename is squashing
system.cpu.rename.IdleCycles                  3168313                       # Number of cycles rename is idle
system.cpu.rename.BlockCycles                  995710                       # Number of cycles rename is blocking
system.cpu.rename.serializeStallCycles         240996                       # count of cycles rename stalled for serializing inst
system.cpu.rename.RunCycles                   4477652                       # Number of cycles rename is running
system.cpu.rename.UnblockCycles               4277919                       # Number of cycles rename is unblocking
system.cpu.rename.RenamedInsts               32646682                       # Number of instructions processed by rename
system.cpu.rename.ROBFullEvents                   218                       # Number of times rename has blocked due to ROB full
system.cpu.rename.IQFullEvents                3849364                       # Number of times rename has blocked due to IQ full
system.cpu.rename.LQFullEvents                  12363                       # Number of times rename has blocked due to LQ full
system.cpu.rename.SQFullEvents                 220212                       # Number of times rename has blocked due to SQ full
system.cpu.rename.RenamedOperands            47112323                       # Number of destination operands rename has renamed
system.cpu.rename.RenameLookups             153587179                       # Number of register rename lookups that rename has made
system.cpu.rename.int_rename_lookups         47570133                       # Number of integer rename lookups
system.cpu.rename.fp_rename_lookups                80                       # Number of floating rename lookups
system.cpu.rename.CommittedMaps              37729532                       # Number of HB maps that are committed
system.cpu.rename.UndoneMaps                  9382791                       # Number of HB maps that are undone due to squashing
system.cpu.rename.serializingInsts              11654                       # count of serializing insts renamed
system.cpu.rename.tempSerializingInsts          11654                       # count of temporary serializing insts renamed
system.cpu.rename.skidInsts                   8329563                       # count of insts added to the skid buffer
system.cpu.memDep0.insertedLoads              2285899                       # Number of loads inserted to the mem dependence unit.
system.cpu.memDep0.insertedStores             2152088                       # Number of stores inserted to the mem dependence unit.
system.cpu.memDep0.conflictingLoads            382888                       # Number of conflicting loads.
system.cpu.memDep0.conflictingStores           736482                       # Number of conflicting stores.
system.cpu.iq.iqInstsAdded                   31664945                       # Number of instructions added to the IQ (excludes non-spec)
system.cpu.iq.iqNonSpecInstsAdded               17252                       # Number of non-speculative instructions added to the IQ
system.cpu.iq.iqInstsIssued                  28038267                       # Number of instructions issued
system.cpu.iq.iqSquashedInstsIssued             13382                       # Number of squashed instructions issued
system.cpu.iq.iqSquashedInstsExamined         5792408                       # Number of squashed instructions iterated over during squash; mainly for profiling
system.cpu.iq.iqSquashedOperandsExamined     19022175                       # Number of squashed operands that are examined and possibly removed from graph
system.cpu.iq.iqSquashedNonSpecRemoved           2537                       # Number of squashed non-spec instructions that were removed
system.cpu.iq.issued_per_cycle::samples      13311570                       # Number of insts issued each cycle
system.cpu.iq.issued_per_cycle::mean         2.106308                       # Number of insts issued each cycle
system.cpu.iq.issued_per_cycle::stdev        1.854841                       # Number of insts issued each cycle
system.cpu.iq.issued_per_cycle::underflows            0      0.00%      0.00% # Number of insts issued each cycle
system.cpu.iq.issued_per_cycle::0             2480509     18.63%     18.63% # Number of insts issued each cycle
system.cpu.iq.issued_per_cycle::1             4282523     32.17%     50.81% # Number of insts issued each cycle
system.cpu.iq.issued_per_cycle::2             1977374     14.85%     65.66% # Number of insts issued each cycle
system.cpu.iq.issued_per_cycle::3             1327483      9.97%     75.63% # Number of insts issued each cycle
system.cpu.iq.issued_per_cycle::4             1637214     12.30%     87.93% # Number of insts issued each cycle
system.cpu.iq.issued_per_cycle::5              669180      5.03%     92.96% # Number of insts issued each cycle
system.cpu.iq.issued_per_cycle::6              710871      5.34%     98.30% # Number of insts issued each cycle
system.cpu.iq.issued_per_cycle::7              152763      1.15%     99.45% # Number of insts issued each cycle
system.cpu.iq.issued_per_cycle::8               73653      0.55%    100.00% # Number of insts issued each cycle
system.cpu.iq.issued_per_cycle::overflows            0      0.00%    100.00% # Number of insts issued each cycle
system.cpu.iq.issued_per_cycle::min_value            0                       # Number of insts issued each cycle
system.cpu.iq.issued_per_cycle::max_value            8                       # Number of insts issued each cycle
system.cpu.iq.issued_per_cycle::total        13311570                       # Number of insts issued each cycle
system.cpu.iq.fu_full::No_OpClass                   0      0.00%      0.00% # attempts to use FU when none available
system.cpu.iq.fu_full::IntAlu                  140399     68.59%     68.59% # attempts to use FU when none available
system.cpu.iq.fu_full::IntMult                      1      0.00%     68.59% # attempts to use FU when none available
system.cpu.iq.fu_full::IntDiv                       0      0.00%     68.59% # attempts to use FU when none available
system.cpu.iq.fu_full::FloatAdd                     0      0.00%     68.59% # attempts to use FU when none available
system.cpu.iq.fu_full::FloatCmp                     0      0.00%     68.59% # attempts to use FU when none available
system.cpu.iq.fu_full::FloatCvt                     0      0.00%     68.59% # attempts to use FU when none available
system.cpu.iq.fu_full::FloatMult                    0      0.00%     68.59% # attempts to use FU when none available
system.cpu.iq.fu_full::FloatDiv                     0      0.00%     68.59% # attempts to use FU when none available
system.cpu.iq.fu_full::FloatSqrt                    0      0.00%     68.59% # attempts to use FU when none available
system.cpu.iq.fu_full::SimdAdd                      0      0.00%     68.59% # attempts to use FU when none available
system.cpu.iq.fu_full::SimdAddAcc                   0      0.00%     68.59% # attempts to use FU when none available
system.cpu.iq.fu_full::SimdAlu                      0      0.00%     68.59% # attempts to use FU when none available
system.cpu.iq.fu_full::SimdCmp                      0      0.00%     68.59% # attempts to use FU when none available
system.cpu.iq.fu_full::SimdCvt                      0      0.00%     68.59% # attempts to use FU when none available
system.cpu.iq.fu_full::SimdMisc                     0      0.00%     68.59% # attempts to use FU when none available
system.cpu.iq.fu_full::SimdMult                     0      0.00%     68.59% # attempts to use FU when none available
system.cpu.iq.fu_full::SimdMultAcc                  0      0.00%     68.59% # attempts to use FU when none available
system.cpu.iq.fu_full::SimdShift                    0      0.00%     68.59% # attempts to use FU when none available
system.cpu.iq.fu_full::SimdShiftAcc                 0      0.00%     68.59% # attempts to use FU when none available
system.cpu.iq.fu_full::SimdSqrt                     0      0.00%     68.59% # attempts to use FU when none available
system.cpu.iq.fu_full::SimdFloatAdd                 0      0.00%     68.59% # attempts to use FU when none available
system.cpu.iq.fu_full::SimdFloatAlu                 0      0.00%     68.59% # attempts to use FU when none available
system.cpu.iq.fu_full::SimdFloatCmp                 0      0.00%     68.59% # attempts to use FU when none available
system.cpu.iq.fu_full::SimdFloatCvt                 0      0.00%     68.59% # attempts to use FU when none available
system.cpu.iq.fu_full::SimdFloatDiv                 0      0.00%     68.59% # attempts to use FU when none available
system.cpu.iq.fu_full::SimdFloatMisc                0      0.00%     68.59% # attempts to use FU when none available
system.cpu.iq.fu_full::SimdFloatMult                0      0.00%     68.59% # attempts to use FU when none available
system.cpu.iq.fu_full::SimdFloatMultAcc             0      0.00%     68.59% # attempts to use FU when none available
system.cpu.iq.fu_full::SimdFloatSqrt                0      0.00%     68.59% # attempts to use FU when none available
system.cpu.iq.fu_full::MemRead                  22221     10.86%     79.44% # attempts to use FU when none available
system.cpu.iq.fu_full::MemWrite                 42081     20.56%    100.00% # attempts to use FU when none available
system.cpu.iq.fu_full::IprAccess                    0      0.00%    100.00% # attempts to use FU when none available
system.cpu.iq.fu_full::InstPrefetch                 0      0.00%    100.00% # attempts to use FU when none available
system.cpu.iq.FU_type_0::No_OpClass                 0      0.00%      0.00% # Type of FU issued
system.cpu.iq.FU_type_0::IntAlu              23581739     84.11%     84.11% # Type of FU issued
system.cpu.iq.FU_type_0::IntMult               295761      1.05%     85.16% # Type of FU issued
system.cpu.iq.FU_type_0::IntDiv                     0      0.00%     85.16% # Type of FU issued
system.cpu.iq.FU_type_0::FloatAdd                   0      0.00%     85.16% # Type of FU issued
system.cpu.iq.FU_type_0::FloatCmp                   0      0.00%     85.16% # Type of FU issued
system.cpu.iq.FU_type_0::FloatCvt                   0      0.00%     85.16% # Type of FU issued
system.cpu.iq.FU_type_0::FloatMult                  0      0.00%     85.16% # Type of FU issued
system.cpu.iq.FU_type_0::FloatDiv                   0      0.00%     85.16% # Type of FU issued
system.cpu.iq.FU_type_0::FloatSqrt                  0      0.00%     85.16% # Type of FU issued
system.cpu.iq.FU_type_0::SimdAdd                    0      0.00%     85.16% # Type of FU issued
system.cpu.iq.FU_type_0::SimdAddAcc                 0      0.00%     85.16% # Type of FU issued
system.cpu.iq.FU_type_0::SimdAlu                    0      0.00%     85.16% # Type of FU issued
system.cpu.iq.FU_type_0::SimdCmp                    0      0.00%     85.16% # Type of FU issued
system.cpu.iq.FU_type_0::SimdCvt                    0      0.00%     85.16% # Type of FU issued
system.cpu.iq.FU_type_0::SimdMisc                   0      0.00%     85.16% # Type of FU issued
system.cpu.iq.FU_type_0::SimdMult                   0      0.00%     85.16% # Type of FU issued
system.cpu.iq.FU_type_0::SimdMultAcc                0      0.00%     85.16% # Type of FU issued
system.cpu.iq.FU_type_0::SimdShift                  0      0.00%     85.16% # Type of FU issued
system.cpu.iq.FU_type_0::SimdShiftAcc               0      0.00%     85.16% # Type of FU issued
system.cpu.iq.FU_type_0::SimdSqrt                   0      0.00%     85.16% # Type of FU issued
system.cpu.iq.FU_type_0::SimdFloatAdd               0      0.00%     85.16% # Type of FU issued
system.cpu.iq.FU_type_0::SimdFloatAlu               0      0.00%     85.16% # Type of FU issued
system.cpu.iq.FU_type_0::SimdFloatCmp               0      0.00%     85.16% # Type of FU issued
system.cpu.iq.FU_type_0::SimdFloatCvt               0      0.00%     85.16% # Type of FU issued
system.cpu.iq.FU_type_0::SimdFloatDiv               0      0.00%     85.16% # Type of FU issued
system.cpu.iq.FU_type_0::SimdFloatMisc              3      0.00%     85.16% # Type of FU issued
system.cpu.iq.FU_type_0::SimdFloatMult              0      0.00%     85.16% # Type of FU issued
system.cpu.iq.FU_type_0::SimdFloatMultAcc            0      0.00%     85.16% # Type of FU issued
system.cpu.iq.FU_type_0::SimdFloatSqrt              0      0.00%     85.16% # Type of FU issued
system.cpu.iq.FU_type_0::MemRead              2209852      7.88%     93.04% # Type of FU issued
system.cpu.iq.FU_type_0::MemWrite             1950912      6.96%    100.00% # Type of FU issued
system.cpu.iq.FU_type_0::IprAccess                  0      0.00%    100.00% # Type of FU issued
system.cpu.iq.FU_type_0::InstPrefetch               0      0.00%    100.00% # Type of FU issued
system.cpu.iq.FU_type_0::total               28038267                       # Type of FU issued
system.cpu.iq.rate                           2.067324                       # Inst issue rate
system.cpu.iq.fu_busy_cnt                      204702                       # FU busy when requested
system.cpu.iq.fu_busy_rate                   0.007301                       # FU busy rate (busy events/executed inst)
system.cpu.iq.int_inst_queue_reads           69606018                       # Number of integer instruction queue reads
system.cpu.iq.int_inst_queue_writes          37475452                       # Number of integer instruction queue writes
system.cpu.iq.int_inst_queue_wakeup_accesses     27629160                       # Number of integer instruction queue wakeup accesses
system.cpu.iq.fp_inst_queue_reads                 170                       # Number of floating instruction queue reads
system.cpu.iq.fp_inst_queue_writes                232                       # Number of floating instruction queue writes
system.cpu.iq.fp_inst_queue_wakeup_accesses           28                       # Number of floating instruction queue wakeup accesses
system.cpu.iq.int_alu_accesses               28242891                       # Number of integer alu accesses
system.cpu.iq.fp_alu_accesses                      78                       # Number of floating point alu accesses
system.cpu.iew.lsq.thread0.forwLoads            45618                       # Number of loads that had data forwarded from stores
system.cpu.iew.lsq.thread0.invAddrLoads             0                       # Number of loads ignored due to an invalid address
system.cpu.iew.lsq.thread0.squashedLoads       483481                       # Number of loads squashed
system.cpu.iew.lsq.thread0.ignoredResponses          236                       # Number of memory responses ignored because the instruction is squashed
system.cpu.iew.lsq.thread0.memOrderViolation         1145                       # Number of memory ordering violations
system.cpu.iew.lsq.thread0.squashedStores       385958                       # Number of stores squashed
system.cpu.iew.lsq.thread0.invAddrSwpfs             0                       # Number of software prefetches ignored due to an invalid address
system.cpu.iew.lsq.thread0.blockedLoads             0                       # Number of blocked loads due to partial load-store forwarding
system.cpu.iew.lsq.thread0.rescheduledLoads       146445                       # Number of loads that were rescheduled
system.cpu.iew.lsq.thread0.cacheBlocked          1320                       # Number of times an access to memory failed due to the cache being blocked
system.cpu.iew.iewIdleCycles                        0                       # Number of cycles IEW is idle
system.cpu.iew.iewSquashCycles                 150980                       # Number of cycles IEW is squashing
system.cpu.iew.iewBlockCycles                  786249                       # Number of cycles IEW is blocking
system.cpu.iew.iewUnblockCycles                 25272                       # Number of cycles IEW is unblocking
system.cpu.iew.iewDispatchedInsts            31682444                       # Number of instructions dispatched to IQ
system.cpu.iew.iewDispSquashedInsts             51229                       # Number of squashed instructions skipped by dispatch
system.cpu.iew.iewDispLoadInsts               2285899                       # Number of dispatched load instructions
system.cpu.iew.iewDispStoreInsts              2152088                       # Number of dispatched store instructions
system.cpu.iew.iewDispNonSpecInsts               9926                       # Number of dispatched non-speculative instructions
system.cpu.iew.iewIQFullEvents                   1645                       # Number of times the IQ has become full, causing a stall
system.cpu.iew.iewLSQFullEvents                 23298                       # Number of times the LSQ has become full, causing a stall
system.cpu.iew.memOrderViolationEvents           1145                       # Number of memory order violations
system.cpu.iew.predictedTakenIncorrect         102762                       # Number of branches that were predicted taken incorrectly
system.cpu.iew.predictedNotTakenIncorrect        66741                       # Number of branches that were predicted not taken incorrectly
system.cpu.iew.branchMispredicts               169503                       # Number of branch mispredicts detected at execute
system.cpu.iew.iewExecutedInsts              27861112                       # Number of executed instructions
system.cpu.iew.iewExecLoadInsts               2154694                       # Number of load instructions executed
system.cpu.iew.iewExecSquashedInsts            177155                       # Number of squashed instructions skipped in execute
system.cpu.iew.exec_swp                             0                       # number of swp insts executed
system.cpu.iew.exec_nop                           247                       # number of nop insts executed
system.cpu.iew.exec_refs                      4066722                       # number of memory reference insts executed
system.cpu.iew.exec_branches                  3379403                       # Number of branches executed
system.cpu.iew.exec_stores                    1912028                       # Number of stores executed
system.cpu.iew.exec_rate                     2.054262                       # Inst execution rate
system.cpu.iew.wb_sent                       27665220                       # cumulative count of insts sent to commit
system.cpu.iew.wb_count                      27629188                       # cumulative count of insts written-back
system.cpu.iew.wb_producers                  20369621                       # num instructions producing a value
system.cpu.iew.wb_consumers                  53120200                       # num instructions consuming a value
system.cpu.iew.wb_penalized                         0                       # number of instrctions required to write to 'other' IQ
system.cpu.iew.wb_rate                       2.037162                       # insts written-back per cycle
system.cpu.iew.wb_fanout                     0.383463                       # average fanout of values written-back
system.cpu.iew.wb_penalized_rate                    0                       # fraction of instructions written-back that wrote to 'other' IQ
system.cpu.commit.commitSquashedInsts         5792794                       # The number of squashed insts skipped by commit
system.cpu.commit.commitNonSpecStalls           14715                       # The number of times commit has been forced to stall to communicate backwards
system.cpu.commit.branchMispredicts            150172                       # The number of times a branch was mispredicted
system.cpu.commit.committed_per_cycle::samples     12512880                       # Number of insts commited each cycle
system.cpu.commit.committed_per_cycle::mean     2.069051                       # Number of insts commited each cycle
system.cpu.commit.committed_per_cycle::stdev     2.189828                       # Number of insts commited each cycle
system.cpu.commit.committed_per_cycle::underflows            0      0.00%      0.00% # Number of insts commited each cycle
system.cpu.commit.committed_per_cycle::0      2485017     19.86%     19.86% # Number of insts commited each cycle
system.cpu.commit.committed_per_cycle::1      5070484     40.52%     60.38% # Number of insts commited each cycle
system.cpu.commit.committed_per_cycle::2      1210152      9.67%     70.05% # Number of insts commited each cycle
system.cpu.commit.committed_per_cycle::3      1044060      8.34%     78.40% # Number of insts commited each cycle
system.cpu.commit.committed_per_cycle::4      1157753      9.25%     87.65% # Number of insts commited each cycle
system.cpu.commit.committed_per_cycle::5       379824      3.04%     90.68% # Number of insts commited each cycle
system.cpu.commit.committed_per_cycle::6       233160      1.86%     92.55% # Number of insts commited each cycle
system.cpu.commit.committed_per_cycle::7       121711      0.97%     93.52% # Number of insts commited each cycle
system.cpu.commit.committed_per_cycle::8       810719      6.48%    100.00% # Number of insts commited each cycle
system.cpu.commit.committed_per_cycle::overflows            0      0.00%    100.00% # Number of insts commited each cycle
system.cpu.commit.committed_per_cycle::min_value            0                       # Number of insts commited each cycle
system.cpu.commit.committed_per_cycle::max_value            8                       # Number of insts commited each cycle
system.cpu.commit.committed_per_cycle::total     12512880                       # Number of insts commited each cycle
system.cpu.commit.committedInsts             23375054                       # Number of instructions committed
system.cpu.commit.committedOps               25889789                       # Number of ops (including micro ops) committed
system.cpu.commit.swp_count                         0                       # Number of s/w prefetches committed
system.cpu.commit.refs                        3568548                       # Number of memory references committed
system.cpu.commit.loads                       1802418                       # Number of loads committed
system.cpu.commit.membars                        7326                       # Number of memory barriers committed
system.cpu.commit.branches                    3077980                       # Number of branches committed
system.cpu.commit.fp_insts                         16                       # Number of committed floating point instructions.
system.cpu.commit.int_insts                  23755618                       # Number of committed integer instructions.
system.cpu.commit.function_calls               460268                       # Number of function calls committed.
system.cpu.commit.op_class_0::No_OpClass            0      0.00%      0.00% # Class of committed instruction
system.cpu.commit.op_class_0::IntAlu         22029298     85.09%     85.09% # Class of committed instruction
system.cpu.commit.op_class_0::IntMult          291940      1.13%     86.22% # Class of committed instruction
system.cpu.commit.op_class_0::IntDiv                0      0.00%     86.22% # Class of committed instruction
system.cpu.commit.op_class_0::FloatAdd              0      0.00%     86.22% # Class of committed instruction
system.cpu.commit.op_class_0::FloatCmp              0      0.00%     86.22% # Class of committed instruction
system.cpu.commit.op_class_0::FloatCvt              0      0.00%     86.22% # Class of committed instruction
system.cpu.commit.op_class_0::FloatMult             0      0.00%     86.22% # Class of committed instruction
system.cpu.commit.op_class_0::FloatDiv              0      0.00%     86.22% # Class of committed instruction
system.cpu.commit.op_class_0::FloatSqrt             0      0.00%     86.22% # Class of committed instruction
system.cpu.commit.op_class_0::SimdAdd               0      0.00%     86.22% # Class of committed instruction
system.cpu.commit.op_class_0::SimdAddAcc            0      0.00%     86.22% # Class of committed instruction
system.cpu.commit.op_class_0::SimdAlu               0      0.00%     86.22% # Class of committed instruction
system.cpu.commit.op_class_0::SimdCmp               0      0.00%     86.22% # Class of committed instruction
system.cpu.commit.op_class_0::SimdCvt               0      0.00%     86.22% # Class of committed instruction
system.cpu.commit.op_class_0::SimdMisc              0      0.00%     86.22% # Class of committed instruction
system.cpu.commit.op_class_0::SimdMult              0      0.00%     86.22% # Class of committed instruction
system.cpu.commit.op_class_0::SimdMultAcc            0      0.00%     86.22% # Class of committed instruction
system.cpu.commit.op_class_0::SimdShift             0      0.00%     86.22% # Class of committed instruction
system.cpu.commit.op_class_0::SimdShiftAcc            0      0.00%     86.22% # Class of committed instruction
system.cpu.commit.op_class_0::SimdSqrt              0      0.00%     86.22% # Class of committed instruction
system.cpu.commit.op_class_0::SimdFloatAdd            0      0.00%     86.22% # Class of committed instruction
system.cpu.commit.op_class_0::SimdFloatAlu            0      0.00%     86.22% # Class of committed instruction
system.cpu.commit.op_class_0::SimdFloatCmp            0      0.00%     86.22% # Class of committed instruction
system.cpu.commit.op_class_0::SimdFloatCvt            0      0.00%     86.22% # Class of committed instruction
system.cpu.commit.op_class_0::SimdFloatDiv            0      0.00%     86.22% # Class of committed instruction
system.cpu.commit.op_class_0::SimdFloatMisc            3      0.00%     86.22% # Class of committed instruction
system.cpu.commit.op_class_0::SimdFloatMult            0      0.00%     86.22% # Class of committed instruction
system.cpu.commit.op_class_0::SimdFloatMultAcc            0      0.00%     86.22% # Class of committed instruction
system.cpu.commit.op_class_0::SimdFloatSqrt            0      0.00%     86.22% # Class of committed instruction
system.cpu.commit.op_class_0::MemRead         1802418      6.96%     93.18% # Class of committed instruction
system.cpu.commit.op_class_0::MemWrite        1766130      6.82%    100.00% # Class of committed instruction
system.cpu.commit.op_class_0::IprAccess             0      0.00%    100.00% # Class of committed instruction
system.cpu.commit.op_class_0::InstPrefetch            0      0.00%    100.00% # Class of committed instruction
system.cpu.commit.op_class_0::total          25889789                       # Class of committed instruction
system.cpu.commit.bw_lim_events                810719                       # number cycles where commit BW limit reached
system.cpu.rob.rob_reads                     43383872                       # The number of ROB reads
system.cpu.rob.rob_writes                    64165221                       # The number of ROB writes
system.cpu.timesIdled                            2583                       # Number of times that the entire CPU went into an idle state and unscheduled itself
system.cpu.idleCycles                          251020                       # Total number of cycles that the CPU has spent unscheduled due to idling
system.cpu.committedInsts                    23375054                       # Number of Instructions Simulated
system.cpu.committedOps                      25889789                       # Number of Ops (including micro ops) Simulated
system.cpu.cpi                               0.580216                       # CPI: Cycles Per Instruction
system.cpu.cpi_total                         0.580216                       # CPI: Total CPI of All Threads
system.cpu.ipc                               1.723495                       # IPC: Instructions Per Cycle
system.cpu.ipc_total                         1.723495                       # IPC: Total IPC of All Threads
system.cpu.int_regfile_reads                 37600604                       # number of integer regfile reads
system.cpu.int_regfile_writes                21981748                       # number of integer regfile writes
system.cpu.fp_regfile_reads                        16                       # number of floating regfile reads
system.cpu.fp_regfile_writes                       18                       # number of floating regfile writes
system.cpu.cc_regfile_reads                  89656453                       # number of cc regfile reads
system.cpu.cc_regfile_writes                 17748766                       # number of cc regfile writes
system.cpu.misc_regfile_reads                 3901695                       # number of misc regfile reads
system.cpu.misc_regfile_writes                  14648                       # number of misc regfile writes
system.cpu.dcache.tags.replacements              8005                       # number of replacements
system.cpu.dcache.tags.tagsinuse           507.483866                       # Cycle average of tags in use
system.cpu.dcache.tags.total_refs             3526784                       # Total number of references to valid blocks.
system.cpu.dcache.tags.sampled_refs              8517                       # Sample count of references to valid blocks.
system.cpu.dcache.tags.avg_refs            414.087590                       # Average number of references to valid blocks.
system.cpu.dcache.tags.warmup_cycle         376208000                       # Cycle when the warmup percentage was hit.
system.cpu.dcache.tags.occ_blocks::cpu.data   507.483866                       # Average occupied blocks per requestor
system.cpu.dcache.tags.occ_percent::cpu.data     0.991179                       # Average percentage of cache occupancy
system.cpu.dcache.tags.occ_percent::total     0.991179                       # Average percentage of cache occupancy
system.cpu.dcache.tags.occ_task_id_blocks::1024          512                       # Occupied blocks per task id
system.cpu.dcache.tags.age_task_id_blocks_1024::0          119                       # Occupied blocks per task id
system.cpu.dcache.tags.age_task_id_blocks_1024::1          286                       # Occupied blocks per task id
system.cpu.dcache.tags.age_task_id_blocks_1024::2          107                       # Occupied blocks per task id
system.cpu.dcache.tags.occ_task_id_percent::1024            1                       # Percentage of cache occupancy per task id
system.cpu.dcache.tags.tag_accesses          28614229                       # Number of tag accesses
system.cpu.dcache.tags.data_accesses         28614229                       # Number of data accesses
system.cpu.dcache.ReadReq_hits::cpu.data      1792341                       # number of ReadReq hits
system.cpu.dcache.ReadReq_hits::total         1792341                       # number of ReadReq hits
system.cpu.dcache.WriteReq_hits::cpu.data      1719346                       # number of WriteReq hits
system.cpu.dcache.WriteReq_hits::total        1719346                       # number of WriteReq hits
system.cpu.dcache.LoadLockedReq_hits::cpu.data         7706                       # number of LoadLockedReq hits
system.cpu.dcache.LoadLockedReq_hits::total         7706                       # number of LoadLockedReq hits
system.cpu.dcache.StoreCondReq_hits::cpu.data         7323                       # number of StoreCondReq hits
system.cpu.dcache.StoreCondReq_hits::total         7323                       # number of StoreCondReq hits
system.cpu.dcache.demand_hits::cpu.data       3511687                       # number of demand (read+write) hits
system.cpu.dcache.demand_hits::total          3511687                       # number of demand (read+write) hits
system.cpu.dcache.overall_hits::cpu.data      3511687                       # number of overall hits
system.cpu.dcache.overall_hits::total         3511687                       # number of overall hits
system.cpu.dcache.ReadReq_misses::cpu.data        21499                       # number of ReadReq misses
system.cpu.dcache.ReadReq_misses::total         21499                       # number of ReadReq misses
system.cpu.dcache.WriteReq_misses::cpu.data        27483                       # number of WriteReq misses
system.cpu.dcache.WriteReq_misses::total        27483                       # number of WriteReq misses
system.cpu.dcache.LoadLockedReq_misses::cpu.data           16                       # number of LoadLockedReq misses
system.cpu.dcache.LoadLockedReq_misses::total           16                       # number of LoadLockedReq misses
system.cpu.dcache.demand_misses::cpu.data        48982                       # number of demand (read+write) misses
system.cpu.dcache.demand_misses::total          48982                       # number of demand (read+write) misses
system.cpu.dcache.overall_misses::cpu.data        48982                       # number of overall misses
system.cpu.dcache.overall_misses::total         48982                       # number of overall misses
system.cpu.dcache.ReadReq_miss_latency::cpu.data    870566445                       # number of ReadReq miss cycles
system.cpu.dcache.ReadReq_miss_latency::total    870566445                       # number of ReadReq miss cycles
system.cpu.dcache.WriteReq_miss_latency::cpu.data   2048797531                       # number of WriteReq miss cycles
system.cpu.dcache.WriteReq_miss_latency::total   2048797531                       # number of WriteReq miss cycles
system.cpu.dcache.LoadLockedReq_miss_latency::cpu.data       297001                       # number of LoadLockedReq miss cycles
system.cpu.dcache.LoadLockedReq_miss_latency::total       297001                       # number of LoadLockedReq miss cycles
system.cpu.dcache.demand_miss_latency::cpu.data   2919363976                       # number of demand (read+write) miss cycles
system.cpu.dcache.demand_miss_latency::total   2919363976                       # number of demand (read+write) miss cycles
system.cpu.dcache.overall_miss_latency::cpu.data   2919363976                       # number of overall miss cycles
system.cpu.dcache.overall_miss_latency::total   2919363976                       # number of overall miss cycles
system.cpu.dcache.ReadReq_accesses::cpu.data      1813840                       # number of ReadReq accesses(hits+misses)
system.cpu.dcache.ReadReq_accesses::total      1813840                       # number of ReadReq accesses(hits+misses)
system.cpu.dcache.WriteReq_accesses::cpu.data      1746829                       # number of WriteReq accesses(hits+misses)
system.cpu.dcache.WriteReq_accesses::total      1746829                       # number of WriteReq accesses(hits+misses)
system.cpu.dcache.LoadLockedReq_accesses::cpu.data         7722                       # number of LoadLockedReq accesses(hits+misses)
system.cpu.dcache.LoadLockedReq_accesses::total         7722                       # number of LoadLockedReq accesses(hits+misses)
system.cpu.dcache.StoreCondReq_accesses::cpu.data         7323                       # number of StoreCondReq accesses(hits+misses)
system.cpu.dcache.StoreCondReq_accesses::total         7323                       # number of StoreCondReq accesses(hits+misses)
system.cpu.dcache.demand_accesses::cpu.data      3560669                       # number of demand (read+write) accesses
system.cpu.dcache.demand_accesses::total      3560669                       # number of demand (read+write) accesses
system.cpu.dcache.overall_accesses::cpu.data      3560669                       # number of overall (read+write) accesses
system.cpu.dcache.overall_accesses::total      3560669                       # number of overall (read+write) accesses
system.cpu.dcache.ReadReq_miss_rate::cpu.data     0.011853                       # miss rate for ReadReq accesses
system.cpu.dcache.ReadReq_miss_rate::total     0.011853                       # miss rate for ReadReq accesses
system.cpu.dcache.WriteReq_miss_rate::cpu.data     0.015733                       # miss rate for WriteReq accesses
system.cpu.dcache.WriteReq_miss_rate::total     0.015733                       # miss rate for WriteReq accesses
system.cpu.dcache.LoadLockedReq_miss_rate::cpu.data     0.002072                       # miss rate for LoadLockedReq accesses
system.cpu.dcache.LoadLockedReq_miss_rate::total     0.002072                       # miss rate for LoadLockedReq accesses
system.cpu.dcache.demand_miss_rate::cpu.data     0.013756                       # miss rate for demand accesses
system.cpu.dcache.demand_miss_rate::total     0.013756                       # miss rate for demand accesses
system.cpu.dcache.overall_miss_rate::cpu.data     0.013756                       # miss rate for overall accesses
system.cpu.dcache.overall_miss_rate::total     0.013756                       # miss rate for overall accesses
system.cpu.dcache.ReadReq_avg_miss_latency::cpu.data 40493.345970                       # average ReadReq miss latency
system.cpu.dcache.ReadReq_avg_miss_latency::total 40493.345970                       # average ReadReq miss latency
system.cpu.dcache.WriteReq_avg_miss_latency::cpu.data 74547.812502                       # average WriteReq miss latency
system.cpu.dcache.WriteReq_avg_miss_latency::total 74547.812502                       # average WriteReq miss latency
system.cpu.dcache.LoadLockedReq_avg_miss_latency::cpu.data 18562.562500                       # average LoadLockedReq miss latency
system.cpu.dcache.LoadLockedReq_avg_miss_latency::total 18562.562500                       # average LoadLockedReq miss latency
system.cpu.dcache.demand_avg_miss_latency::cpu.data 59600.750806                       # average overall miss latency
system.cpu.dcache.demand_avg_miss_latency::total 59600.750806                       # average overall miss latency
system.cpu.dcache.overall_avg_miss_latency::cpu.data 59600.750806                       # average overall miss latency
system.cpu.dcache.overall_avg_miss_latency::total 59600.750806                       # average overall miss latency
system.cpu.dcache.blocked_cycles::no_mshrs         2653                       # number of cycles access was blocked
system.cpu.dcache.blocked_cycles::no_targets        35839                       # number of cycles access was blocked
system.cpu.dcache.blocked::no_mshrs                57                       # number of cycles access was blocked
system.cpu.dcache.blocked::no_targets             289                       # number of cycles access was blocked
system.cpu.dcache.avg_blocked_cycles::no_mshrs    46.543860                       # average number of cycles each access was blocked
system.cpu.dcache.avg_blocked_cycles::no_targets   124.010381                       # average number of cycles each access was blocked
system.cpu.dcache.fast_writes                       0                       # number of fast writes performed
system.cpu.dcache.cache_copies                      0                       # number of cache copies performed
system.cpu.dcache.writebacks::writebacks         6691                       # number of writebacks
system.cpu.dcache.writebacks::total              6691                       # number of writebacks
system.cpu.dcache.ReadReq_mshr_hits::cpu.data        16069                       # number of ReadReq MSHR hits
system.cpu.dcache.ReadReq_mshr_hits::total        16069                       # number of ReadReq MSHR hits
system.cpu.dcache.WriteReq_mshr_hits::cpu.data        24379                       # number of WriteReq MSHR hits
system.cpu.dcache.WriteReq_mshr_hits::total        24379                       # number of WriteReq MSHR hits
system.cpu.dcache.LoadLockedReq_mshr_hits::cpu.data           16                       # number of LoadLockedReq MSHR hits
system.cpu.dcache.LoadLockedReq_mshr_hits::total           16                       # number of LoadLockedReq MSHR hits
system.cpu.dcache.demand_mshr_hits::cpu.data        40448                       # number of demand (read+write) MSHR hits
system.cpu.dcache.demand_mshr_hits::total        40448                       # number of demand (read+write) MSHR hits
system.cpu.dcache.overall_mshr_hits::cpu.data        40448                       # number of overall MSHR hits
system.cpu.dcache.overall_mshr_hits::total        40448                       # number of overall MSHR hits
system.cpu.dcache.ReadReq_mshr_misses::cpu.data         5430                       # number of ReadReq MSHR misses
system.cpu.dcache.ReadReq_mshr_misses::total         5430                       # number of ReadReq MSHR misses
system.cpu.dcache.WriteReq_mshr_misses::cpu.data         3104                       # number of WriteReq MSHR misses
system.cpu.dcache.WriteReq_mshr_misses::total         3104                       # number of WriteReq MSHR misses
system.cpu.dcache.demand_mshr_misses::cpu.data         8534                       # number of demand (read+write) MSHR misses
system.cpu.dcache.demand_mshr_misses::total         8534                       # number of demand (read+write) MSHR misses
system.cpu.dcache.overall_mshr_misses::cpu.data         8534                       # number of overall MSHR misses
system.cpu.dcache.overall_mshr_misses::total         8534                       # number of overall MSHR misses
system.cpu.dcache.ReadReq_mshr_miss_latency::cpu.data    221189543                       # number of ReadReq MSHR miss cycles
system.cpu.dcache.ReadReq_mshr_miss_latency::total    221189543                       # number of ReadReq MSHR miss cycles
system.cpu.dcache.WriteReq_mshr_miss_latency::cpu.data    253993485                       # number of WriteReq MSHR miss cycles
system.cpu.dcache.WriteReq_mshr_miss_latency::total    253993485                       # number of WriteReq MSHR miss cycles
system.cpu.dcache.demand_mshr_miss_latency::cpu.data    475183028                       # number of demand (read+write) MSHR miss cycles
system.cpu.dcache.demand_mshr_miss_latency::total    475183028                       # number of demand (read+write) MSHR miss cycles
system.cpu.dcache.overall_mshr_miss_latency::cpu.data    475183028                       # number of overall MSHR miss cycles
system.cpu.dcache.overall_mshr_miss_latency::total    475183028                       # number of overall MSHR miss cycles
system.cpu.dcache.ReadReq_mshr_miss_rate::cpu.data     0.002994                       # mshr miss rate for ReadReq accesses
system.cpu.dcache.ReadReq_mshr_miss_rate::total     0.002994                       # mshr miss rate for ReadReq accesses
system.cpu.dcache.WriteReq_mshr_miss_rate::cpu.data     0.001777                       # mshr miss rate for WriteReq accesses
system.cpu.dcache.WriteReq_mshr_miss_rate::total     0.001777                       # mshr miss rate for WriteReq accesses
system.cpu.dcache.demand_mshr_miss_rate::cpu.data     0.002397                       # mshr miss rate for demand accesses
system.cpu.dcache.demand_mshr_miss_rate::total     0.002397                       # mshr miss rate for demand accesses
system.cpu.dcache.overall_mshr_miss_rate::cpu.data     0.002397                       # mshr miss rate for overall accesses
system.cpu.dcache.overall_mshr_miss_rate::total     0.002397                       # mshr miss rate for overall accesses
system.cpu.dcache.ReadReq_avg_mshr_miss_latency::cpu.data 40734.722468                       # average ReadReq mshr miss latency
system.cpu.dcache.ReadReq_avg_mshr_miss_latency::total 40734.722468                       # average ReadReq mshr miss latency
system.cpu.dcache.WriteReq_avg_mshr_miss_latency::cpu.data 81827.798003                       # average WriteReq mshr miss latency
system.cpu.dcache.WriteReq_avg_mshr_miss_latency::total 81827.798003                       # average WriteReq mshr miss latency
system.cpu.dcache.demand_avg_mshr_miss_latency::cpu.data 55681.161003                       # average overall mshr miss latency
system.cpu.dcache.demand_avg_mshr_miss_latency::total 55681.161003                       # average overall mshr miss latency
system.cpu.dcache.overall_avg_mshr_miss_latency::cpu.data 55681.161003                       # average overall mshr miss latency
system.cpu.dcache.overall_avg_mshr_miss_latency::total 55681.161003                       # average overall mshr miss latency
system.cpu.dcache.no_allocate_misses                0                       # Number of misses that were no-allocate
system.cpu.icache.tags.replacements              3906                       # number of replacements
system.cpu.icache.tags.tagsinuse           509.514839                       # Cycle average of tags in use
system.cpu.icache.tags.total_refs             3663307                       # Total number of references to valid blocks.
system.cpu.icache.tags.sampled_refs              4418                       # Sample count of references to valid blocks.
system.cpu.icache.tags.avg_refs            829.177682                       # Average number of references to valid blocks.
system.cpu.icache.tags.warmup_cycle          82471000                       # Cycle when the warmup percentage was hit.
system.cpu.icache.tags.occ_blocks::cpu.inst   509.514839                       # Average occupied blocks per requestor
system.cpu.icache.tags.occ_percent::cpu.inst     0.995146                       # Average percentage of cache occupancy
system.cpu.icache.tags.occ_percent::total     0.995146                       # Average percentage of cache occupancy
system.cpu.icache.tags.occ_task_id_blocks::1024          512                       # Occupied blocks per task id
system.cpu.icache.tags.age_task_id_blocks_1024::0           64                       # Occupied blocks per task id
system.cpu.icache.tags.age_task_id_blocks_1024::1          180                       # Occupied blocks per task id
system.cpu.icache.tags.age_task_id_blocks_1024::2          265                       # Occupied blocks per task id
system.cpu.icache.tags.age_task_id_blocks_1024::3            3                       # Occupied blocks per task id
system.cpu.icache.tags.occ_task_id_percent::1024            1                       # Percentage of cache occupancy per task id
system.cpu.icache.tags.tag_accesses          29362779                       # Number of tag accesses
system.cpu.icache.tags.data_accesses         29362779                       # Number of data accesses
system.cpu.icache.ReadReq_hits::cpu.inst      3663307                       # number of ReadReq hits
system.cpu.icache.ReadReq_hits::total         3663307                       # number of ReadReq hits
system.cpu.icache.demand_hits::cpu.inst       3663307                       # number of demand (read+write) hits
system.cpu.icache.demand_hits::total          3663307                       # number of demand (read+write) hits
system.cpu.icache.overall_hits::cpu.inst      3663307                       # number of overall hits
system.cpu.icache.overall_hits::total         3663307                       # number of overall hits
system.cpu.icache.ReadReq_misses::cpu.inst         6486                       # number of ReadReq misses
system.cpu.icache.ReadReq_misses::total          6486                       # number of ReadReq misses
system.cpu.icache.demand_misses::cpu.inst         6486                       # number of demand (read+write) misses
system.cpu.icache.demand_misses::total           6486                       # number of demand (read+write) misses
system.cpu.icache.overall_misses::cpu.inst         6486                       # number of overall misses
system.cpu.icache.overall_misses::total          6486                       # number of overall misses
system.cpu.icache.ReadReq_miss_latency::cpu.inst    417548486                       # number of ReadReq miss cycles
system.cpu.icache.ReadReq_miss_latency::total    417548486                       # number of ReadReq miss cycles
system.cpu.icache.demand_miss_latency::cpu.inst    417548486                       # number of demand (read+write) miss cycles
system.cpu.icache.demand_miss_latency::total    417548486                       # number of demand (read+write) miss cycles
system.cpu.icache.overall_miss_latency::cpu.inst    417548486                       # number of overall miss cycles
system.cpu.icache.overall_miss_latency::total    417548486                       # number of overall miss cycles
system.cpu.icache.ReadReq_accesses::cpu.inst      3669793                       # number of ReadReq accesses(hits+misses)
system.cpu.icache.ReadReq_accesses::total      3669793                       # number of ReadReq accesses(hits+misses)
system.cpu.icache.demand_accesses::cpu.inst      3669793                       # number of demand (read+write) accesses
system.cpu.icache.demand_accesses::total      3669793                       # number of demand (read+write) accesses
system.cpu.icache.overall_accesses::cpu.inst      3669793                       # number of overall (read+write) accesses
system.cpu.icache.overall_accesses::total      3669793                       # number of overall (read+write) accesses
system.cpu.icache.ReadReq_miss_rate::cpu.inst     0.001767                       # miss rate for ReadReq accesses
system.cpu.icache.ReadReq_miss_rate::total     0.001767                       # miss rate for ReadReq accesses
system.cpu.icache.demand_miss_rate::cpu.inst     0.001767                       # miss rate for demand accesses
system.cpu.icache.demand_miss_rate::total     0.001767                       # miss rate for demand accesses
system.cpu.icache.overall_miss_rate::cpu.inst     0.001767                       # miss rate for overall accesses
system.cpu.icache.overall_miss_rate::total     0.001767                       # miss rate for overall accesses
system.cpu.icache.ReadReq_avg_miss_latency::cpu.inst 64376.886525                       # average ReadReq miss latency
system.cpu.icache.ReadReq_avg_miss_latency::total 64376.886525                       # average ReadReq miss latency
system.cpu.icache.demand_avg_miss_latency::cpu.inst 64376.886525                       # average overall miss latency
system.cpu.icache.demand_avg_miss_latency::total 64376.886525                       # average overall miss latency
system.cpu.icache.overall_avg_miss_latency::cpu.inst 64376.886525                       # average overall miss latency
system.cpu.icache.overall_avg_miss_latency::total 64376.886525                       # average overall miss latency
system.cpu.icache.blocked_cycles::no_mshrs         2448                       # number of cycles access was blocked
system.cpu.icache.blocked_cycles::no_targets            0                       # number of cycles access was blocked
system.cpu.icache.blocked::no_mshrs                39                       # number of cycles access was blocked
system.cpu.icache.blocked::no_targets               0                       # number of cycles access was blocked
system.cpu.icache.avg_blocked_cycles::no_mshrs    62.769231                       # average number of cycles each access was blocked
system.cpu.icache.avg_blocked_cycles::no_targets          nan                       # average number of cycles each access was blocked
system.cpu.icache.fast_writes                       0                       # number of fast writes performed
system.cpu.icache.cache_copies                      0                       # number of cache copies performed
system.cpu.icache.ReadReq_mshr_hits::cpu.inst         2050                       # number of ReadReq MSHR hits
system.cpu.icache.ReadReq_mshr_hits::total         2050                       # number of ReadReq MSHR hits
system.cpu.icache.demand_mshr_hits::cpu.inst         2050                       # number of demand (read+write) MSHR hits
system.cpu.icache.demand_mshr_hits::total         2050                       # number of demand (read+write) MSHR hits
system.cpu.icache.overall_mshr_hits::cpu.inst         2050                       # number of overall MSHR hits
system.cpu.icache.overall_mshr_hits::total         2050                       # number of overall MSHR hits
system.cpu.icache.ReadReq_mshr_misses::cpu.inst         4436                       # number of ReadReq MSHR misses
system.cpu.icache.ReadReq_mshr_misses::total         4436                       # number of ReadReq MSHR misses
system.cpu.icache.demand_mshr_misses::cpu.inst         4436                       # number of demand (read+write) MSHR misses
system.cpu.icache.demand_mshr_misses::total         4436                       # number of demand (read+write) MSHR misses
system.cpu.icache.overall_mshr_misses::cpu.inst         4436                       # number of overall MSHR misses
system.cpu.icache.overall_mshr_misses::total         4436                       # number of overall MSHR misses
system.cpu.icache.ReadReq_mshr_miss_latency::cpu.inst    296337507                       # number of ReadReq MSHR miss cycles
system.cpu.icache.ReadReq_mshr_miss_latency::total    296337507                       # number of ReadReq MSHR miss cycles
system.cpu.icache.demand_mshr_miss_latency::cpu.inst    296337507                       # number of demand (read+write) MSHR miss cycles
system.cpu.icache.demand_mshr_miss_latency::total    296337507                       # number of demand (read+write) MSHR miss cycles
system.cpu.icache.overall_mshr_miss_latency::cpu.inst    296337507                       # number of overall MSHR miss cycles
system.cpu.icache.overall_mshr_miss_latency::total    296337507                       # number of overall MSHR miss cycles
system.cpu.icache.ReadReq_mshr_miss_rate::cpu.inst     0.001209                       # mshr miss rate for ReadReq accesses
system.cpu.icache.ReadReq_mshr_miss_rate::total     0.001209                       # mshr miss rate for ReadReq accesses
system.cpu.icache.demand_mshr_miss_rate::cpu.inst     0.001209                       # mshr miss rate for demand accesses
system.cpu.icache.demand_mshr_miss_rate::total     0.001209                       # mshr miss rate for demand accesses
system.cpu.icache.overall_mshr_miss_rate::cpu.inst     0.001209                       # mshr miss rate for overall accesses
system.cpu.icache.overall_mshr_miss_rate::total     0.001209                       # mshr miss rate for overall accesses
system.cpu.icache.ReadReq_avg_mshr_miss_latency::cpu.inst 66802.864518                       # average ReadReq mshr miss latency
system.cpu.icache.ReadReq_avg_mshr_miss_latency::total 66802.864518                       # average ReadReq mshr miss latency
system.cpu.icache.demand_avg_mshr_miss_latency::cpu.inst 66802.864518                       # average overall mshr miss latency
system.cpu.icache.demand_avg_mshr_miss_latency::total 66802.864518                       # average overall mshr miss latency
system.cpu.icache.overall_avg_mshr_miss_latency::cpu.inst 66802.864518                       # average overall mshr miss latency
system.cpu.icache.overall_avg_mshr_miss_latency::total 66802.864518                       # average overall mshr miss latency
system.cpu.icache.no_allocate_misses                0                       # Number of misses that were no-allocate
system.l2.tags.replacements                      3651                       # number of replacements
system.l2.tags.tagsinuse                  3150.307342                       # Cycle average of tags in use
system.l2.tags.total_refs                        8745                       # Total number of references to valid blocks.
system.l2.tags.sampled_refs                      7724                       # Sample count of references to valid blocks.
system.l2.tags.avg_refs                      1.132185                       # Average number of references to valid blocks.
system.l2.tags.warmup_cycle                         0                       # Cycle when the warmup percentage was hit.
system.l2.tags.occ_blocks::writebacks      938.992094                       # Average occupied blocks per requestor
system.l2.tags.occ_blocks::cpu.inst       1391.524994                       # Average occupied blocks per requestor
system.l2.tags.occ_blocks::cpu.data        819.790255                       # Average occupied blocks per requestor
system.l2.tags.occ_percent::writebacks       0.229246                       # Average percentage of cache occupancy
system.l2.tags.occ_percent::cpu.inst         0.339728                       # Average percentage of cache occupancy
system.l2.tags.occ_percent::cpu.data         0.200144                       # Average percentage of cache occupancy
system.l2.tags.occ_percent::total            0.769118                       # Average percentage of cache occupancy
system.l2.tags.occ_task_id_blocks::1024          4073                       # Occupied blocks per task id
system.l2.tags.age_task_id_blocks_1024::0           99                       # Occupied blocks per task id
system.l2.tags.age_task_id_blocks_1024::1          376                       # Occupied blocks per task id
system.l2.tags.age_task_id_blocks_1024::2         2015                       # Occupied blocks per task id
system.l2.tags.age_task_id_blocks_1024::3         1583                       # Occupied blocks per task id
system.l2.tags.occ_task_id_percent::1024     0.994385                       # Percentage of cache occupancy per task id
system.l2.tags.tag_accesses                    167946                       # Number of tag accesses
system.l2.tags.data_accesses                   167946                       # Number of data accesses
system.l2.ReadReq_hits::cpu.inst                 1365                       # number of ReadReq hits
system.l2.ReadReq_hits::cpu.data                 3441                       # number of ReadReq hits
system.l2.ReadReq_hits::total                    4806                       # number of ReadReq hits
system.l2.Writeback_hits::writebacks             6691                       # number of Writeback hits
system.l2.Writeback_hits::total                  6691                       # number of Writeback hits
system.l2.UpgradeReq_hits::cpu.data                 6                       # number of UpgradeReq hits
system.l2.UpgradeReq_hits::total                    6                       # number of UpgradeReq hits
system.l2.ReadExReq_hits::cpu.data                331                       # number of ReadExReq hits
system.l2.ReadExReq_hits::total                   331                       # number of ReadExReq hits
system.l2.demand_hits::cpu.inst                  1365                       # number of demand (read+write) hits
system.l2.demand_hits::cpu.data                  3772                       # number of demand (read+write) hits
system.l2.demand_hits::total                     5137                       # number of demand (read+write) hits
system.l2.overall_hits::cpu.inst                 1365                       # number of overall hits
system.l2.overall_hits::cpu.data                 3772                       # number of overall hits
system.l2.overall_hits::total                    5137                       # number of overall hits
system.l2.ReadReq_misses::cpu.inst               3051                       # number of ReadReq misses
system.l2.ReadReq_misses::cpu.data               1989                       # number of ReadReq misses
system.l2.ReadReq_misses::total                  5040                       # number of ReadReq misses
system.l2.UpgradeReq_misses::cpu.data              11                       # number of UpgradeReq misses
system.l2.UpgradeReq_misses::total                 11                       # number of UpgradeReq misses
system.l2.ReadExReq_misses::cpu.data             2756                       # number of ReadExReq misses
system.l2.ReadExReq_misses::total                2756                       # number of ReadExReq misses
system.l2.demand_misses::cpu.inst                3051                       # number of demand (read+write) misses
system.l2.demand_misses::cpu.data                4745                       # number of demand (read+write) misses
system.l2.demand_misses::total                   7796                       # number of demand (read+write) misses
system.l2.overall_misses::cpu.inst               3051                       # number of overall misses
system.l2.overall_misses::cpu.data               4745                       # number of overall misses
system.l2.overall_misses::total                  7796                       # number of overall misses
system.l2.ReadReq_miss_latency::cpu.inst    277512500                       # number of ReadReq miss cycles
system.l2.ReadReq_miss_latency::cpu.data    179364500                       # number of ReadReq miss cycles
system.l2.ReadReq_miss_latency::total       456877000                       # number of ReadReq miss cycles
system.l2.UpgradeReq_miss_latency::cpu.data        30999                       # number of UpgradeReq miss cycles
system.l2.UpgradeReq_miss_latency::total        30999                       # number of UpgradeReq miss cycles
system.l2.ReadExReq_miss_latency::cpu.data    246968000                       # number of ReadExReq miss cycles
system.l2.ReadExReq_miss_latency::total     246968000                       # number of ReadExReq miss cycles
system.l2.demand_miss_latency::cpu.inst     277512500                       # number of demand (read+write) miss cycles
system.l2.demand_miss_latency::cpu.data     426332500                       # number of demand (read+write) miss cycles
system.l2.demand_miss_latency::total        703845000                       # number of demand (read+write) miss cycles
system.l2.overall_miss_latency::cpu.inst    277512500                       # number of overall miss cycles
system.l2.overall_miss_latency::cpu.data    426332500                       # number of overall miss cycles
system.l2.overall_miss_latency::total       703845000                       # number of overall miss cycles
system.l2.ReadReq_accesses::cpu.inst             4416                       # number of ReadReq accesses(hits+misses)
system.l2.ReadReq_accesses::cpu.data             5430                       # number of ReadReq accesses(hits+misses)
system.l2.ReadReq_accesses::total                9846                       # number of ReadReq accesses(hits+misses)
system.l2.Writeback_accesses::writebacks         6691                       # number of Writeback accesses(hits+misses)
system.l2.Writeback_accesses::total              6691                       # number of Writeback accesses(hits+misses)
system.l2.UpgradeReq_accesses::cpu.data            17                       # number of UpgradeReq accesses(hits+misses)
system.l2.UpgradeReq_accesses::total               17                       # number of UpgradeReq accesses(hits+misses)
system.l2.ReadExReq_accesses::cpu.data           3087                       # number of ReadExReq accesses(hits+misses)
system.l2.ReadExReq_accesses::total              3087                       # number of ReadExReq accesses(hits+misses)
system.l2.demand_accesses::cpu.inst              4416                       # number of demand (read+write) accesses
system.l2.demand_accesses::cpu.data              8517                       # number of demand (read+write) accesses
system.l2.demand_accesses::total                12933                       # number of demand (read+write) accesses
system.l2.overall_accesses::cpu.inst             4416                       # number of overall (read+write) accesses
system.l2.overall_accesses::cpu.data             8517                       # number of overall (read+write) accesses
system.l2.overall_accesses::total               12933                       # number of overall (read+write) accesses
system.l2.ReadReq_miss_rate::cpu.inst        0.690897                       # miss rate for ReadReq accesses
system.l2.ReadReq_miss_rate::cpu.data        0.366298                       # miss rate for ReadReq accesses
system.l2.ReadReq_miss_rate::total           0.511883                       # miss rate for ReadReq accesses
system.l2.UpgradeReq_miss_rate::cpu.data     0.647059                       # miss rate for UpgradeReq accesses
system.l2.UpgradeReq_miss_rate::total        0.647059                       # miss rate for UpgradeReq accesses
system.l2.ReadExReq_miss_rate::cpu.data      0.892776                       # miss rate for ReadExReq accesses
system.l2.ReadExReq_miss_rate::total         0.892776                       # miss rate for ReadExReq accesses
system.l2.demand_miss_rate::cpu.inst         0.690897                       # miss rate for demand accesses
system.l2.demand_miss_rate::cpu.data         0.557121                       # miss rate for demand accesses
system.l2.demand_miss_rate::total            0.602799                       # miss rate for demand accesses
system.l2.overall_miss_rate::cpu.inst        0.690897                       # miss rate for overall accesses
system.l2.overall_miss_rate::cpu.data        0.557121                       # miss rate for overall accesses
system.l2.overall_miss_rate::total           0.602799                       # miss rate for overall accesses
system.l2.ReadReq_avg_miss_latency::cpu.inst 90957.882661                       # average ReadReq miss latency
system.l2.ReadReq_avg_miss_latency::cpu.data 90178.230266                       # average ReadReq miss latency
system.l2.ReadReq_avg_miss_latency::total 90650.198413                       # average ReadReq miss latency
system.l2.UpgradeReq_avg_miss_latency::cpu.data  2818.090909                       # average UpgradeReq miss latency
system.l2.UpgradeReq_avg_miss_latency::total  2818.090909                       # average UpgradeReq miss latency
system.l2.ReadExReq_avg_miss_latency::cpu.data 89611.030479                       # average ReadExReq miss latency
system.l2.ReadExReq_avg_miss_latency::total 89611.030479                       # average ReadExReq miss latency
system.l2.demand_avg_miss_latency::cpu.inst 90957.882661                       # average overall miss latency
system.l2.demand_avg_miss_latency::cpu.data 89848.788198                       # average overall miss latency
system.l2.demand_avg_miss_latency::total 90282.837352                       # average overall miss latency
system.l2.overall_avg_miss_latency::cpu.inst 90957.882661                       # average overall miss latency
system.l2.overall_avg_miss_latency::cpu.data 89848.788198                       # average overall miss latency
system.l2.overall_avg_miss_latency::total 90282.837352                       # average overall miss latency
system.l2.blocked_cycles::no_mshrs                  0                       # number of cycles access was blocked
system.l2.blocked_cycles::no_targets                0                       # number of cycles access was blocked
system.l2.blocked::no_mshrs                         0                       # number of cycles access was blocked
system.l2.blocked::no_targets                       0                       # number of cycles access was blocked
system.l2.avg_blocked_cycles::no_mshrs            nan                       # average number of cycles each access was blocked
system.l2.avg_blocked_cycles::no_targets          nan                       # average number of cycles each access was blocked
system.l2.fast_writes                               0                       # number of fast writes performed
system.l2.cache_copies                              0                       # number of cache copies performed
system.l2.writebacks::writebacks                 1674                       # number of writebacks
system.l2.writebacks::total                      1674                       # number of writebacks
system.l2.ReadReq_mshr_hits::cpu.inst               8                       # number of ReadReq MSHR hits
system.l2.ReadReq_mshr_hits::cpu.data              43                       # number of ReadReq MSHR hits
system.l2.ReadReq_mshr_hits::total                 51                       # number of ReadReq MSHR hits
system.l2.demand_mshr_hits::cpu.inst                8                       # number of demand (read+write) MSHR hits
system.l2.demand_mshr_hits::cpu.data               43                       # number of demand (read+write) MSHR hits
system.l2.demand_mshr_hits::total                  51                       # number of demand (read+write) MSHR hits
system.l2.overall_mshr_hits::cpu.inst               8                       # number of overall MSHR hits
system.l2.overall_mshr_hits::cpu.data              43                       # number of overall MSHR hits
system.l2.overall_mshr_hits::total                 51                       # number of overall MSHR hits
system.l2.ReadReq_mshr_misses::cpu.inst          3043                       # number of ReadReq MSHR misses
system.l2.ReadReq_mshr_misses::cpu.data          1946                       # number of ReadReq MSHR misses
system.l2.ReadReq_mshr_misses::total             4989                       # number of ReadReq MSHR misses
system.l2.UpgradeReq_mshr_misses::cpu.data           11                       # number of UpgradeReq MSHR misses
system.l2.UpgradeReq_mshr_misses::total            11                       # number of UpgradeReq MSHR misses
system.l2.ReadExReq_mshr_misses::cpu.data         2756                       # number of ReadExReq MSHR misses
system.l2.ReadExReq_mshr_misses::total           2756                       # number of ReadExReq MSHR misses
system.l2.demand_mshr_misses::cpu.inst           3043                       # number of demand (read+write) MSHR misses
system.l2.demand_mshr_misses::cpu.data           4702                       # number of demand (read+write) MSHR misses
system.l2.demand_mshr_misses::total              7745                       # number of demand (read+write) MSHR misses
system.l2.overall_mshr_misses::cpu.inst          3043                       # number of overall MSHR misses
system.l2.overall_mshr_misses::cpu.data          4702                       # number of overall MSHR misses
system.l2.overall_mshr_misses::total             7745                       # number of overall MSHR misses
system.l2.ReadReq_mshr_miss_latency::cpu.inst    240342500                       # number of ReadReq MSHR miss cycles
system.l2.ReadReq_mshr_miss_latency::cpu.data    152246500                       # number of ReadReq MSHR miss cycles
system.l2.ReadReq_mshr_miss_latency::total    392589000                       # number of ReadReq MSHR miss cycles
system.l2.UpgradeReq_mshr_miss_latency::cpu.data       195011                       # number of UpgradeReq MSHR miss cycles
system.l2.UpgradeReq_mshr_miss_latency::total       195011                       # number of UpgradeReq MSHR miss cycles
system.l2.ReadExReq_mshr_miss_latency::cpu.data    213788000                       # number of ReadExReq MSHR miss cycles
system.l2.ReadExReq_mshr_miss_latency::total    213788000                       # number of ReadExReq MSHR miss cycles
system.l2.demand_mshr_miss_latency::cpu.inst    240342500                       # number of demand (read+write) MSHR miss cycles
system.l2.demand_mshr_miss_latency::cpu.data    366034500                       # number of demand (read+write) MSHR miss cycles
system.l2.demand_mshr_miss_latency::total    606377000                       # number of demand (read+write) MSHR miss cycles
system.l2.overall_mshr_miss_latency::cpu.inst    240342500                       # number of overall MSHR miss cycles
system.l2.overall_mshr_miss_latency::cpu.data    366034500                       # number of overall MSHR miss cycles
system.l2.overall_mshr_miss_latency::total    606377000                       # number of overall MSHR miss cycles
system.l2.ReadReq_mshr_miss_rate::cpu.inst     0.689085                       # mshr miss rate for ReadReq accesses
system.l2.ReadReq_mshr_miss_rate::cpu.data     0.358379                       # mshr miss rate for ReadReq accesses
system.l2.ReadReq_mshr_miss_rate::total      0.506703                       # mshr miss rate for ReadReq accesses
system.l2.UpgradeReq_mshr_miss_rate::cpu.data     0.647059                       # mshr miss rate for UpgradeReq accesses
system.l2.UpgradeReq_mshr_miss_rate::total     0.647059                       # mshr miss rate for UpgradeReq accesses
system.l2.ReadExReq_mshr_miss_rate::cpu.data     0.892776                       # mshr miss rate for ReadExReq accesses
system.l2.ReadExReq_mshr_miss_rate::total     0.892776                       # mshr miss rate for ReadExReq accesses
system.l2.demand_mshr_miss_rate::cpu.inst     0.689085                       # mshr miss rate for demand accesses
system.l2.demand_mshr_miss_rate::cpu.data     0.552072                       # mshr miss rate for demand accesses
system.l2.demand_mshr_miss_rate::total       0.598856                       # mshr miss rate for demand accesses
system.l2.overall_mshr_miss_rate::cpu.inst     0.689085                       # mshr miss rate for overall accesses
system.l2.overall_mshr_miss_rate::cpu.data     0.552072                       # mshr miss rate for overall accesses
system.l2.overall_mshr_miss_rate::total      0.598856                       # mshr miss rate for overall accesses
system.l2.ReadReq_avg_mshr_miss_latency::cpu.inst 78982.090043                       # average ReadReq mshr miss latency
system.l2.ReadReq_avg_mshr_miss_latency::cpu.data 78235.611511                       # average ReadReq mshr miss latency
system.l2.ReadReq_avg_mshr_miss_latency::total 78690.920024                       # average ReadReq mshr miss latency
system.l2.UpgradeReq_avg_mshr_miss_latency::cpu.data 17728.272727                       # average UpgradeReq mshr miss latency
system.l2.UpgradeReq_avg_mshr_miss_latency::total 17728.272727                       # average UpgradeReq mshr miss latency
system.l2.ReadExReq_avg_mshr_miss_latency::cpu.data 77571.843251                       # average ReadExReq mshr miss latency
system.l2.ReadExReq_avg_mshr_miss_latency::total 77571.843251                       # average ReadExReq mshr miss latency
system.l2.demand_avg_mshr_miss_latency::cpu.inst 78982.090043                       # average overall mshr miss latency
system.l2.demand_avg_mshr_miss_latency::cpu.data 77846.554658                       # average overall mshr miss latency
system.l2.demand_avg_mshr_miss_latency::total 78292.704971                       # average overall mshr miss latency
system.l2.overall_avg_mshr_miss_latency::cpu.inst 78982.090043                       # average overall mshr miss latency
system.l2.overall_avg_mshr_miss_latency::cpu.data 77846.554658                       # average overall mshr miss latency
system.l2.overall_avg_mshr_miss_latency::total 78292.704971                       # average overall mshr miss latency
system.l2.no_allocate_misses                        0                       # Number of misses that were no-allocate
system.membus.trans_dist::ReadReq                4988                       # Transaction distribution
system.membus.trans_dist::ReadResp               4988                       # Transaction distribution
system.membus.trans_dist::Writeback              1674                       # Transaction distribution
system.membus.trans_dist::UpgradeReq               11                       # Transaction distribution
system.membus.trans_dist::UpgradeResp              11                       # Transaction distribution
system.membus.trans_dist::ReadExReq              2756                       # Transaction distribution
system.membus.trans_dist::ReadExResp             2756                       # Transaction distribution
system.membus.pkt_count_system.l2.mem_side::system.mem_ctrls0.port         8557                       # Packet count per connected master and slave (bytes)
system.membus.pkt_count_system.l2.mem_side::system.mem_ctrls1.port         8627                       # Packet count per connected master and slave (bytes)
system.membus.pkt_count_system.l2.mem_side::total        17184                       # Packet count per connected master and slave (bytes)
system.membus.pkt_count::total                  17184                       # Packet count per connected master and slave (bytes)
system.membus.pkt_size_system.l2.mem_side::system.mem_ctrls0.port       300160                       # Cumulative packet size per connected master and slave (bytes)
system.membus.pkt_size_system.l2.mem_side::system.mem_ctrls1.port       302592                       # Cumulative packet size per connected master and slave (bytes)
system.membus.pkt_size_system.l2.mem_side::total       602752                       # Cumulative packet size per connected master and slave (bytes)
system.membus.pkt_size::total                  602752                       # Cumulative packet size per connected master and slave (bytes)
system.membus.snoops                                0                       # Total snoops (count)
system.membus.snoop_fanout::samples              9429                       # Request fanout histogram
system.membus.snoop_fanout::mean                    0                       # Request fanout histogram
system.membus.snoop_fanout::stdev                   0                       # Request fanout histogram
system.membus.snoop_fanout::underflows              0      0.00%      0.00% # Request fanout histogram
system.membus.snoop_fanout::0                    9429    100.00%    100.00% # Request fanout histogram
system.membus.snoop_fanout::1                       0      0.00%    100.00% # Request fanout histogram
system.membus.snoop_fanout::overflows               0      0.00%    100.00% # Request fanout histogram
system.membus.snoop_fanout::min_value               0                       # Request fanout histogram
system.membus.snoop_fanout::max_value               0                       # Request fanout histogram
system.membus.snoop_fanout::total                9429                       # Request fanout histogram
system.membus.reqLayer0.occupancy             9079996                       # Layer occupancy (ticks)
system.membus.reqLayer0.utilization               0.1                       # Layer utilization (%)
system.membus.reqLayer1.occupancy             9244995                       # Layer occupancy (ticks)
system.membus.reqLayer1.utilization               0.1                       # Layer utilization (%)
system.membus.respLayer1.occupancy           39021989                       # Layer occupancy (ticks)
system.membus.respLayer1.utilization              0.6                       # Layer utilization (%)
system.tol2bus.trans_dist::ReadReq               9866                       # Transaction distribution
system.tol2bus.trans_dist::ReadResp              9865                       # Transaction distribution
system.tol2bus.trans_dist::Writeback             6691                       # Transaction distribution
system.tol2bus.trans_dist::UpgradeReq              17                       # Transaction distribution
system.tol2bus.trans_dist::UpgradeResp             17                       # Transaction distribution
system.tol2bus.trans_dist::ReadExReq             3087                       # Transaction distribution
system.tol2bus.trans_dist::ReadExResp            3087                       # Transaction distribution
system.tol2bus.pkt_count_system.cpu.icache.mem_side::system.l2.cpu_side         8851                       # Packet count per connected master and slave (bytes)
system.tol2bus.pkt_count_system.cpu.dcache.mem_side::system.l2.cpu_side        23759                       # Packet count per connected master and slave (bytes)
system.tol2bus.pkt_count::total                 32610                       # Packet count per connected master and slave (bytes)
system.tol2bus.pkt_size_system.cpu.icache.mem_side::system.l2.cpu_side       282560                       # Cumulative packet size per connected master and slave (bytes)
system.tol2bus.pkt_size_system.cpu.dcache.mem_side::system.l2.cpu_side       973312                       # Cumulative packet size per connected master and slave (bytes)
system.tol2bus.pkt_size::total                1255872                       # Cumulative packet size per connected master and slave (bytes)
system.tol2bus.snoops                              20                       # Total snoops (count)
system.tol2bus.snoop_fanout::samples            19661                       # Request fanout histogram
system.tol2bus.snoop_fanout::mean                   1                       # Request fanout histogram
system.tol2bus.snoop_fanout::stdev                  0                       # Request fanout histogram
system.tol2bus.snoop_fanout::underflows             0      0.00%      0.00% # Request fanout histogram
system.tol2bus.snoop_fanout::0                      0      0.00%      0.00% # Request fanout histogram
system.tol2bus.snoop_fanout::1                  19661    100.00%    100.00% # Request fanout histogram
system.tol2bus.snoop_fanout::2                      0      0.00%    100.00% # Request fanout histogram
system.tol2bus.snoop_fanout::overflows              0      0.00%    100.00% # Request fanout histogram
system.tol2bus.snoop_fanout::min_value              1                       # Request fanout histogram
system.tol2bus.snoop_fanout::max_value              1                       # Request fanout histogram
system.tol2bus.snoop_fanout::total              19661                       # Request fanout histogram
system.tol2bus.reqLayer0.occupancy           16521500                       # Layer occupancy (ticks)
system.tol2bus.reqLayer0.utilization              0.2                       # Layer utilization (%)
system.tol2bus.respLayer0.occupancy           6656991                       # Layer occupancy (ticks)
system.tol2bus.respLayer0.utilization             0.1                       # Layer utilization (%)
system.tol2bus.respLayer1.occupancy          12805468                       # Layer occupancy (ticks)
system.tol2bus.respLayer1.utilization             0.2                       # Layer utilization (%)

---------- End Simulation Statistics   ----------
