# Supplementary material for: An efficient control flow validation method using redundant computing capacity of dual-processor architecture
Source: PLoS One. 2018 Aug 1;13(8):e0201127. doi: 10.1371/journal.pone.0201127 (PMC6070227; doi:10.1371/journal.pone.0201127)
Supplement: S1 File — (ZIP) [file pone.0201127.s012.zip › data/DCM456-stats.txt]

---------- Begin Simulation Statistics ----------
sim_seconds                                  0.731070                       # Number of seconds simulated
sim_ticks                                731069762750                       # Number of ticks simulated
final_tick                               731069762750                       # Number of ticks from beginning of simulation (restored from checkpoints and never reset)
sim_freq                                 1000000000000                       # Frequency of simulated ticks
host_inst_rate                                 169115                       # Simulator instruction rate (inst/s)
host_op_rate                                   180655                       # Simulator op (including micro ops) rate (op/s)
host_tick_rate                               37318186                       # Simulator tick rate (ticks/s)
host_mem_usage                                7502048                       # Number of bytes of host memory used
host_seconds                                 19590.17                       # Real time elapsed on the host
sim_insts                                  3313000001                       # Number of instructions simulated
sim_ops                                    3539070212                       # Number of ops (including micro ops) simulated
system.voltage_domain.voltage                       1                       # Voltage in Volts
system.clk_domain.clock                          1000                       # Clock period in ticks
system.mem_ctrls.bytes_read::cpu.inst           89472                       # Number of bytes read from this memory
system.mem_ctrls.bytes_read::cpu.data          462592                       # Number of bytes read from this memory
system.mem_ctrls.bytes_read::total             552064                       # Number of bytes read from this memory
system.mem_ctrls.bytes_inst_read::cpu.inst        89472                       # Number of instructions bytes read from this memory
system.mem_ctrls.bytes_inst_read::total         89472                       # Number of instructions bytes read from this memory
system.mem_ctrls.bytes_written::writebacks       150720                       # Number of bytes written to this memory
system.mem_ctrls.bytes_written::total          150720                       # Number of bytes written to this memory
system.mem_ctrls.num_reads::cpu.inst             1398                       # Number of read requests responded to by this memory
system.mem_ctrls.num_reads::cpu.data             7228                       # Number of read requests responded to by this memory
system.mem_ctrls.num_reads::total                8626                       # Number of read requests responded to by this memory
system.mem_ctrls.num_writes::writebacks          2355                       # Number of write requests responded to by this memory
system.mem_ctrls.num_writes::total               2355                       # Number of write requests responded to by this memory
system.mem_ctrls.bw_read::cpu.inst             122385                       # Total read bandwidth from this memory (bytes/s)
system.mem_ctrls.bw_read::cpu.data             632760                       # Total read bandwidth from this memory (bytes/s)
system.mem_ctrls.bw_read::total                755145                       # Total read bandwidth from this memory (bytes/s)
system.mem_ctrls.bw_inst_read::cpu.inst        122385                       # Instruction read bandwidth from this memory (bytes/s)
system.mem_ctrls.bw_inst_read::total           122385                       # Instruction read bandwidth from this memory (bytes/s)
system.mem_ctrls.bw_write::writebacks          206164                       # Write bandwidth from this memory (bytes/s)
system.mem_ctrls.bw_write::total               206164                       # Write bandwidth from this memory (bytes/s)
system.mem_ctrls.bw_total::writebacks          206164                       # Total bandwidth to/from this memory (bytes/s)
system.mem_ctrls.bw_total::cpu.inst            122385                       # Total bandwidth to/from this memory (bytes/s)
system.mem_ctrls.bw_total::cpu.data            632760                       # Total bandwidth to/from this memory (bytes/s)
system.mem_ctrls.bw_total::total               961309                       # Total bandwidth to/from this memory (bytes/s)
system.mem_ctrls.readReqs                        8626                       # Number of read requests accepted
system.mem_ctrls.writeReqs                       2355                       # Number of write requests accepted
system.mem_ctrls.readBursts                      8626                       # Number of DRAM read bursts, including those serviced by the write queue
system.mem_ctrls.writeBursts                     2355                       # Number of DRAM write bursts, including those merged in the write queue
system.mem_ctrls.bytesReadDRAM                 550976                       # Total number of bytes read from DRAM
system.mem_ctrls.bytesReadWrQ                    1088                       # Total number of bytes read from write queue
system.mem_ctrls.bytesWritten                  150720                       # Total number of bytes written to DRAM
system.mem_ctrls.bytesReadSys                  552064                       # Total read bytes from the system interface side
system.mem_ctrls.bytesWrittenSys               150720                       # Total written bytes from the system interface side
system.mem_ctrls.servicedByWrQ                     17                       # Number of DRAM read bursts serviced by the write queue
system.mem_ctrls.mergedWrBursts                     0                       # Number of DRAM write bursts merged with an existing one
system.mem_ctrls.neitherReadNorWriteReqs            0                       # Number of requests that are neither read nor write
system.mem_ctrls.perBankRdBursts::0               558                       # Per bank write bursts
system.mem_ctrls.perBankRdBursts::1               372                       # Per bank write bursts
system.mem_ctrls.perBankRdBursts::2               517                       # Per bank write bursts
system.mem_ctrls.perBankRdBursts::3               420                       # Per bank write bursts
system.mem_ctrls.perBankRdBursts::4               642                       # Per bank write bursts
system.mem_ctrls.perBankRdBursts::5               448                       # Per bank write bursts
system.mem_ctrls.perBankRdBursts::6               681                       # Per bank write bursts
system.mem_ctrls.perBankRdBursts::7               437                       # Per bank write bursts
system.mem_ctrls.perBankRdBursts::8               408                       # Per bank write bursts
system.mem_ctrls.perBankRdBursts::9               555                       # Per bank write bursts
system.mem_ctrls.perBankRdBursts::10              715                       # Per bank write bursts
system.mem_ctrls.perBankRdBursts::11              542                       # Per bank write bursts
system.mem_ctrls.perBankRdBursts::12              542                       # Per bank write bursts
system.mem_ctrls.perBankRdBursts::13              570                       # Per bank write bursts
system.mem_ctrls.perBankRdBursts::14              583                       # Per bank write bursts
system.mem_ctrls.perBankRdBursts::15              619                       # Per bank write bursts
system.mem_ctrls.perBankWrBursts::0                91                       # Per bank write bursts
system.mem_ctrls.perBankWrBursts::1                41                       # Per bank write bursts
system.mem_ctrls.perBankWrBursts::2               250                       # Per bank write bursts
system.mem_ctrls.perBankWrBursts::3               178                       # Per bank write bursts
system.mem_ctrls.perBankWrBursts::4               234                       # Per bank write bursts
system.mem_ctrls.perBankWrBursts::5               174                       # Per bank write bursts
system.mem_ctrls.perBankWrBursts::6               224                       # Per bank write bursts
system.mem_ctrls.perBankWrBursts::7               122                       # Per bank write bursts
system.mem_ctrls.perBankWrBursts::8               132                       # Per bank write bursts
system.mem_ctrls.perBankWrBursts::9               167                       # Per bank write bursts
system.mem_ctrls.perBankWrBursts::10              220                       # Per bank write bursts
system.mem_ctrls.perBankWrBursts::11              104                       # Per bank write bursts
system.mem_ctrls.perBankWrBursts::12               72                       # Per bank write bursts
system.mem_ctrls.perBankWrBursts::13              128                       # Per bank write bursts
system.mem_ctrls.perBankWrBursts::14              102                       # Per bank write bursts
system.mem_ctrls.perBankWrBursts::15              116                       # Per bank write bursts
system.mem_ctrls.numRdRetry                         0                       # Number of times read queue was full causing retry
system.mem_ctrls.numWrRetry                         0                       # Number of times write queue was full causing retry
system.mem_ctrls.totGap                  570707663000                       # Total gap between requests
system.mem_ctrls.readPktSize::0                     0                       # Read request sizes (log2)
system.mem_ctrls.readPktSize::1                     0                       # Read request sizes (log2)
system.mem_ctrls.readPktSize::2                     0                       # Read request sizes (log2)
system.mem_ctrls.readPktSize::3                     0                       # Read request sizes (log2)
system.mem_ctrls.readPktSize::4                     0                       # Read request sizes (log2)
system.mem_ctrls.readPktSize::5                     0                       # Read request sizes (log2)
system.mem_ctrls.readPktSize::6                  8626                       # Read request sizes (log2)
system.mem_ctrls.writePktSize::0                    0                       # Write request sizes (log2)
system.mem_ctrls.writePktSize::1                    0                       # Write request sizes (log2)
system.mem_ctrls.writePktSize::2                    0                       # Write request sizes (log2)
system.mem_ctrls.writePktSize::3                    0                       # Write request sizes (log2)
system.mem_ctrls.writePktSize::4                    0                       # Write request sizes (log2)
system.mem_ctrls.writePktSize::5                    0                       # Write request sizes (log2)
system.mem_ctrls.writePktSize::6                 2355                       # Write request sizes (log2)
system.mem_ctrls.rdQLenPdf::0                    6578                       # What read queue length does an incoming req see
system.mem_ctrls.rdQLenPdf::1                    1656                       # What read queue length does an incoming req see
system.mem_ctrls.rdQLenPdf::2                     287                       # What read queue length does an incoming req see
system.mem_ctrls.rdQLenPdf::3                      79                       # What read queue length does an incoming req see
system.mem_ctrls.rdQLenPdf::4                       8                       # What read queue length does an incoming req see
system.mem_ctrls.rdQLenPdf::5                       1                       # What read queue length does an incoming req see
system.mem_ctrls.rdQLenPdf::6                       0                       # What read queue length does an incoming req see
system.mem_ctrls.rdQLenPdf::7                       0                       # What read queue length does an incoming req see
system.mem_ctrls.rdQLenPdf::8                       0                       # What read queue length does an incoming req see
system.mem_ctrls.rdQLenPdf::9                       0                       # What read queue length does an incoming req see
system.mem_ctrls.rdQLenPdf::10                      0                       # What read queue length does an incoming req see
system.mem_ctrls.rdQLenPdf::11                      0                       # What read queue length does an incoming req see
system.mem_ctrls.rdQLenPdf::12                      0                       # What read queue length does an incoming req see
system.mem_ctrls.rdQLenPdf::13                      0                       # What read queue length does an incoming req see
system.mem_ctrls.rdQLenPdf::14                      0                       # What read queue length does an incoming req see
system.mem_ctrls.rdQLenPdf::15                      0                       # What read queue length does an incoming req see
system.mem_ctrls.rdQLenPdf::16                      0                       # What read queue length does an incoming req see
system.mem_ctrls.rdQLenPdf::17                      0                       # What read queue length does an incoming req see
system.mem_ctrls.rdQLenPdf::18                      0                       # What read queue length does an incoming req see
system.mem_ctrls.rdQLenPdf::19                      0                       # What read queue length does an incoming req see
system.mem_ctrls.rdQLenPdf::20                      0                       # What read queue length does an incoming req see
system.mem_ctrls.rdQLenPdf::21                      0                       # What read queue length does an incoming req see
system.mem_ctrls.rdQLenPdf::22                      0                       # What read queue length does an incoming req see
system.mem_ctrls.rdQLenPdf::23                      0                       # What read queue length does an incoming req see
system.mem_ctrls.rdQLenPdf::24                      0                       # What read queue length does an incoming req see
system.mem_ctrls.rdQLenPdf::25                      0                       # What read queue length does an incoming req see
system.mem_ctrls.rdQLenPdf::26                      0                       # What read queue length does an incoming req see
system.mem_ctrls.rdQLenPdf::27                      0                       # What read queue length does an incoming req see
system.mem_ctrls.rdQLenPdf::28                      0                       # What read queue length does an incoming req see
system.mem_ctrls.rdQLenPdf::29                      0                       # What read queue length does an incoming req see
system.mem_ctrls.rdQLenPdf::30                      0                       # What read queue length does an incoming req see
system.mem_ctrls.rdQLenPdf::31                      0                       # What read queue length does an incoming req see
system.mem_ctrls.wrQLenPdf::0                       1                       # What write queue length does an incoming req see
system.mem_ctrls.wrQLenPdf::1                       1                       # What write queue length does an incoming req see
system.mem_ctrls.wrQLenPdf::2                       1                       # What write queue length does an incoming req see
system.mem_ctrls.wrQLenPdf::3                       1                       # What write queue length does an incoming req see
system.mem_ctrls.wrQLenPdf::4                       1                       # What write queue length does an incoming req see
system.mem_ctrls.wrQLenPdf::5                       1                       # What write queue length does an incoming req see
system.mem_ctrls.wrQLenPdf::6                       1                       # What write queue length does an incoming req see
system.mem_ctrls.wrQLenPdf::7                       1                       # What write queue length does an incoming req see
system.mem_ctrls.wrQLenPdf::8                       1                       # What write queue length does an incoming req see
system.mem_ctrls.wrQLenPdf::9                       1                       # What write queue length does an incoming req see
system.mem_ctrls.wrQLenPdf::10                      1                       # What write queue length does an incoming req see
system.mem_ctrls.wrQLenPdf::11                      1                       # What write queue length does an incoming req see
system.mem_ctrls.wrQLenPdf::12                      1                       # What write queue length does an incoming req see
system.mem_ctrls.wrQLenPdf::13                      1                       # What write queue length does an incoming req see
system.mem_ctrls.wrQLenPdf::14                      1                       # What write queue length does an incoming req see
system.mem_ctrls.wrQLenPdf::15                     27                       # What write queue length does an incoming req see
system.mem_ctrls.wrQLenPdf::16                     28                       # What write queue length does an incoming req see
system.mem_ctrls.wrQLenPdf::17                     58                       # What write queue length does an incoming req see
system.mem_ctrls.wrQLenPdf::18                    123                       # What write queue length does an incoming req see
system.mem_ctrls.wrQLenPdf::19                    139                       # What write queue length does an incoming req see
system.mem_ctrls.wrQLenPdf::20                    154                       # What write queue length does an incoming req see
system.mem_ctrls.wrQLenPdf::21                    146                       # What write queue length does an incoming req see
system.mem_ctrls.wrQLenPdf::22                    157                       # What write queue length does an incoming req see
system.mem_ctrls.wrQLenPdf::23                    151                       # What write queue length does an incoming req see
system.mem_ctrls.wrQLenPdf::24                    154                       # What write queue length does an incoming req see
system.mem_ctrls.wrQLenPdf::25                    152                       # What write queue length does an incoming req see
system.mem_ctrls.wrQLenPdf::26                    166                       # What write queue length does an incoming req see
system.mem_ctrls.wrQLenPdf::27                    151                       # What write queue length does an incoming req see
system.mem_ctrls.wrQLenPdf::28                    144                       # What write queue length does an incoming req see
system.mem_ctrls.wrQLenPdf::29                    145                       # What write queue length does an incoming req see
system.mem_ctrls.wrQLenPdf::30                    143                       # What write queue length does an incoming req see
system.mem_ctrls.wrQLenPdf::31                    142                       # What write queue length does an incoming req see
system.mem_ctrls.wrQLenPdf::32                    143                       # What write queue length does an incoming req see
system.mem_ctrls.wrQLenPdf::33                      3                       # What write queue length does an incoming req see
system.mem_ctrls.wrQLenPdf::34                      2                       # What write queue length does an incoming req see
system.mem_ctrls.wrQLenPdf::35                      1                       # What write queue length does an incoming req see
system.mem_ctrls.wrQLenPdf::36                      1                       # What write queue length does an incoming req see
system.mem_ctrls.wrQLenPdf::37                      2                       # What write queue length does an incoming req see
system.mem_ctrls.wrQLenPdf::38                      1                       # What write queue length does an incoming req see
system.mem_ctrls.wrQLenPdf::39                      3                       # What write queue length does an incoming req see
system.mem_ctrls.wrQLenPdf::40                      1                       # What write queue length does an incoming req see
system.mem_ctrls.wrQLenPdf::41                      1                       # What write queue length does an incoming req see
system.mem_ctrls.wrQLenPdf::42                      1                       # What write queue length does an incoming req see
system.mem_ctrls.wrQLenPdf::43                      1                       # What write queue length does an incoming req see
system.mem_ctrls.wrQLenPdf::44                      0                       # What write queue length does an incoming req see
system.mem_ctrls.wrQLenPdf::45                      0                       # What write queue length does an incoming req see
system.mem_ctrls.wrQLenPdf::46                      0                       # What write queue length does an incoming req see
system.mem_ctrls.wrQLenPdf::47                      0                       # What write queue length does an incoming req see
system.mem_ctrls.wrQLenPdf::48                      0                       # What write queue length does an incoming req see
system.mem_ctrls.wrQLenPdf::49                      0                       # What write queue length does an incoming req see
system.mem_ctrls.wrQLenPdf::50                      0                       # What write queue length does an incoming req see
system.mem_ctrls.wrQLenPdf::51                      0                       # What write queue length does an incoming req see
system.mem_ctrls.wrQLenPdf::52                      0                       # What write queue length does an incoming req see
system.mem_ctrls.wrQLenPdf::53                      0                       # What write queue length does an incoming req see
system.mem_ctrls.wrQLenPdf::54                      0                       # What write queue length does an incoming req see
system.mem_ctrls.wrQLenPdf::55                      0                       # What write queue length does an incoming req see
system.mem_ctrls.wrQLenPdf::56                      0                       # What write queue length does an incoming req see
system.mem_ctrls.wrQLenPdf::57                      0                       # What write queue length does an incoming req see
system.mem_ctrls.wrQLenPdf::58                      0                       # What write queue length does an incoming req see
system.mem_ctrls.wrQLenPdf::59                      0                       # What write queue length does an incoming req see
system.mem_ctrls.wrQLenPdf::60                      0                       # What write queue length does an incoming req see
system.mem_ctrls.wrQLenPdf::61                      0                       # What write queue length does an incoming req see
system.mem_ctrls.wrQLenPdf::62                      0                       # What write queue length does an incoming req see
system.mem_ctrls.wrQLenPdf::63                      0                       # What write queue length does an incoming req see
system.mem_ctrls.bytesPerActivate::samples         1663                       # Bytes accessed per row activation
system.mem_ctrls.bytesPerActivate::mean    420.829826                       # Bytes accessed per row activation
system.mem_ctrls.bytesPerActivate::gmean   239.824916                       # Bytes accessed per row activation
system.mem_ctrls.bytesPerActivate::stdev   391.129260                       # Bytes accessed per row activation
system.mem_ctrls.bytesPerActivate::0-127          540     32.47%     32.47% # Bytes accessed per row activation
system.mem_ctrls.bytesPerActivate::128-255          301     18.10%     50.57% # Bytes accessed per row activation
system.mem_ctrls.bytesPerActivate::256-383          130      7.82%     58.39% # Bytes accessed per row activation
system.mem_ctrls.bytesPerActivate::384-511           88      5.29%     63.68% # Bytes accessed per row activation
system.mem_ctrls.bytesPerActivate::512-639           73      4.39%     68.07% # Bytes accessed per row activation
system.mem_ctrls.bytesPerActivate::640-767           73      4.39%     72.46% # Bytes accessed per row activation
system.mem_ctrls.bytesPerActivate::768-895           32      1.92%     74.38% # Bytes accessed per row activation
system.mem_ctrls.bytesPerActivate::896-1023           39      2.35%     76.73% # Bytes accessed per row activation
system.mem_ctrls.bytesPerActivate::1024-1151          387     23.27%    100.00% # Bytes accessed per row activation
system.mem_ctrls.bytesPerActivate::total         1663                       # Bytes accessed per row activation
system.mem_ctrls.rdPerTurnAround::samples          143                       # Reads before turning the bus around for writes
system.mem_ctrls.rdPerTurnAround::mean      60.202797                       # Reads before turning the bus around for writes
system.mem_ctrls.rdPerTurnAround::stdev    448.091879                       # Reads before turning the bus around for writes
system.mem_ctrls.rdPerTurnAround::0-255           140     97.90%     97.90% # Reads before turning the bus around for writes
system.mem_ctrls.rdPerTurnAround::256-511            2      1.40%     99.30% # Reads before turning the bus around for writes
system.mem_ctrls.rdPerTurnAround::5120-5375            1      0.70%    100.00% # Reads before turning the bus around for writes
system.mem_ctrls.rdPerTurnAround::total           143                       # Reads before turning the bus around for writes
system.mem_ctrls.wrPerTurnAround::samples          143                       # Writes before turning the bus around for reads
system.mem_ctrls.wrPerTurnAround::mean      16.468531                       # Writes before turning the bus around for reads
system.mem_ctrls.wrPerTurnAround::gmean     16.428383                       # Writes before turning the bus around for reads
system.mem_ctrls.wrPerTurnAround::stdev      1.309791                       # Writes before turning the bus around for reads
system.mem_ctrls.wrPerTurnAround::16              114     79.72%     79.72% # Writes before turning the bus around for reads
system.mem_ctrls.wrPerTurnAround::17                2      1.40%     81.12% # Writes before turning the bus around for reads
system.mem_ctrls.wrPerTurnAround::18               26     18.18%     99.30% # Writes before turning the bus around for reads
system.mem_ctrls.wrPerTurnAround::29                1      0.70%    100.00% # Writes before turning the bus around for reads
system.mem_ctrls.wrPerTurnAround::total           143                       # Writes before turning the bus around for reads
system.mem_ctrls.totQLat                     74095750                       # Total ticks spent queuing
system.mem_ctrls.totMemAccLat               235514500                       # Total ticks spent from burst creation until serviced by the DRAM
system.mem_ctrls.totBusLat                   43045000                       # Total ticks spent in databus transfers
system.mem_ctrls.avgQLat                      8606.78                       # Average queueing delay per DRAM burst
system.mem_ctrls.avgBusLat                    5000.00                       # Average bus latency per DRAM burst
system.mem_ctrls.avgMemAccLat                27356.78                       # Average memory access latency per DRAM burst
system.mem_ctrls.avgRdBW                         0.75                       # Average DRAM read bandwidth in MiByte/s
system.mem_ctrls.avgWrBW                         0.21                       # Average achieved write bandwidth in MiByte/s
system.mem_ctrls.avgRdBWSys                      0.76                       # Average system read bandwidth in MiByte/s
system.mem_ctrls.avgWrBWSys                      0.21                       # Average system write bandwidth in MiByte/s
system.mem_ctrls.peakBW                      12800.00                       # Theoretical peak bandwidth in MiByte/s
system.mem_ctrls.busUtil                         0.01                       # Data bus utilization in percentage
system.mem_ctrls.busUtilRead                     0.01                       # Data bus utilization in percentage for reads
system.mem_ctrls.busUtilWrite                    0.00                       # Data bus utilization in percentage for writes
system.mem_ctrls.avgRdQLen                       1.19                       # Average read queue length when enqueuing
system.mem_ctrls.avgWrQLen                      27.23                       # Average write queue length when enqueuing
system.mem_ctrls.readRowHits                     7238                       # Number of row buffer hits during reads
system.mem_ctrls.writeRowHits                    2055                       # Number of row buffer hits during writes
system.mem_ctrls.readRowHitRate                 84.07                       # Row buffer hit rate for reads
system.mem_ctrls.writeRowHitRate                87.26                       # Row buffer hit rate for writes
system.mem_ctrls.avgGap                   51972285.13                       # Average gap between requests
system.mem_ctrls.pageHitRate                    84.76                       # Row buffer hit rate, read and write combined
system.mem_ctrls_0.actEnergy                  7703640                       # Energy for activate commands per rank (pJ)
system.mem_ctrls_0.preEnergy                  4203375                       # Energy for precharge commands per rank (pJ)
system.mem_ctrls_0.readEnergy                31785000                       # Energy for read commands per rank (pJ)
system.mem_ctrls_0.writeEnergy                8365680                       # Energy for write commands per rank (pJ)
system.mem_ctrls_0.refreshEnergy          47749715520                       # Energy for refresh commands per rank (pJ)
system.mem_ctrls_0.actBackEnergy          16795314765                       # Energy for active background per rank (pJ)
system.mem_ctrls_0.preBackEnergy         423907366500                       # Energy for precharge background per rank (pJ)
system.mem_ctrls_0.totalEnergy           488504454480                       # Total energy per rank (pJ)
system.mem_ctrls_0.averagePower            668.207657                       # Core power per rank (mW)
system.mem_ctrls_0.memoryStateTime::IDLE 705219606250                       # Time in different power states
system.mem_ctrls_0.memoryStateTime::REF   24411920000                       # Time in different power states
system.mem_ctrls_0.memoryStateTime::PRE_PDN            0                       # Time in different power states
system.mem_ctrls_0.memoryStateTime::ACT    1438100250                       # Time in different power states
system.mem_ctrls_0.memoryStateTime::ACT_PDN            0                       # Time in different power states
system.mem_ctrls_1.actEnergy                  4868640                       # Energy for activate commands per rank (pJ)
system.mem_ctrls_1.preEnergy                  2656500                       # Energy for precharge commands per rank (pJ)
system.mem_ctrls_1.readEnergy                35365200                       # Energy for read commands per rank (pJ)
system.mem_ctrls_1.writeEnergy                6706800                       # Energy for write commands per rank (pJ)
system.mem_ctrls_1.refreshEnergy          47749715520                       # Energy for refresh commands per rank (pJ)
system.mem_ctrls_1.actBackEnergy          16339582665                       # Energy for active background per rank (pJ)
system.mem_ctrls_1.preBackEnergy         424307131500                       # Energy for precharge background per rank (pJ)
system.mem_ctrls_1.totalEnergy           488446026825                       # Total energy per rank (pJ)
system.mem_ctrls_1.averagePower            668.127736                       # Core power per rank (mW)
system.mem_ctrls_1.memoryStateTime::IDLE 705887855750                       # Time in different power states
system.mem_ctrls_1.memoryStateTime::REF   24411920000                       # Time in different power states
system.mem_ctrls_1.memoryStateTime::PRE_PDN            0                       # Time in different power states
system.mem_ctrls_1.memoryStateTime::ACT     769850750                       # Time in different power states
system.mem_ctrls_1.memoryStateTime::ACT_PDN            0                       # Time in different power states
system.cpu.branchPred.lookups               411735289                       # Number of BP lookups
system.cpu.branchPred.condPredicted         264227286                       # Number of conditional branches predicted
system.cpu.branchPred.condIncorrect           8335228                       # Number of conditional branches incorrect
system.cpu.branchPred.BTBLookups            198484532                       # Number of BTB lookups
system.cpu.branchPred.BTBHits               191343939                       # Number of BTB hits
system.cpu.branchPred.BTBCorrect                    0                       # Number of correct BTB predictions (this stat may not work properly.
system.cpu.branchPred.BTBHitPct             96.402444                       # BTB Hit Percentage
system.cpu.branchPred.usedRAS                57712685                       # Number of times the RAS was used to get a target.
system.cpu.branchPred.RASInCorrect            1188110                       # Number of incorrect RAS predictions.
system.cpu_voltage_domain.voltage                   1                       # Voltage in Volts
system.cpu_clk_domain.clock                       500                       # Clock period in ticks
system.cpu.dstage2_mmu.stage2_tlb.cptwalker.walks            0                       # Table walker walks requested
system.cpu.dstage2_mmu.stage2_tlb.cptwalker.walkRequestOrigin_Requested::Data            0                       # Table walker requests started/completed, data/inst
system.cpu.dstage2_mmu.stage2_tlb.cptwalker.walkRequestOrigin_Requested::Inst            0                       # Table walker requests started/completed, data/inst
system.cpu.dstage2_mmu.stage2_tlb.cptwalker.walkRequestOrigin_Requested::total            0                       # Table walker requests started/completed, data/inst
system.cpu.dstage2_mmu.stage2_tlb.cptwalker.walkRequestOrigin_Completed::Data            0                       # Table walker requests started/completed, data/inst
system.cpu.dstage2_mmu.stage2_tlb.cptwalker.walkRequestOrigin_Completed::Inst            0                       # Table walker requests started/completed, data/inst
system.cpu.dstage2_mmu.stage2_tlb.cptwalker.walkRequestOrigin_Completed::total            0                       # Table walker requests started/completed, data/inst
system.cpu.dstage2_mmu.stage2_tlb.cptwalker.walkRequestOrigin::total            0                       # Table walker requests started/completed, data/inst
system.cpu.dstage2_mmu.stage2_tlb.walker.walks            0                       # Table walker walks requested
system.cpu.dstage2_mmu.stage2_tlb.walker.walkRequestOrigin_Requested::Data            0                       # Table walker requests started/completed, data/inst
system.cpu.dstage2_mmu.stage2_tlb.walker.walkRequestOrigin_Requested::Inst            0                       # Table walker requests started/completed, data/inst
system.cpu.dstage2_mmu.stage2_tlb.walker.walkRequestOrigin_Requested::total            0                       # Table walker requests started/completed, data/inst
system.cpu.dstage2_mmu.stage2_tlb.walker.walkRequestOrigin_Completed::Data            0                       # Table walker requests started/completed, data/inst
system.cpu.dstage2_mmu.stage2_tlb.walker.walkRequestOrigin_Completed::Inst            0                       # Table walker requests started/completed, data/inst
system.cpu.dstage2_mmu.stage2_tlb.walker.walkRequestOrigin_Completed::total            0                       # Table walker requests started/completed, data/inst
system.cpu.dstage2_mmu.stage2_tlb.walker.walkRequestOrigin::total            0                       # Table walker requests started/completed, data/inst
system.cpu.dstage2_mmu.stage2_tlb.inst_hits            0                       # ITB inst hits
system.cpu.dstage2_mmu.stage2_tlb.inst_misses            0                       # ITB inst misses
system.cpu.dstage2_mmu.stage2_tlb.read_hits            0                       # DTB read hits
system.cpu.dstage2_mmu.stage2_tlb.read_misses            0                       # DTB read misses
system.cpu.dstage2_mmu.stage2_tlb.write_hits            0                       # DTB write hits
system.cpu.dstage2_mmu.stage2_tlb.write_misses            0                       # DTB write misses
system.cpu.dstage2_mmu.stage2_tlb.flush_tlb            0                       # Number of times complete TLB was flushed
system.cpu.dstage2_mmu.stage2_tlb.flush_tlb_mva            0                       # Number of times TLB was flushed by MVA
system.cpu.dstage2_mmu.stage2_tlb.flush_tlb_mva_asid            0                       # Number of times TLB was flushed by MVA & ASID
system.cpu.dstage2_mmu.stage2_tlb.flush_tlb_asid            0                       # Number of times TLB was flushed by ASID
system.cpu.dstage2_mmu.stage2_tlb.flush_entries            0                       # Number of entries that have been flushed from TLB
system.cpu.dstage2_mmu.stage2_tlb.align_faults            0                       # Number of TLB faults due to alignment restrictions
system.cpu.dstage2_mmu.stage2_tlb.prefetch_faults            0                       # Number of TLB faults due to prefetch
system.cpu.dstage2_mmu.stage2_tlb.domain_faults            0                       # Number of TLB faults due to domain restrictions
system.cpu.dstage2_mmu.stage2_tlb.perms_faults            0                       # Number of TLB faults due to permissions restrictions
system.cpu.dstage2_mmu.stage2_tlb.read_accesses            0                       # DTB read accesses
system.cpu.dstage2_mmu.stage2_tlb.write_accesses            0                       # DTB write accesses
system.cpu.dstage2_mmu.stage2_tlb.inst_accesses            0                       # ITB inst accesses
system.cpu.dstage2_mmu.stage2_tlb.hits              0                       # DTB hits
system.cpu.dstage2_mmu.stage2_tlb.misses            0                       # DTB misses
system.cpu.dstage2_mmu.stage2_tlb.accesses            0                       # DTB accesses
system.cpu.dtb.cptwalker.walks                      0                       # Table walker walks requested
system.cpu.dtb.cptwalker.walkRequestOrigin_Requested::Data            0                       # Table walker requests started/completed, data/inst
system.cpu.dtb.cptwalker.walkRequestOrigin_Requested::Inst            0                       # Table walker requests started/completed, data/inst
system.cpu.dtb.cptwalker.walkRequestOrigin_Requested::total            0                       # Table walker requests started/completed, data/inst
system.cpu.dtb.cptwalker.walkRequestOrigin_Completed::Data            0                       # Table walker requests started/completed, data/inst
system.cpu.dtb.cptwalker.walkRequestOrigin_Completed::Inst            0                       # Table walker requests started/completed, data/inst
system.cpu.dtb.cptwalker.walkRequestOrigin_Completed::total            0                       # Table walker requests started/completed, data/inst
system.cpu.dtb.cptwalker.walkRequestOrigin::total            0                       # Table walker requests started/completed, data/inst
system.cpu.dtb.walker.walks                         0                       # Table walker walks requested
system.cpu.dtb.walker.walkRequestOrigin_Requested::Data            0                       # Table walker requests started/completed, data/inst
system.cpu.dtb.walker.walkRequestOrigin_Requested::Inst            0                       # Table walker requests started/completed, data/inst
system.cpu.dtb.walker.walkRequestOrigin_Requested::total            0                       # Table walker requests started/completed, data/inst
system.cpu.dtb.walker.walkRequestOrigin_Completed::Data            0                       # Table walker requests started/completed, data/inst
system.cpu.dtb.walker.walkRequestOrigin_Completed::Inst            0                       # Table walker requests started/completed, data/inst
system.cpu.dtb.walker.walkRequestOrigin_Completed::total            0                       # Table walker requests started/completed, data/inst
system.cpu.dtb.walker.walkRequestOrigin::total            0                       # Table walker requests started/completed, data/inst
system.cpu.dtb.inst_hits                            0                       # ITB inst hits
system.cpu.dtb.inst_misses                          0                       # ITB inst misses
system.cpu.dtb.read_hits                            0                       # DTB read hits
system.cpu.dtb.read_misses                          0                       # DTB read misses
system.cpu.dtb.write_hits                           0                       # DTB write hits
system.cpu.dtb.write_misses                         0                       # DTB write misses
system.cpu.dtb.flush_tlb                            0                       # Number of times complete TLB was flushed
system.cpu.dtb.flush_tlb_mva                        0                       # Number of times TLB was flushed by MVA
system.cpu.dtb.flush_tlb_mva_asid                   0                       # Number of times TLB was flushed by MVA & ASID
system.cpu.dtb.flush_tlb_asid                       0                       # Number of times TLB was flushed by ASID
system.cpu.dtb.flush_entries                        0                       # Number of entries that have been flushed from TLB
system.cpu.dtb.align_faults                         0                       # Number of TLB faults due to alignment restrictions
system.cpu.dtb.prefetch_faults                      0                       # Number of TLB faults due to prefetch
system.cpu.dtb.domain_faults                        0                       # Number of TLB faults due to domain restrictions
system.cpu.dtb.perms_faults                         0                       # Number of TLB faults due to permissions restrictions
system.cpu.dtb.read_accesses                        0                       # DTB read accesses
system.cpu.dtb.write_accesses                       0                       # DTB write accesses
system.cpu.dtb.inst_accesses                        0                       # ITB inst accesses
system.cpu.dtb.hits                                 0                       # DTB hits
system.cpu.dtb.misses                               0                       # DTB misses
system.cpu.dtb.accesses                             0                       # DTB accesses
system.cpu.istage2_mmu.stage2_tlb.cptwalker.walks            0                       # Table walker walks requested
system.cpu.istage2_mmu.stage2_tlb.cptwalker.walkRequestOrigin_Requested::Data            0                       # Table walker requests started/completed, data/inst
system.cpu.istage2_mmu.stage2_tlb.cptwalker.walkRequestOrigin_Requested::Inst            0                       # Table walker requests started/completed, data/inst
system.cpu.istage2_mmu.stage2_tlb.cptwalker.walkRequestOrigin_Requested::total            0                       # Table walker requests started/completed, data/inst
system.cpu.istage2_mmu.stage2_tlb.cptwalker.walkRequestOrigin_Completed::Data            0                       # Table walker requests started/completed, data/inst
system.cpu.istage2_mmu.stage2_tlb.cptwalker.walkRequestOrigin_Completed::Inst            0                       # Table walker requests started/completed, data/inst
system.cpu.istage2_mmu.stage2_tlb.cptwalker.walkRequestOrigin_Completed::total            0                       # Table walker requests started/completed, data/inst
system.cpu.istage2_mmu.stage2_tlb.cptwalker.walkRequestOrigin::total            0                       # Table walker requests started/completed, data/inst
system.cpu.istage2_mmu.stage2_tlb.walker.walks            0                       # Table walker walks requested
system.cpu.istage2_mmu.stage2_tlb.walker.walkRequestOrigin_Requested::Data            0                       # Table walker requests started/completed, data/inst
system.cpu.istage2_mmu.stage2_tlb.walker.walkRequestOrigin_Requested::Inst            0                       # Table walker requests started/completed, data/inst
system.cpu.istage2_mmu.stage2_tlb.walker.walkRequestOrigin_Requested::total            0                       # Table walker requests started/completed, data/inst
system.cpu.istage2_mmu.stage2_tlb.walker.walkRequestOrigin_Completed::Data            0                       # Table walker requests started/completed, data/inst
system.cpu.istage2_mmu.stage2_tlb.walker.walkRequestOrigin_Completed::Inst            0                       # Table walker requests started/completed, data/inst
system.cpu.istage2_mmu.stage2_tlb.walker.walkRequestOrigin_Completed::total            0                       # Table walker requests started/completed, data/inst
system.cpu.istage2_mmu.stage2_tlb.walker.walkRequestOrigin::total            0                       # Table walker requests started/completed, data/inst
system.cpu.istage2_mmu.stage2_tlb.inst_hits            0                       # ITB inst hits
system.cpu.istage2_mmu.stage2_tlb.inst_misses            0                       # ITB inst misses
system.cpu.istage2_mmu.stage2_tlb.read_hits            0                       # DTB read hits
system.cpu.istage2_mmu.stage2_tlb.read_misses            0                       # DTB read misses
system.cpu.istage2_mmu.stage2_tlb.write_hits            0                       # DTB write hits
system.cpu.istage2_mmu.stage2_tlb.write_misses            0                       # DTB write misses
system.cpu.istage2_mmu.stage2_tlb.flush_tlb            0                       # Number of times complete TLB was flushed
system.cpu.istage2_mmu.stage2_tlb.flush_tlb_mva            0                       # Number of times TLB was flushed by MVA
system.cpu.istage2_mmu.stage2_tlb.flush_tlb_mva_asid            0                       # Number of times TLB was flushed by MVA & ASID
system.cpu.istage2_mmu.stage2_tlb.flush_tlb_asid            0                       # Number of times TLB was flushed by ASID
system.cpu.istage2_mmu.stage2_tlb.flush_entries            0                       # Number of entries that have been flushed from TLB
system.cpu.istage2_mmu.stage2_tlb.align_faults            0                       # Number of TLB faults due to alignment restrictions
system.cpu.istage2_mmu.stage2_tlb.prefetch_faults            0                       # Number of TLB faults due to prefetch
system.cpu.istage2_mmu.stage2_tlb.domain_faults            0                       # Number of TLB faults due to domain restrictions
system.cpu.istage2_mmu.stage2_tlb.perms_faults            0                       # Number of TLB faults due to permissions restrictions
system.cpu.istage2_mmu.stage2_tlb.read_accesses            0                       # DTB read accesses
system.cpu.istage2_mmu.stage2_tlb.write_accesses            0                       # DTB write accesses
system.cpu.istage2_mmu.stage2_tlb.inst_accesses            0                       # ITB inst accesses
system.cpu.istage2_mmu.stage2_tlb.hits              0                       # DTB hits
system.cpu.istage2_mmu.stage2_tlb.misses            0                       # DTB misses
system.cpu.istage2_mmu.stage2_tlb.accesses            0                       # DTB accesses
system.cpu.itb.cptwalker.walks                      0                       # Table walker walks requested
system.cpu.itb.cptwalker.walkRequestOrigin_Requested::Data            0                       # Table walker requests started/completed, data/inst
system.cpu.itb.cptwalker.walkRequestOrigin_Requested::Inst            0                       # Table walker requests started/completed, data/inst
system.cpu.itb.cptwalker.walkRequestOrigin_Requested::total            0                       # Table walker requests started/completed, data/inst
system.cpu.itb.cptwalker.walkRequestOrigin_Completed::Data            0                       # Table walker requests started/completed, data/inst
system.cpu.itb.cptwalker.walkRequestOrigin_Completed::Inst            0                       # Table walker requests started/completed, data/inst
system.cpu.itb.cptwalker.walkRequestOrigin_Completed::total            0                       # Table walker requests started/completed, data/inst
system.cpu.itb.cptwalker.walkRequestOrigin::total            0                       # Table walker requests started/completed, data/inst
system.cpu.itb.walker.walks                         0                       # Table walker walks requested
system.cpu.itb.walker.walkRequestOrigin_Requested::Data            0                       # Table walker requests started/completed, data/inst
system.cpu.itb.walker.walkRequestOrigin_Requested::Inst            0                       # Table walker requests started/completed, data/inst
system.cpu.itb.walker.walkRequestOrigin_Requested::total            0                       # Table walker requests started/completed, data/inst
system.cpu.itb.walker.walkRequestOrigin_Completed::Data            0                       # Table walker requests started/completed, data/inst
system.cpu.itb.walker.walkRequestOrigin_Completed::Inst            0                       # Table walker requests started/completed, data/inst
system.cpu.itb.walker.walkRequestOrigin_Completed::total            0                       # Table walker requests started/completed, data/inst
system.cpu.itb.walker.walkRequestOrigin::total            0                       # Table walker requests started/completed, data/inst
system.cpu.itb.inst_hits                            0                       # ITB inst hits
system.cpu.itb.inst_misses                          0                       # ITB inst misses
system.cpu.itb.read_hits                            0                       # DTB read hits
system.cpu.itb.read_misses                          0                       # DTB read misses
system.cpu.itb.write_hits                           0                       # DTB write hits
system.cpu.itb.write_misses                         0                       # DTB write misses
system.cpu.itb.flush_tlb                            0                       # Number of times complete TLB was flushed
system.cpu.itb.flush_tlb_mva                        0                       # Number of times TLB was flushed by MVA
system.cpu.itb.flush_tlb_mva_asid                   0                       # Number of times TLB was flushed by MVA & ASID
system.cpu.itb.flush_tlb_asid                       0                       # Number of times TLB was flushed by ASID
system.cpu.itb.flush_entries                        0                       # Number of entries that have been flushed from TLB
system.cpu.itb.align_faults                         0                       # Number of TLB faults due to alignment restrictions
system.cpu.itb.prefetch_faults                      0                       # Number of TLB faults due to prefetch
system.cpu.itb.domain_faults                        0                       # Number of TLB faults due to domain restrictions
system.cpu.itb.perms_faults                         0                       # Number of TLB faults due to permissions restrictions
system.cpu.itb.read_accesses                        0                       # DTB read accesses
system.cpu.itb.write_accesses                       0                       # DTB write accesses
system.cpu.itb.inst_accesses                        0                       # ITB inst accesses
system.cpu.itb.hits                                 0                       # DTB hits
system.cpu.itb.misses                               0                       # DTB misses
system.cpu.itb.accesses                             0                       # DTB accesses
system.cpu.workload.num_syscalls                   33                       # Number of system calls
system.cpu.numCycles                       1462139281                       # number of cpu cycles simulated
system.cpu.numWorkItemsStarted                      0                       # number of work items this cpu started
system.cpu.numWorkItemsCompleted                    0                       # number of work items this cpu completed
system.cpu.fetch.icacheStallCycles          465117340                       # Number of cycles fetch is stalled on an Icache miss
system.cpu.fetch.Insts                     3528207278                       # Number of instructions fetch has processed
system.cpu.fetch.Branches                   411735289                       # Number of branches that fetch encountered
system.cpu.fetch.predictedBranches          249056624                       # Number of branches that fetch has predicted taken
system.cpu.fetch.Cycles                     988469217                       # Number of cycles fetch has run and was not squashing or blocked
system.cpu.fetch.SquashCycles                16785571                       # Number of cycles fetch has spent squashing
system.cpu.fetch.TlbCycles                       5415                       # Number of cycles fetch has spent waiting for tlb
system.cpu.fetch.MiscStallCycles                  285                       # Number of cycles fetch has spent waiting on interrupts, or bad addresses, or out of MSHRs
system.cpu.fetch.PendingDrainCycles                10                       # Number of cycles fetch has spent waiting on pipes to drain
system.cpu.fetch.PendingTrapStallCycles         58681                       # Number of stall cycles due to pending traps
system.cpu.fetch.IcacheWaitRetryStallCycles          120                       # Number of stall cycles due to full MSHR
system.cpu.fetch.CacheLines                 461698642                       # Number of cache lines fetched
system.cpu.fetch.IcacheSquashes               4809842                       # Number of outstanding Icache misses that were squashed
system.cpu.fetch.rateDist::samples         1462043853                       # Number of instructions fetched each cycle (Total)
system.cpu.fetch.rateDist::mean              2.600967                       # Number of instructions fetched each cycle (Total)
system.cpu.fetch.rateDist::stdev             3.220498                       # Number of instructions fetched each cycle (Total)
system.cpu.fetch.rateDist::underflows               0      0.00%      0.00% # Number of instructions fetched each cycle (Total)
system.cpu.fetch.rateDist::0                737173900     50.42%     50.42% # Number of instructions fetched each cycle (Total)
system.cpu.fetch.rateDist::1                 88528970      6.06%     56.48% # Number of instructions fetched each cycle (Total)
system.cpu.fetch.rateDist::2                 77425651      5.30%     61.77% # Number of instructions fetched each cycle (Total)
system.cpu.fetch.rateDist::3                 70674484      4.83%     66.61% # Number of instructions fetched each cycle (Total)
system.cpu.fetch.rateDist::4                 65416739      4.47%     71.08% # Number of instructions fetched each cycle (Total)
system.cpu.fetch.rateDist::5                 48041269      3.29%     74.37% # Number of instructions fetched each cycle (Total)
system.cpu.fetch.rateDist::6                 39300112      2.69%     77.05% # Number of instructions fetched each cycle (Total)
system.cpu.fetch.rateDist::7                 74212300      5.08%     82.13% # Number of instructions fetched each cycle (Total)
system.cpu.fetch.rateDist::8                261270428     17.87%    100.00% # Number of instructions fetched each cycle (Total)
system.cpu.fetch.rateDist::overflows                0      0.00%    100.00% # Number of instructions fetched each cycle (Total)
system.cpu.fetch.rateDist::min_value                0                       # Number of instructions fetched each cycle (Total)
system.cpu.fetch.rateDist::max_value                8                       # Number of instructions fetched each cycle (Total)
system.cpu.fetch.rateDist::total           1462043853                       # Number of instructions fetched each cycle (Total)
system.cpu.fetch.branchRate                  0.281598                       # Number of branch fetches per cycle
system.cpu.fetch.rate                        2.413045                       # Number of inst fetches per cycle
system.cpu.decode.IdleCycles                321526860                       # Number of cycles decode is idle
system.cpu.decode.BlockedCycles             523219993                       # Number of cycles decode is blocked
system.cpu.decode.RunCycles                 437889939                       # Number of cycles decode is running
system.cpu.decode.UnblockCycles             171036595                       # Number of cycles decode is unblocking
system.cpu.decode.SquashCycles                8370466                       # Number of cycles decode is squashing
system.cpu.decode.BranchResolved             78656196                       # Number of times decode resolved a branch
system.cpu.decode.BranchMispred                 22645                       # Number of times decode detected a branch misprediction
system.cpu.decode.DecodedInsts             3761536741                       # Number of instructions handled by decode
system.cpu.decode.SquashedInsts                 53234                       # Number of squashed instructions handled by decode
system.cpu.rename.SquashCycles                8370466                       # Number of cycles rename is squashing
system.cpu.rename.IdleCycles                395557929                       # Number of cycles rename is idle
system.cpu.rename.BlockCycles                22864383                       # Number of cycles rename is blocking
system.cpu.rename.serializeStallCycles        1363478                       # count of cycles rename stalled for serializing inst
system.cpu.rename.RunCycles                 534752873                       # Number of cycles rename is running
system.cpu.rename.UnblockCycles             499134724                       # Number of cycles rename is unblocking
system.cpu.rename.RenamedInsts             3740411320                       # Number of instructions processed by rename
system.cpu.rename.ROBFullEvents                    42                       # Number of times rename has blocked due to ROB full
system.cpu.rename.IQFullEvents              377576898                       # Number of times rename has blocked due to IQ full
system.cpu.rename.LQFullEvents               95150875                       # Number of times rename has blocked due to LQ full
system.cpu.rename.SQFullEvents                2547299                       # Number of times rename has blocked due to SQ full
system.cpu.rename.RenamedOperands          5192533904                       # Number of destination operands rename has renamed
system.cpu.rename.RenameLookups           18126330518                       # Number of register rename lookups that rename has made
system.cpu.rename.int_rename_lookups       5757705828                       # Number of integer rename lookups
system.cpu.rename.fp_rename_lookups                32                       # Number of floating rename lookups
system.cpu.rename.CommittedMaps            4937078705                       # Number of HB maps that are committed
system.cpu.rename.UndoneMaps                255455199                       # Number of HB maps that are undone due to squashing
system.cpu.rename.serializingInsts              31813                       # count of serializing insts renamed
system.cpu.rename.tempSerializingInsts          31839                       # count of temporary serializing insts renamed
system.cpu.rename.skidInsts                 941677301                       # count of insts added to the skid buffer
system.cpu.memDep0.insertedLoads            554092874                       # Number of loads inserted to the mem dependence unit.
system.cpu.memDep0.insertedStores           300948217                       # Number of stores inserted to the mem dependence unit.
system.cpu.memDep0.conflictingLoads          49061484                       # Number of conflicting loads.
system.cpu.memDep0.conflictingStores         97151133                       # Number of conflicting stores.
system.cpu.iq.iqInstsAdded                 3692951960                       # Number of instructions added to the IQ (excludes non-spec)
system.cpu.iq.iqNonSpecInstsAdded               56362                       # Number of non-speculative instructions added to the IQ
system.cpu.iq.iqInstsIssued                3651465423                       # Number of instructions issued
system.cpu.iq.iqSquashedInstsIssued            474262                       # Number of squashed instructions issued
system.cpu.iq.iqSquashedInstsExamined       153938110                       # Number of squashed instructions iterated over during squash; mainly for profiling
system.cpu.iq.iqSquashedOperandsExamined    346091731                       # Number of squashed operands that are examined and possibly removed from graph
system.cpu.iq.iqSquashedNonSpecRemoved           5985                       # Number of squashed non-spec instructions that were removed
system.cpu.iq.issued_per_cycle::samples    1462043853                       # Number of insts issued each cycle
system.cpu.iq.issued_per_cycle::mean         2.497507                       # Number of insts issued each cycle
system.cpu.iq.issued_per_cycle::stdev        1.736652                       # Number of insts issued each cycle
system.cpu.iq.issued_per_cycle::underflows            0      0.00%      0.00% # Number of insts issued each cycle
system.cpu.iq.issued_per_cycle::0            87613135      5.99%      5.99% # Number of insts issued each cycle
system.cpu.iq.issued_per_cycle::1           516306074     35.31%     41.31% # Number of insts issued each cycle
system.cpu.iq.issued_per_cycle::2           211227079     14.45%     55.75% # Number of insts issued each cycle
system.cpu.iq.issued_per_cycle::3           196298840     13.43%     69.18% # Number of insts issued each cycle
system.cpu.iq.issued_per_cycle::4           250008846     17.10%     86.28% # Number of insts issued each cycle
system.cpu.iq.issued_per_cycle::5           104266010      7.13%     93.41% # Number of insts issued each cycle
system.cpu.iq.issued_per_cycle::6            75910192      5.19%     98.60% # Number of insts issued each cycle
system.cpu.iq.issued_per_cycle::7            16327331      1.12%     99.72% # Number of insts issued each cycle
system.cpu.iq.issued_per_cycle::8             4086346      0.28%    100.00% # Number of insts issued each cycle
system.cpu.iq.issued_per_cycle::overflows            0      0.00%    100.00% # Number of insts issued each cycle
system.cpu.iq.issued_per_cycle::min_value            0                       # Number of insts issued each cycle
system.cpu.iq.issued_per_cycle::max_value            8                       # Number of insts issued each cycle
system.cpu.iq.issued_per_cycle::total      1462043853                       # Number of insts issued each cycle
system.cpu.iq.fu_full::No_OpClass                   0      0.00%      0.00% # attempts to use FU when none available
system.cpu.iq.fu_full::IntAlu                 4638203     15.30%     15.30% # attempts to use FU when none available
system.cpu.iq.fu_full::IntMult                      0      0.00%     15.30% # attempts to use FU when none available
system.cpu.iq.fu_full::IntDiv                       0      0.00%     15.30% # attempts to use FU when none available
system.cpu.iq.fu_full::FloatAdd                     0      0.00%     15.30% # attempts to use FU when none available
system.cpu.iq.fu_full::FloatCmp                     0      0.00%     15.30% # attempts to use FU when none available
system.cpu.iq.fu_full::FloatCvt                     0      0.00%     15.30% # attempts to use FU when none available
system.cpu.iq.fu_full::FloatMult                    0      0.00%     15.30% # attempts to use FU when none available
system.cpu.iq.fu_full::FloatDiv                     0      0.00%     15.30% # attempts to use FU when none available
system.cpu.iq.fu_full::FloatSqrt                    0      0.00%     15.30% # attempts to use FU when none available
system.cpu.iq.fu_full::SimdAdd                      0      0.00%     15.30% # attempts to use FU when none available
system.cpu.iq.fu_full::SimdAddAcc                   0      0.00%     15.30% # attempts to use FU when none available
system.cpu.iq.fu_full::SimdAlu                      0      0.00%     15.30% # attempts to use FU when none available
system.cpu.iq.fu_full::SimdCmp                      0      0.00%     15.30% # attempts to use FU when none available
system.cpu.iq.fu_full::SimdCvt                      0      0.00%     15.30% # attempts to use FU when none available
system.cpu.iq.fu_full::SimdMisc                     0      0.00%     15.30% # attempts to use FU when none available
system.cpu.iq.fu_full::SimdMult                     0      0.00%     15.30% # attempts to use FU when none available
system.cpu.iq.fu_full::SimdMultAcc                  0      0.00%     15.30% # attempts to use FU when none available
system.cpu.iq.fu_full::SimdShift                    0      0.00%     15.30% # attempts to use FU when none available
system.cpu.iq.fu_full::SimdShiftAcc                 0      0.00%     15.30% # attempts to use FU when none available
system.cpu.iq.fu_full::SimdSqrt                     0      0.00%     15.30% # attempts to use FU when none available
system.cpu.iq.fu_full::SimdFloatAdd                 0      0.00%     15.30% # attempts to use FU when none available
system.cpu.iq.fu_full::SimdFloatAlu                 0      0.00%     15.30% # attempts to use FU when none available
system.cpu.iq.fu_full::SimdFloatCmp                 0      0.00%     15.30% # attempts to use FU when none available
system.cpu.iq.fu_full::SimdFloatCvt                 0      0.00%     15.30% # attempts to use FU when none available
system.cpu.iq.fu_full::SimdFloatDiv                 0      0.00%     15.30% # attempts to use FU when none available
system.cpu.iq.fu_full::SimdFloatMisc                0      0.00%     15.30% # attempts to use FU when none available
system.cpu.iq.fu_full::SimdFloatMult                0      0.00%     15.30% # attempts to use FU when none available
system.cpu.iq.fu_full::SimdFloatMultAcc             0      0.00%     15.30% # attempts to use FU when none available
system.cpu.iq.fu_full::SimdFloatSqrt                0      0.00%     15.30% # attempts to use FU when none available
system.cpu.iq.fu_full::MemRead               23451639     77.37%     92.67% # attempts to use FU when none available
system.cpu.iq.fu_full::MemWrite               2222646      7.33%    100.00% # attempts to use FU when none available
system.cpu.iq.fu_full::IprAccess                    0      0.00%    100.00% # attempts to use FU when none available
system.cpu.iq.fu_full::InstPrefetch                 0      0.00%    100.00% # attempts to use FU when none available
system.cpu.iq.FU_type_0::No_OpClass                 0      0.00%      0.00% # Type of FU issued
system.cpu.iq.FU_type_0::IntAlu            2780826934     76.16%     76.16% # Type of FU issued
system.cpu.iq.FU_type_0::IntMult              2317775      0.06%     76.22% # Type of FU issued
system.cpu.iq.FU_type_0::IntDiv                     0      0.00%     76.22% # Type of FU issued
system.cpu.iq.FU_type_0::FloatAdd                   0      0.00%     76.22% # Type of FU issued
system.cpu.iq.FU_type_0::FloatCmp                   0      0.00%     76.22% # Type of FU issued
system.cpu.iq.FU_type_0::FloatCvt                   0      0.00%     76.22% # Type of FU issued
system.cpu.iq.FU_type_0::FloatMult                  0      0.00%     76.22% # Type of FU issued
system.cpu.iq.FU_type_0::FloatDiv                   0      0.00%     76.22% # Type of FU issued
system.cpu.iq.FU_type_0::FloatSqrt                  0      0.00%     76.22% # Type of FU issued
system.cpu.iq.FU_type_0::SimdAdd                    0      0.00%     76.22% # Type of FU issued
system.cpu.iq.FU_type_0::SimdAddAcc                 0      0.00%     76.22% # Type of FU issued
system.cpu.iq.FU_type_0::SimdAlu                    0      0.00%     76.22% # Type of FU issued
system.cpu.iq.FU_type_0::SimdCmp                    0      0.00%     76.22% # Type of FU issued
system.cpu.iq.FU_type_0::SimdCvt                    0      0.00%     76.22% # Type of FU issued
system.cpu.iq.FU_type_0::SimdMisc                   0      0.00%     76.22% # Type of FU issued
system.cpu.iq.FU_type_0::SimdMult                   0      0.00%     76.22% # Type of FU issued
system.cpu.iq.FU_type_0::SimdMultAcc                0      0.00%     76.22% # Type of FU issued
system.cpu.iq.FU_type_0::SimdShift                  0      0.00%     76.22% # Type of FU issued
system.cpu.iq.FU_type_0::SimdShiftAcc               0      0.00%     76.22% # Type of FU issued
system.cpu.iq.FU_type_0::SimdSqrt                   0      0.00%     76.22% # Type of FU issued
system.cpu.iq.FU_type_0::SimdFloatAdd               0      0.00%     76.22% # Type of FU issued
system.cpu.iq.FU_type_0::SimdFloatAlu               0      0.00%     76.22% # Type of FU issued
system.cpu.iq.FU_type_0::SimdFloatCmp               0      0.00%     76.22% # Type of FU issued
system.cpu.iq.FU_type_0::SimdFloatCvt               0      0.00%     76.22% # Type of FU issued
system.cpu.iq.FU_type_0::SimdFloatDiv               0      0.00%     76.22% # Type of FU issued
system.cpu.iq.FU_type_0::SimdFloatMisc              3      0.00%     76.22% # Type of FU issued
system.cpu.iq.FU_type_0::SimdFloatMult              0      0.00%     76.22% # Type of FU issued
system.cpu.iq.FU_type_0::SimdFloatMultAcc            0      0.00%     76.22% # Type of FU issued
system.cpu.iq.FU_type_0::SimdFloatSqrt              0      0.00%     76.22% # Type of FU issued
system.cpu.iq.FU_type_0::MemRead            571098521     15.64%     91.86% # Type of FU issued
system.cpu.iq.FU_type_0::MemWrite           297222190      8.14%    100.00% # Type of FU issued
system.cpu.iq.FU_type_0::IprAccess                  0      0.00%    100.00% # Type of FU issued
system.cpu.iq.FU_type_0::InstPrefetch               0      0.00%    100.00% # Type of FU issued
system.cpu.iq.FU_type_0::total             3651465423                       # Type of FU issued
system.cpu.iq.rate                           2.497344                       # Inst issue rate
system.cpu.iq.fu_busy_cnt                    30312488                       # FU busy when requested
system.cpu.iq.fu_busy_rate                   0.008301                       # FU busy rate (busy events/executed inst)
system.cpu.iq.int_inst_queue_reads         8795761395                       # Number of integer instruction queue reads
system.cpu.iq.int_inst_queue_writes        3847025156                       # Number of integer instruction queue writes
system.cpu.iq.int_inst_queue_wakeup_accesses   3614043874                       # Number of integer instruction queue wakeup accesses
system.cpu.iq.fp_inst_queue_reads                  54                       # Number of floating instruction queue reads
system.cpu.iq.fp_inst_queue_writes                 48                       # Number of floating instruction queue writes
system.cpu.iq.fp_inst_queue_wakeup_accesses           16                       # Number of floating instruction queue wakeup accesses
system.cpu.iq.int_alu_accesses             3681777889                       # Number of integer alu accesses
system.cpu.iq.fp_alu_accesses                      22                       # Number of floating point alu accesses
system.cpu.iew.lsq.thread0.forwLoads         31697000                       # Number of loads that had data forwarded from stores
system.cpu.iew.lsq.thread0.invAddrLoads             0                       # Number of loads ignored due to an invalid address
system.cpu.iew.lsq.thread0.squashedLoads     24247334                       # Number of loads squashed
system.cpu.iew.lsq.thread0.ignoredResponses         2250                       # Number of memory responses ignored because the instruction is squashed
system.cpu.iew.lsq.thread0.memOrderViolation        84649                       # Number of memory ordering violations
system.cpu.iew.lsq.thread0.squashedStores      7191310                       # Number of stores squashed
system.cpu.iew.lsq.thread0.invAddrSwpfs             0                       # Number of software prefetches ignored due to an invalid address
system.cpu.iew.lsq.thread0.blockedLoads             0                       # Number of blocked loads due to partial load-store forwarding
system.cpu.iew.lsq.thread0.rescheduledLoads     18353370                       # Number of loads that were rescheduled
system.cpu.iew.lsq.thread0.cacheBlocked         37327                       # Number of times an access to memory failed due to the cache being blocked
system.cpu.iew.iewIdleCycles                        0                       # Number of cycles IEW is idle
system.cpu.iew.iewSquashCycles                8370466                       # Number of cycles IEW is squashing
system.cpu.iew.iewBlockCycles                17196374                       # Number of cycles IEW is blocking
system.cpu.iew.iewUnblockCycles                194306                       # Number of cycles IEW is unblocking
system.cpu.iew.iewDispatchedInsts          3693008921                       # Number of instructions dispatched to IQ
system.cpu.iew.iewDispSquashedInsts           1591024                       # Number of squashed instructions skipped by dispatch
system.cpu.iew.iewDispLoadInsts             554092874                       # Number of dispatched load instructions
system.cpu.iew.iewDispStoreInsts            300948217                       # Number of dispatched store instructions
system.cpu.iew.iewDispNonSpecInsts              31190                       # Number of dispatched non-speculative instructions
system.cpu.iew.iewIQFullEvents                  57797                       # Number of times the IQ has become full, causing a stall
system.cpu.iew.iewLSQFullEvents                126141                       # Number of times the LSQ has become full, causing a stall
system.cpu.iew.memOrderViolationEvents          84649                       # Number of memory order violations
system.cpu.iew.predictedTakenIncorrect        6287946                       # Number of branches that were predicted taken incorrectly
system.cpu.iew.predictedNotTakenIncorrect      2503234                       # Number of branches that were predicted not taken incorrectly
system.cpu.iew.branchMispredicts              8791180                       # Number of branch mispredicts detected at execute
system.cpu.iew.iewExecutedInsts            3640310806                       # Number of executed instructions
system.cpu.iew.iewExecLoadInsts             566178246                       # Number of load instructions executed
system.cpu.iew.iewExecSquashedInsts          11154617                       # Number of squashed instructions skipped in execute
system.cpu.iew.exec_swp                             0                       # number of swp insts executed
system.cpu.iew.exec_nop                           599                       # number of nop insts executed
system.cpu.iew.exec_refs                    862710104                       # number of memory reference insts executed
system.cpu.iew.exec_branches                378660229                       # Number of branches executed
system.cpu.iew.exec_stores                  296531858                       # Number of stores executed
system.cpu.iew.exec_rate                     2.489715                       # Inst execution rate
system.cpu.iew.wb_sent                     3614868055                       # cumulative count of insts sent to commit
system.cpu.iew.wb_count                    3614043890                       # cumulative count of insts written-back
system.cpu.iew.wb_producers                2712498762                       # num instructions producing a value
system.cpu.iew.wb_consumers                6534125826                       # num instructions consuming a value
system.cpu.iew.wb_penalized                         0                       # number of instrctions required to write to 'other' IQ
system.cpu.iew.wb_rate                       2.471751                       # insts written-back per cycle
system.cpu.iew.wb_fanout                     0.415128                       # average fanout of values written-back
system.cpu.iew.wb_penalized_rate                    0                       # fraction of instructions written-back that wrote to 'other' IQ
system.cpu.commit.commitSquashedInsts       153940893                       # The number of squashed insts skipped by commit
system.cpu.commit.commitNonSpecStalls           50377                       # The number of times commit has been forced to stall to communicate backwards
system.cpu.commit.branchMispredicts           8312908                       # The number of times a branch was mispredicted
system.cpu.commit.committed_per_cycle::samples   1437095597                       # Number of insts commited each cycle
system.cpu.commit.committed_per_cycle::mean     2.462655                       # Number of insts commited each cycle
system.cpu.commit.committed_per_cycle::stdev     2.349732                       # Number of insts commited each cycle
system.cpu.commit.committed_per_cycle::underflows            0      0.00%      0.00% # Number of insts commited each cycle
system.cpu.commit.committed_per_cycle::0    118656377      8.26%      8.26% # Number of insts commited each cycle
system.cpu.commit.committed_per_cycle::1    690369253     48.04%     56.30% # Number of insts commited each cycle
system.cpu.commit.committed_per_cycle::2    145505971     10.13%     66.42% # Number of insts commited each cycle
system.cpu.commit.committed_per_cycle::3     94016762      6.54%     72.96% # Number of insts commited each cycle
system.cpu.commit.committed_per_cycle::4    154295758     10.74%     83.70% # Number of insts commited each cycle
system.cpu.commit.committed_per_cycle::5     38978921      2.71%     86.41% # Number of insts commited each cycle
system.cpu.commit.committed_per_cycle::6     35076907      2.44%     88.85% # Number of insts commited each cycle
system.cpu.commit.committed_per_cycle::7     28465532      1.98%     90.83% # Number of insts commited each cycle
system.cpu.commit.committed_per_cycle::8    131730116      9.17%    100.00% # Number of insts commited each cycle
system.cpu.commit.committed_per_cycle::overflows            0      0.00%    100.00% # Number of insts commited each cycle
system.cpu.commit.committed_per_cycle::min_value            0                       # Number of insts commited each cycle
system.cpu.commit.committed_per_cycle::max_value            8                       # Number of insts commited each cycle
system.cpu.commit.committed_per_cycle::total   1437095597                       # Number of insts commited each cycle
system.cpu.commit.committedInsts           3313000001                       # Number of instructions committed
system.cpu.commit.committedOps             3539070212                       # Number of ops (including micro ops) committed
system.cpu.commit.swp_count                         0                       # Number of s/w prefetches committed
system.cpu.commit.refs                      823602447                       # Number of memory references committed
system.cpu.commit.loads                     529845540                       # Number of loads committed
system.cpu.commit.membars                       25172                       # Number of memory barriers committed
system.cpu.commit.branches                  360168785                       # Number of branches committed
system.cpu.commit.fp_insts                         16                       # Number of committed floating point instructions.
system.cpu.commit.int_insts                3312845941                       # Number of committed integer instructions.
system.cpu.commit.function_calls             61957645                       # Number of function calls committed.
system.cpu.commit.op_class_0::No_OpClass            0      0.00%      0.00% # Class of committed instruction
system.cpu.commit.op_class_0::IntAlu       2713161664     76.66%     76.66% # Class of committed instruction
system.cpu.commit.op_class_0::IntMult         2306098      0.07%     76.73% # Class of committed instruction
system.cpu.commit.op_class_0::IntDiv                0      0.00%     76.73% # Class of committed instruction
system.cpu.commit.op_class_0::FloatAdd              0      0.00%     76.73% # Class of committed instruction
system.cpu.commit.op_class_0::FloatCmp              0      0.00%     76.73% # Class of committed instruction
system.cpu.commit.op_class_0::FloatCvt              0      0.00%     76.73% # Class of committed instruction
system.cpu.commit.op_class_0::FloatMult             0      0.00%     76.73% # Class of committed instruction
system.cpu.commit.op_class_0::FloatDiv              0      0.00%     76.73% # Class of committed instruction
system.cpu.commit.op_class_0::FloatSqrt             0      0.00%     76.73% # Class of committed instruction
system.cpu.commit.op_class_0::SimdAdd               0      0.00%     76.73% # Class of committed instruction
system.cpu.commit.op_class_0::SimdAddAcc            0      0.00%     76.73% # Class of committed instruction
system.cpu.commit.op_class_0::SimdAlu               0      0.00%     76.73% # Class of committed instruction
system.cpu.commit.op_class_0::SimdCmp               0      0.00%     76.73% # Class of committed instruction
system.cpu.commit.op_class_0::SimdCvt               0      0.00%     76.73% # Class of committed instruction
system.cpu.commit.op_class_0::SimdMisc              0      0.00%     76.73% # Class of committed instruction
system.cpu.commit.op_class_0::SimdMult              0      0.00%     76.73% # Class of committed instruction
system.cpu.commit.op_class_0::SimdMultAcc            0      0.00%     76.73% # Class of committed instruction
system.cpu.commit.op_class_0::SimdShift             0      0.00%     76.73% # Class of committed instruction
system.cpu.commit.op_class_0::SimdShiftAcc            0      0.00%     76.73% # Class of committed instruction
system.cpu.commit.op_class_0::SimdSqrt              0      0.00%     76.73% # Class of committed instruction
system.cpu.commit.op_class_0::SimdFloatAdd            0      0.00%     76.73% # Class of committed instruction
system.cpu.commit.op_class_0::SimdFloatAlu            0      0.00%     76.73% # Class of committed instruction
system.cpu.commit.op_class_0::SimdFloatCmp            0      0.00%     76.73% # Class of committed instruction
system.cpu.commit.op_class_0::SimdFloatCvt            0      0.00%     76.73% # Class of committed instruction
system.cpu.commit.op_class_0::SimdFloatDiv            0      0.00%     76.73% # Class of committed instruction
system.cpu.commit.op_class_0::SimdFloatMisc            3      0.00%     76.73% # Class of committed instruction
system.cpu.commit.op_class_0::SimdFloatMult            0      0.00%     76.73% # Class of committed instruction
system.cpu.commit.op_class_0::SimdFloatMultAcc            0      0.00%     76.73% # Class of committed instruction
system.cpu.commit.op_class_0::SimdFloatSqrt            0      0.00%     76.73% # Class of committed instruction
system.cpu.commit.op_class_0::MemRead       529845540     14.97%     91.70% # Class of committed instruction
system.cpu.commit.op_class_0::MemWrite      293756907      8.30%    100.00% # Class of committed instruction
system.cpu.commit.op_class_0::IprAccess             0      0.00%    100.00% # Class of committed instruction
system.cpu.commit.op_class_0::InstPrefetch            0      0.00%    100.00% # Class of committed instruction
system.cpu.commit.op_class_0::total        3539070212                       # Class of committed instruction
system.cpu.commit.bw_lim_events             131730116                       # number cycles where commit BW limit reached
system.cpu.rob.rob_reads                   4998376142                       # The number of ROB reads
system.cpu.rob.rob_writes                  7410993020                       # The number of ROB writes
system.cpu.timesIdled                            1211                       # Number of times that the entire CPU went into an idle state and unscheduled itself
system.cpu.idleCycles                           95412                       # Total number of cycles that the CPU has spent unscheduled due to idling
system.cpu.committedInsts                  3313000017                       # Number of Instructions Simulated
system.cpu.committedOps                    3539070212                       # Number of Ops (including micro ops) Simulated
system.cpu.cpi                               0.441334                       # CPI: Cycles Per Instruction
system.cpu.cpi_total                         0.441334                       # CPI: Total CPI of All Threads
system.cpu.ipc                               2.265858                       # IPC: Instructions Per Cycle
system.cpu.ipc_total                         2.265858                       # IPC: Total IPC of All Threads
system.cpu.int_regfile_reads               5235285963                       # number of integer regfile reads
system.cpu.int_regfile_writes              2721854976                       # number of integer regfile writes
system.cpu.fp_regfile_reads                       176                       # number of floating regfile reads
system.cpu.cc_regfile_reads               12582750387                       # number of cc regfile reads
system.cpu.cc_regfile_writes               2272515069                       # number of cc regfile writes
system.cpu.misc_regfile_reads               842354726                       # number of misc regfile reads
system.cpu.misc_regfile_writes                  50344                       # number of misc regfile writes
system.cpu.dcache.tags.replacements           3177286                       # number of replacements
system.cpu.dcache.tags.tagsinuse           511.937053                       # Cycle average of tags in use
system.cpu.dcache.tags.total_refs           765737441                       # Total number of references to valid blocks.
system.cpu.dcache.tags.sampled_refs           3177798                       # Sample count of references to valid blocks.
system.cpu.dcache.tags.avg_refs            240.964794                       # Average number of references to valid blocks.
system.cpu.dcache.tags.warmup_cycle         626995250                       # Cycle when the warmup percentage was hit.
system.cpu.dcache.tags.occ_blocks::cpu.data   511.937053                       # Average occupied blocks per requestor
system.cpu.dcache.tags.occ_percent::cpu.data     0.999877                       # Average percentage of cache occupancy
system.cpu.dcache.tags.occ_percent::total     0.999877                       # Average percentage of cache occupancy
system.cpu.dcache.tags.occ_task_id_blocks::1024          512                       # Occupied blocks per task id
system.cpu.dcache.tags.age_task_id_blocks_1024::1            2                       # Occupied blocks per task id
system.cpu.dcache.tags.age_task_id_blocks_1024::2          466                       # Occupied blocks per task id
system.cpu.dcache.tags.age_task_id_blocks_1024::3            5                       # Occupied blocks per task id
system.cpu.dcache.tags.age_task_id_blocks_1024::4           39                       # Occupied blocks per task id
system.cpu.dcache.tags.occ_task_id_percent::1024            1                       # Percentage of cache occupancy per task id
system.cpu.dcache.tags.tag_accesses        6233609646                       # Number of tag accesses
system.cpu.dcache.tags.data_accesses       6233609646                       # Number of data accesses
system.cpu.dcache.ReadReq_hits::cpu.data    520713192                       # number of ReadReq hits
system.cpu.dcache.ReadReq_hits::total       520713192                       # number of ReadReq hits
system.cpu.dcache.WriteReq_hits::cpu.data    244976105                       # number of WriteReq hits
system.cpu.dcache.WriteReq_hits::total      244976105                       # number of WriteReq hits
system.cpu.dcache.LoadLockedReq_hits::cpu.data        22970                       # number of LoadLockedReq hits
system.cpu.dcache.LoadLockedReq_hits::total        22970                       # number of LoadLockedReq hits
system.cpu.dcache.StoreCondReq_hits::cpu.data        25171                       # number of StoreCondReq hits
system.cpu.dcache.StoreCondReq_hits::total        25171                       # number of StoreCondReq hits
system.cpu.dcache.demand_hits::cpu.data     765689297                       # number of demand (read+write) hits
system.cpu.dcache.demand_hits::total        765689297                       # number of demand (read+write) hits
system.cpu.dcache.overall_hits::cpu.data    765689297                       # number of overall hits
system.cpu.dcache.overall_hits::total       765689297                       # number of overall hits
system.cpu.dcache.ReadReq_misses::cpu.data      1490345                       # number of ReadReq misses
system.cpu.dcache.ReadReq_misses::total       1490345                       # number of ReadReq misses
system.cpu.dcache.WriteReq_misses::cpu.data     11573700                       # number of WriteReq misses
system.cpu.dcache.WriteReq_misses::total     11573700                       # number of WriteReq misses
system.cpu.dcache.LoadLockedReq_misses::cpu.data         2498                       # number of LoadLockedReq misses
system.cpu.dcache.LoadLockedReq_misses::total         2498                       # number of LoadLockedReq misses
system.cpu.dcache.demand_misses::cpu.data     13064045                       # number of demand (read+write) misses
system.cpu.dcache.demand_misses::total       13064045                       # number of demand (read+write) misses
system.cpu.dcache.overall_misses::cpu.data     13064045                       # number of overall misses
system.cpu.dcache.overall_misses::total      13064045                       # number of overall misses
system.cpu.dcache.ReadReq_miss_latency::cpu.data  12522623479                       # number of ReadReq miss cycles
system.cpu.dcache.ReadReq_miss_latency::total  12522623479                       # number of ReadReq miss cycles
system.cpu.dcache.WriteReq_miss_latency::cpu.data 112905547562                       # number of WriteReq miss cycles
system.cpu.dcache.WriteReq_miss_latency::total 112905547562                       # number of WriteReq miss cycles
system.cpu.dcache.LoadLockedReq_miss_latency::cpu.data     32560750                       # number of LoadLockedReq miss cycles
system.cpu.dcache.LoadLockedReq_miss_latency::total     32560750                       # number of LoadLockedReq miss cycles
system.cpu.dcache.demand_miss_latency::cpu.data 125428171041                       # number of demand (read+write) miss cycles
system.cpu.dcache.demand_miss_latency::total 125428171041                       # number of demand (read+write) miss cycles
system.cpu.dcache.overall_miss_latency::cpu.data 125428171041                       # number of overall miss cycles
system.cpu.dcache.overall_miss_latency::total 125428171041                       # number of overall miss cycles
system.cpu.dcache.ReadReq_accesses::cpu.data    522203537                       # number of ReadReq accesses(hits+misses)
system.cpu.dcache.ReadReq_accesses::total    522203537                       # number of ReadReq accesses(hits+misses)
system.cpu.dcache.WriteReq_accesses::cpu.data    256549805                       # number of WriteReq accesses(hits+misses)
system.cpu.dcache.WriteReq_accesses::total    256549805                       # number of WriteReq accesses(hits+misses)
system.cpu.dcache.LoadLockedReq_accesses::cpu.data        25468                       # number of LoadLockedReq accesses(hits+misses)
system.cpu.dcache.LoadLockedReq_accesses::total        25468                       # number of LoadLockedReq accesses(hits+misses)
system.cpu.dcache.StoreCondReq_accesses::cpu.data        25171                       # number of StoreCondReq accesses(hits+misses)
system.cpu.dcache.StoreCondReq_accesses::total        25171                       # number of StoreCondReq accesses(hits+misses)
system.cpu.dcache.demand_accesses::cpu.data    778753342                       # number of demand (read+write) accesses
system.cpu.dcache.demand_accesses::total    778753342                       # number of demand (read+write) accesses
system.cpu.dcache.overall_accesses::cpu.data    778753342                       # number of overall (read+write) accesses
system.cpu.dcache.overall_accesses::total    778753342                       # number of overall (read+write) accesses
system.cpu.dcache.ReadReq_miss_rate::cpu.data     0.002854                       # miss rate for ReadReq accesses
system.cpu.dcache.ReadReq_miss_rate::total     0.002854                       # miss rate for ReadReq accesses
system.cpu.dcache.WriteReq_miss_rate::cpu.data     0.045113                       # miss rate for WriteReq accesses
system.cpu.dcache.WriteReq_miss_rate::total     0.045113                       # miss rate for WriteReq accesses
system.cpu.dcache.LoadLockedReq_miss_rate::cpu.data     0.098084                       # miss rate for LoadLockedReq accesses
system.cpu.dcache.LoadLockedReq_miss_rate::total     0.098084                       # miss rate for LoadLockedReq accesses
system.cpu.dcache.demand_miss_rate::cpu.data     0.016776                       # miss rate for demand accesses
system.cpu.dcache.demand_miss_rate::total     0.016776                       # miss rate for demand accesses
system.cpu.dcache.overall_miss_rate::cpu.data     0.016776                       # miss rate for overall accesses
system.cpu.dcache.overall_miss_rate::total     0.016776                       # miss rate for overall accesses
system.cpu.dcache.ReadReq_avg_miss_latency::cpu.data  8402.499743                       # average ReadReq miss latency
system.cpu.dcache.ReadReq_avg_miss_latency::total  8402.499743                       # average ReadReq miss latency
system.cpu.dcache.WriteReq_avg_miss_latency::cpu.data  9755.354602                       # average WriteReq miss latency
system.cpu.dcache.WriteReq_avg_miss_latency::total  9755.354602                       # average WriteReq miss latency
system.cpu.dcache.LoadLockedReq_avg_miss_latency::cpu.data 13034.727782                       # average LoadLockedReq miss latency
system.cpu.dcache.LoadLockedReq_avg_miss_latency::total 13034.727782                       # average LoadLockedReq miss latency
system.cpu.dcache.demand_avg_miss_latency::cpu.data  9601.021050                       # average overall miss latency
system.cpu.dcache.demand_avg_miss_latency::total  9601.021050                       # average overall miss latency
system.cpu.dcache.overall_avg_miss_latency::cpu.data  9601.021050                       # average overall miss latency
system.cpu.dcache.overall_avg_miss_latency::total  9601.021050                       # average overall miss latency
system.cpu.dcache.blocked_cycles::no_mshrs       110096                       # number of cycles access was blocked
system.cpu.dcache.blocked_cycles::no_targets           57                       # number of cycles access was blocked
system.cpu.dcache.blocked::no_mshrs             12031                       # number of cycles access was blocked
system.cpu.dcache.blocked::no_targets               1                       # number of cycles access was blocked
system.cpu.dcache.avg_blocked_cycles::no_mshrs     9.151027                       # average number of cycles each access was blocked
system.cpu.dcache.avg_blocked_cycles::no_targets           57                       # average number of cycles each access was blocked
system.cpu.dcache.fast_writes                       0                       # number of fast writes performed
system.cpu.dcache.cache_copies                      0                       # number of cache copies performed
system.cpu.dcache.writebacks::writebacks      3081444                       # number of writebacks
system.cpu.dcache.writebacks::total           3081444                       # number of writebacks
system.cpu.dcache.ReadReq_mshr_hits::cpu.data      1038412                       # number of ReadReq MSHR hits
system.cpu.dcache.ReadReq_mshr_hits::total      1038412                       # number of ReadReq MSHR hits
system.cpu.dcache.WriteReq_mshr_hits::cpu.data      8847833                       # number of WriteReq MSHR hits
system.cpu.dcache.WriteReq_mshr_hits::total      8847833                       # number of WriteReq MSHR hits
system.cpu.dcache.LoadLockedReq_mshr_hits::cpu.data         2498                       # number of LoadLockedReq MSHR hits
system.cpu.dcache.LoadLockedReq_mshr_hits::total         2498                       # number of LoadLockedReq MSHR hits
system.cpu.dcache.demand_mshr_hits::cpu.data      9886245                       # number of demand (read+write) MSHR hits
system.cpu.dcache.demand_mshr_hits::total      9886245                       # number of demand (read+write) MSHR hits
system.cpu.dcache.overall_mshr_hits::cpu.data      9886245                       # number of overall MSHR hits
system.cpu.dcache.overall_mshr_hits::total      9886245                       # number of overall MSHR hits
system.cpu.dcache.ReadReq_mshr_misses::cpu.data       451933                       # number of ReadReq MSHR misses
system.cpu.dcache.ReadReq_mshr_misses::total       451933                       # number of ReadReq MSHR misses
system.cpu.dcache.WriteReq_mshr_misses::cpu.data      2725867                       # number of WriteReq MSHR misses
system.cpu.dcache.WriteReq_mshr_misses::total      2725867                       # number of WriteReq MSHR misses
system.cpu.dcache.demand_mshr_misses::cpu.data      3177800                       # number of demand (read+write) MSHR misses
system.cpu.dcache.demand_mshr_misses::total      3177800                       # number of demand (read+write) MSHR misses
system.cpu.dcache.overall_mshr_misses::cpu.data      3177800                       # number of overall MSHR misses
system.cpu.dcache.overall_mshr_misses::total      3177800                       # number of overall MSHR misses
system.cpu.dcache.ReadReq_mshr_miss_latency::cpu.data   5352665514                       # number of ReadReq MSHR miss cycles
system.cpu.dcache.ReadReq_mshr_miss_latency::total   5352665514                       # number of ReadReq MSHR miss cycles
system.cpu.dcache.WriteReq_mshr_miss_latency::cpu.data  31736594373                       # number of WriteReq MSHR miss cycles
system.cpu.dcache.WriteReq_mshr_miss_latency::total  31736594373                       # number of WriteReq MSHR miss cycles
system.cpu.dcache.demand_mshr_miss_latency::cpu.data  37089259887                       # number of demand (read+write) MSHR miss cycles
system.cpu.dcache.demand_mshr_miss_latency::total  37089259887                       # number of demand (read+write) MSHR miss cycles
system.cpu.dcache.overall_mshr_miss_latency::cpu.data  37089259887                       # number of overall MSHR miss cycles
system.cpu.dcache.overall_mshr_miss_latency::total  37089259887                       # number of overall MSHR miss cycles
system.cpu.dcache.ReadReq_mshr_miss_rate::cpu.data     0.000865                       # mshr miss rate for ReadReq accesses
system.cpu.dcache.ReadReq_mshr_miss_rate::total     0.000865                       # mshr miss rate for ReadReq accesses
system.cpu.dcache.WriteReq_mshr_miss_rate::cpu.data     0.010625                       # mshr miss rate for WriteReq accesses
system.cpu.dcache.WriteReq_mshr_miss_rate::total     0.010625                       # mshr miss rate for WriteReq accesses
system.cpu.dcache.demand_mshr_miss_rate::cpu.data     0.004081                       # mshr miss rate for demand accesses
system.cpu.dcache.demand_mshr_miss_rate::total     0.004081                       # mshr miss rate for demand accesses
system.cpu.dcache.overall_mshr_miss_rate::cpu.data     0.004081                       # mshr miss rate for overall accesses
system.cpu.dcache.overall_mshr_miss_rate::total     0.004081                       # mshr miss rate for overall accesses
system.cpu.dcache.ReadReq_avg_mshr_miss_latency::cpu.data 11843.935968                       # average ReadReq mshr miss latency
system.cpu.dcache.ReadReq_avg_mshr_miss_latency::total 11843.935968                       # average ReadReq mshr miss latency
system.cpu.dcache.WriteReq_avg_mshr_miss_latency::cpu.data 11642.752333                       # average WriteReq mshr miss latency
system.cpu.dcache.WriteReq_avg_mshr_miss_latency::total 11642.752333                       # average WriteReq mshr miss latency
system.cpu.dcache.demand_avg_mshr_miss_latency::cpu.data 11671.363801                       # average overall mshr miss latency
system.cpu.dcache.demand_avg_mshr_miss_latency::total 11671.363801                       # average overall mshr miss latency
system.cpu.dcache.overall_avg_mshr_miss_latency::cpu.data 11671.363801                       # average overall mshr miss latency
system.cpu.dcache.overall_avg_mshr_miss_latency::total 11671.363801                       # average overall mshr miss latency
system.cpu.dcache.no_allocate_misses                0                       # Number of misses that were no-allocate
system.cpu.icache.tags.replacements              1180                       # number of replacements
system.cpu.icache.tags.tagsinuse           510.985428                       # Cycle average of tags in use
system.cpu.icache.tags.total_refs           461696117                       # Total number of references to valid blocks.
system.cpu.icache.tags.sampled_refs              1691                       # Sample count of references to valid blocks.
system.cpu.icache.tags.avg_refs          273031.411591                       # Average number of references to valid blocks.
system.cpu.icache.tags.warmup_cycle          75076250                       # Cycle when the warmup percentage was hit.
system.cpu.icache.tags.occ_blocks::cpu.inst   510.985428                       # Average occupied blocks per requestor
system.cpu.icache.tags.occ_percent::cpu.inst     0.998018                       # Average percentage of cache occupancy
system.cpu.icache.tags.occ_percent::total     0.998018                       # Average percentage of cache occupancy
system.cpu.icache.tags.occ_task_id_blocks::1024          511                       # Occupied blocks per task id
system.cpu.icache.tags.age_task_id_blocks_1024::4          511                       # Occupied blocks per task id
system.cpu.icache.tags.occ_task_id_percent::1024     0.998047                       # Percentage of cache occupancy per task id
system.cpu.icache.tags.tag_accesses        3693590826                       # Number of tag accesses
system.cpu.icache.tags.data_accesses       3693590826                       # Number of data accesses
system.cpu.icache.ReadReq_hits::cpu.inst    461696117                       # number of ReadReq hits
system.cpu.icache.ReadReq_hits::total       461696117                       # number of ReadReq hits
system.cpu.icache.demand_hits::cpu.inst     461696117                       # number of demand (read+write) hits
system.cpu.icache.demand_hits::total        461696117                       # number of demand (read+write) hits
system.cpu.icache.overall_hits::cpu.inst    461696117                       # number of overall hits
system.cpu.icache.overall_hits::total       461696117                       # number of overall hits
system.cpu.icache.ReadReq_misses::cpu.inst         2524                       # number of ReadReq misses
system.cpu.icache.ReadReq_misses::total          2524                       # number of ReadReq misses
system.cpu.icache.demand_misses::cpu.inst         2524                       # number of demand (read+write) misses
system.cpu.icache.demand_misses::total           2524                       # number of demand (read+write) misses
system.cpu.icache.overall_misses::cpu.inst         2524                       # number of overall misses
system.cpu.icache.overall_misses::total          2524                       # number of overall misses
system.cpu.icache.ReadReq_miss_latency::cpu.inst    157642746                       # number of ReadReq miss cycles
system.cpu.icache.ReadReq_miss_latency::total    157642746                       # number of ReadReq miss cycles
system.cpu.icache.demand_miss_latency::cpu.inst    157642746                       # number of demand (read+write) miss cycles
system.cpu.icache.demand_miss_latency::total    157642746                       # number of demand (read+write) miss cycles
system.cpu.icache.overall_miss_latency::cpu.inst    157642746                       # number of overall miss cycles
system.cpu.icache.overall_miss_latency::total    157642746                       # number of overall miss cycles
system.cpu.icache.ReadReq_accesses::cpu.inst    461698641                       # number of ReadReq accesses(hits+misses)
system.cpu.icache.ReadReq_accesses::total    461698641                       # number of ReadReq accesses(hits+misses)
system.cpu.icache.demand_accesses::cpu.inst    461698641                       # number of demand (read+write) accesses
system.cpu.icache.demand_accesses::total    461698641                       # number of demand (read+write) accesses
system.cpu.icache.overall_accesses::cpu.inst    461698641                       # number of overall (read+write) accesses
system.cpu.icache.overall_accesses::total    461698641                       # number of overall (read+write) accesses
system.cpu.icache.ReadReq_miss_rate::cpu.inst     0.000005                       # miss rate for ReadReq accesses
system.cpu.icache.ReadReq_miss_rate::total     0.000005                       # miss rate for ReadReq accesses
system.cpu.icache.demand_miss_rate::cpu.inst     0.000005                       # miss rate for demand accesses
system.cpu.icache.demand_miss_rate::total     0.000005                       # miss rate for demand accesses
system.cpu.icache.overall_miss_rate::cpu.inst     0.000005                       # miss rate for overall accesses
system.cpu.icache.overall_miss_rate::total     0.000005                       # miss rate for overall accesses
system.cpu.icache.ReadReq_avg_miss_latency::cpu.inst 62457.506339                       # average ReadReq miss latency
system.cpu.icache.ReadReq_avg_miss_latency::total 62457.506339                       # average ReadReq miss latency
system.cpu.icache.demand_avg_miss_latency::cpu.inst 62457.506339                       # average overall miss latency
system.cpu.icache.demand_avg_miss_latency::total 62457.506339                       # average overall miss latency
system.cpu.icache.overall_avg_miss_latency::cpu.inst 62457.506339                       # average overall miss latency
system.cpu.icache.overall_avg_miss_latency::total 62457.506339                       # average overall miss latency
system.cpu.icache.blocked_cycles::no_mshrs         1662                       # number of cycles access was blocked
system.cpu.icache.blocked_cycles::no_targets            0                       # number of cycles access was blocked
system.cpu.icache.blocked::no_mshrs                30                       # number of cycles access was blocked
system.cpu.icache.blocked::no_targets               0                       # number of cycles access was blocked
system.cpu.icache.avg_blocked_cycles::no_mshrs    55.400000                       # average number of cycles each access was blocked
system.cpu.icache.avg_blocked_cycles::no_targets          nan                       # average number of cycles each access was blocked
system.cpu.icache.fast_writes                       0                       # number of fast writes performed
system.cpu.icache.cache_copies                      0                       # number of cache copies performed
system.cpu.icache.ReadReq_mshr_hits::cpu.inst          826                       # number of ReadReq MSHR hits
system.cpu.icache.ReadReq_mshr_hits::total          826                       # number of ReadReq MSHR hits
system.cpu.icache.demand_mshr_hits::cpu.inst          826                       # number of demand (read+write) MSHR hits
system.cpu.icache.demand_mshr_hits::total          826                       # number of demand (read+write) MSHR hits
system.cpu.icache.overall_mshr_hits::cpu.inst          826                       # number of overall MSHR hits
system.cpu.icache.overall_mshr_hits::total          826                       # number of overall MSHR hits
system.cpu.icache.ReadReq_mshr_misses::cpu.inst         1698                       # number of ReadReq MSHR misses
system.cpu.icache.ReadReq_mshr_misses::total         1698                       # number of ReadReq MSHR misses
system.cpu.icache.demand_mshr_misses::cpu.inst         1698                       # number of demand (read+write) MSHR misses
system.cpu.icache.demand_mshr_misses::total         1698                       # number of demand (read+write) MSHR misses
system.cpu.icache.overall_mshr_misses::cpu.inst         1698                       # number of overall MSHR misses
system.cpu.icache.overall_mshr_misses::total         1698                       # number of overall MSHR misses
system.cpu.icache.ReadReq_mshr_miss_latency::cpu.inst    113571000                       # number of ReadReq MSHR miss cycles
system.cpu.icache.ReadReq_mshr_miss_latency::total    113571000                       # number of ReadReq MSHR miss cycles
system.cpu.icache.demand_mshr_miss_latency::cpu.inst    113571000                       # number of demand (read+write) MSHR miss cycles
system.cpu.icache.demand_mshr_miss_latency::total    113571000                       # number of demand (read+write) MSHR miss cycles
system.cpu.icache.overall_mshr_miss_latency::cpu.inst    113571000                       # number of overall MSHR miss cycles
system.cpu.icache.overall_mshr_miss_latency::total    113571000                       # number of overall MSHR miss cycles
system.cpu.icache.ReadReq_mshr_miss_rate::cpu.inst     0.000004                       # mshr miss rate for ReadReq accesses
system.cpu.icache.ReadReq_mshr_miss_rate::total     0.000004                       # mshr miss rate for ReadReq accesses
system.cpu.icache.demand_mshr_miss_rate::cpu.inst     0.000004                       # mshr miss rate for demand accesses
system.cpu.icache.demand_mshr_miss_rate::total     0.000004                       # mshr miss rate for demand accesses
system.cpu.icache.overall_mshr_miss_rate::cpu.inst     0.000004                       # mshr miss rate for overall accesses
system.cpu.icache.overall_mshr_miss_rate::total     0.000004                       # mshr miss rate for overall accesses
system.cpu.icache.ReadReq_avg_mshr_miss_latency::cpu.inst 66885.159011                       # average ReadReq mshr miss latency
system.cpu.icache.ReadReq_avg_mshr_miss_latency::total 66885.159011                       # average ReadReq mshr miss latency
system.cpu.icache.demand_avg_mshr_miss_latency::cpu.inst 66885.159011                       # average overall mshr miss latency
system.cpu.icache.demand_avg_mshr_miss_latency::total 66885.159011                       # average overall mshr miss latency
system.cpu.icache.overall_avg_mshr_miss_latency::cpu.inst 66885.159011                       # average overall mshr miss latency
system.cpu.icache.overall_avg_mshr_miss_latency::total 66885.159011                       # average overall mshr miss latency
system.cpu.icache.no_allocate_misses                0                       # Number of misses that were no-allocate
system.l2.tags.replacements                      4531                       # number of replacements
system.l2.tags.tagsinuse                  3703.001082                       # Cycle average of tags in use
system.l2.tags.total_refs                     3194469                       # Total number of references to valid blocks.
system.l2.tags.sampled_refs                      8240                       # Sample count of references to valid blocks.
system.l2.tags.avg_refs                    387.678277                       # Average number of references to valid blocks.
system.l2.tags.warmup_cycle                         0                       # Cycle when the warmup percentage was hit.
system.l2.tags.occ_blocks::writebacks     3135.333347                       # Average occupied blocks per requestor
system.l2.tags.occ_blocks::cpu.inst        104.126672                       # Average occupied blocks per requestor
system.l2.tags.occ_blocks::cpu.data        463.541062                       # Average occupied blocks per requestor
system.l2.tags.occ_percent::writebacks       0.765462                       # Average percentage of cache occupancy
system.l2.tags.occ_percent::cpu.inst         0.025422                       # Average percentage of cache occupancy
system.l2.tags.occ_percent::cpu.data         0.113169                       # Average percentage of cache occupancy
system.l2.tags.occ_percent::total            0.904053                       # Average percentage of cache occupancy
system.l2.tags.occ_task_id_blocks::1024          3709                       # Occupied blocks per task id
system.l2.tags.age_task_id_blocks_1024::1            2                       # Occupied blocks per task id
system.l2.tags.age_task_id_blocks_1024::2         1085                       # Occupied blocks per task id
system.l2.tags.age_task_id_blocks_1024::3          495                       # Occupied blocks per task id
system.l2.tags.age_task_id_blocks_1024::4         2127                       # Occupied blocks per task id
system.l2.tags.occ_task_id_percent::1024     0.905518                       # Percentage of cache occupancy per task id
system.l2.tags.tag_accesses                  52821619                       # Number of tag accesses
system.l2.tags.data_accesses                 52821619                       # Number of data accesses
system.l2.ReadReq_hits::cpu.inst                  296                       # number of ReadReq hits
system.l2.ReadReq_hits::cpu.data               450323                       # number of ReadReq hits
system.l2.ReadReq_hits::total                  450619                       # number of ReadReq hits
system.l2.Writeback_hits::writebacks          3081444                       # number of Writeback hits
system.l2.Writeback_hits::total               3081444                       # number of Writeback hits
system.l2.UpgradeReq_hits::cpu.data                 2                       # number of UpgradeReq hits
system.l2.UpgradeReq_hits::total                    2                       # number of UpgradeReq hits
system.l2.ReadExReq_hits::cpu.data            2720233                       # number of ReadExReq hits
system.l2.ReadExReq_hits::total               2720233                       # number of ReadExReq hits
system.l2.demand_hits::cpu.inst                   296                       # number of demand (read+write) hits
system.l2.demand_hits::cpu.data               3170556                       # number of demand (read+write) hits
system.l2.demand_hits::total                  3170852                       # number of demand (read+write) hits
system.l2.overall_hits::cpu.inst                  296                       # number of overall hits
system.l2.overall_hits::cpu.data              3170556                       # number of overall hits
system.l2.overall_hits::total                 3170852                       # number of overall hits
system.l2.ReadReq_misses::cpu.inst               1399                       # number of ReadReq misses
system.l2.ReadReq_misses::cpu.data               1610                       # number of ReadReq misses
system.l2.ReadReq_misses::total                  3009                       # number of ReadReq misses
system.l2.ReadExReq_misses::cpu.data             5632                       # number of ReadExReq misses
system.l2.ReadExReq_misses::total                5632                       # number of ReadExReq misses
system.l2.demand_misses::cpu.inst                1399                       # number of demand (read+write) misses
system.l2.demand_misses::cpu.data                7242                       # number of demand (read+write) misses
system.l2.demand_misses::total                   8641                       # number of demand (read+write) misses
system.l2.overall_misses::cpu.inst               1399                       # number of overall misses
system.l2.overall_misses::cpu.data               7242                       # number of overall misses
system.l2.overall_misses::total                  8641                       # number of overall misses
system.l2.ReadReq_miss_latency::cpu.inst    108748250                       # number of ReadReq miss cycles
system.l2.ReadReq_miss_latency::cpu.data    133129250                       # number of ReadReq miss cycles
system.l2.ReadReq_miss_latency::total       241877500                       # number of ReadReq miss cycles
system.l2.ReadExReq_miss_latency::cpu.data    428343000                       # number of ReadExReq miss cycles
system.l2.ReadExReq_miss_latency::total     428343000                       # number of ReadExReq miss cycles
system.l2.demand_miss_latency::cpu.inst     108748250                       # number of demand (read+write) miss cycles
system.l2.demand_miss_latency::cpu.data     561472250                       # number of demand (read+write) miss cycles
system.l2.demand_miss_latency::total        670220500                       # number of demand (read+write) miss cycles
system.l2.overall_miss_latency::cpu.inst    108748250                       # number of overall miss cycles
system.l2.overall_miss_latency::cpu.data    561472250                       # number of overall miss cycles
system.l2.overall_miss_latency::total       670220500                       # number of overall miss cycles
system.l2.ReadReq_accesses::cpu.inst             1695                       # number of ReadReq accesses(hits+misses)
system.l2.ReadReq_accesses::cpu.data           451933                       # number of ReadReq accesses(hits+misses)
system.l2.ReadReq_accesses::total              453628                       # number of ReadReq accesses(hits+misses)
system.l2.Writeback_accesses::writebacks      3081444                       # number of Writeback accesses(hits+misses)
system.l2.Writeback_accesses::total           3081444                       # number of Writeback accesses(hits+misses)
system.l2.UpgradeReq_accesses::cpu.data             2                       # number of UpgradeReq accesses(hits+misses)
system.l2.UpgradeReq_accesses::total                2                       # number of UpgradeReq accesses(hits+misses)
system.l2.ReadExReq_accesses::cpu.data        2725865                       # number of ReadExReq accesses(hits+misses)
system.l2.ReadExReq_accesses::total           2725865                       # number of ReadExReq accesses(hits+misses)
system.l2.demand_accesses::cpu.inst              1695                       # number of demand (read+write) accesses
system.l2.demand_accesses::cpu.data           3177798                       # number of demand (read+write) accesses
system.l2.demand_accesses::total              3179493                       # number of demand (read+write) accesses
system.l2.overall_accesses::cpu.inst             1695                       # number of overall (read+write) accesses
system.l2.overall_accesses::cpu.data          3177798                       # number of overall (read+write) accesses
system.l2.overall_accesses::total             3179493                       # number of overall (read+write) accesses
system.l2.ReadReq_miss_rate::cpu.inst        0.825369                       # miss rate for ReadReq accesses
system.l2.ReadReq_miss_rate::cpu.data        0.003562                       # miss rate for ReadReq accesses
system.l2.ReadReq_miss_rate::total           0.006633                       # miss rate for ReadReq accesses
system.l2.ReadExReq_miss_rate::cpu.data      0.002066                       # miss rate for ReadExReq accesses
system.l2.ReadExReq_miss_rate::total         0.002066                       # miss rate for ReadExReq accesses
system.l2.demand_miss_rate::cpu.inst         0.825369                       # miss rate for demand accesses
system.l2.demand_miss_rate::cpu.data         0.002279                       # miss rate for demand accesses
system.l2.demand_miss_rate::total            0.002718                       # miss rate for demand accesses
system.l2.overall_miss_rate::cpu.inst        0.825369                       # miss rate for overall accesses
system.l2.overall_miss_rate::cpu.data        0.002279                       # miss rate for overall accesses
system.l2.overall_miss_rate::total           0.002718                       # miss rate for overall accesses
system.l2.ReadReq_avg_miss_latency::cpu.inst 77732.844889                       # average ReadReq miss latency
system.l2.ReadReq_avg_miss_latency::cpu.data 82688.975155                       # average ReadReq miss latency
system.l2.ReadReq_avg_miss_latency::total 80384.679295                       # average ReadReq miss latency
system.l2.ReadExReq_avg_miss_latency::cpu.data 76055.220170                       # average ReadExReq miss latency
system.l2.ReadExReq_avg_miss_latency::total 76055.220170                       # average ReadExReq miss latency
system.l2.demand_avg_miss_latency::cpu.inst 77732.844889                       # average overall miss latency
system.l2.demand_avg_miss_latency::cpu.data 77529.998619                       # average overall miss latency
system.l2.demand_avg_miss_latency::total 77562.839949                       # average overall miss latency
system.l2.overall_avg_miss_latency::cpu.inst 77732.844889                       # average overall miss latency
system.l2.overall_avg_miss_latency::cpu.data 77529.998619                       # average overall miss latency
system.l2.overall_avg_miss_latency::total 77562.839949                       # average overall miss latency
system.l2.blocked_cycles::no_mshrs                  0                       # number of cycles access was blocked
system.l2.blocked_cycles::no_targets                0                       # number of cycles access was blocked
system.l2.blocked::no_mshrs                         0                       # number of cycles access was blocked
system.l2.blocked::no_targets                       0                       # number of cycles access was blocked
system.l2.avg_blocked_cycles::no_mshrs            nan                       # average number of cycles each access was blocked
system.l2.avg_blocked_cycles::no_targets          nan                       # average number of cycles each access was blocked
system.l2.fast_writes                               0                       # number of fast writes performed
system.l2.cache_copies                              0                       # number of cache copies performed
system.l2.writebacks::writebacks                 2355                       # number of writebacks
system.l2.writebacks::total                      2355                       # number of writebacks
system.l2.ReadReq_mshr_hits::cpu.inst               1                       # number of ReadReq MSHR hits
system.l2.ReadReq_mshr_hits::cpu.data              14                       # number of ReadReq MSHR hits
system.l2.ReadReq_mshr_hits::total                 15                       # number of ReadReq MSHR hits
system.l2.demand_mshr_hits::cpu.inst                1                       # number of demand (read+write) MSHR hits
system.l2.demand_mshr_hits::cpu.data               14                       # number of demand (read+write) MSHR hits
system.l2.demand_mshr_hits::total                  15                       # number of demand (read+write) MSHR hits
system.l2.overall_mshr_hits::cpu.inst               1                       # number of overall MSHR hits
system.l2.overall_mshr_hits::cpu.data              14                       # number of overall MSHR hits
system.l2.overall_mshr_hits::total                 15                       # number of overall MSHR hits
system.l2.ReadReq_mshr_misses::cpu.inst          1398                       # number of ReadReq MSHR misses
system.l2.ReadReq_mshr_misses::cpu.data          1596                       # number of ReadReq MSHR misses
system.l2.ReadReq_mshr_misses::total             2994                       # number of ReadReq MSHR misses
system.l2.ReadExReq_mshr_misses::cpu.data         5632                       # number of ReadExReq MSHR misses
system.l2.ReadExReq_mshr_misses::total           5632                       # number of ReadExReq MSHR misses
system.l2.demand_mshr_misses::cpu.inst           1398                       # number of demand (read+write) MSHR misses
system.l2.demand_mshr_misses::cpu.data           7228                       # number of demand (read+write) MSHR misses
system.l2.demand_mshr_misses::total              8626                       # number of demand (read+write) MSHR misses
system.l2.overall_mshr_misses::cpu.inst          1398                       # number of overall MSHR misses
system.l2.overall_mshr_misses::cpu.data          7228                       # number of overall MSHR misses
system.l2.overall_mshr_misses::total             8626                       # number of overall MSHR misses
system.l2.ReadReq_mshr_miss_latency::cpu.inst     91210500                       # number of ReadReq MSHR miss cycles
system.l2.ReadReq_mshr_miss_latency::cpu.data    112327250                       # number of ReadReq MSHR miss cycles
system.l2.ReadReq_mshr_miss_latency::total    203537750                       # number of ReadReq MSHR miss cycles
system.l2.ReadExReq_mshr_miss_latency::cpu.data    358054000                       # number of ReadExReq MSHR miss cycles
system.l2.ReadExReq_mshr_miss_latency::total    358054000                       # number of ReadExReq MSHR miss cycles
system.l2.demand_mshr_miss_latency::cpu.inst     91210500                       # number of demand (read+write) MSHR miss cycles
system.l2.demand_mshr_miss_latency::cpu.data    470381250                       # number of demand (read+write) MSHR miss cycles
system.l2.demand_mshr_miss_latency::total    561591750                       # number of demand (read+write) MSHR miss cycles
system.l2.overall_mshr_miss_latency::cpu.inst     91210500                       # number of overall MSHR miss cycles
system.l2.overall_mshr_miss_latency::cpu.data    470381250                       # number of overall MSHR miss cycles
system.l2.overall_mshr_miss_latency::total    561591750                       # number of overall MSHR miss cycles
system.l2.ReadReq_mshr_miss_rate::cpu.inst     0.824779                       # mshr miss rate for ReadReq accesses
system.l2.ReadReq_mshr_miss_rate::cpu.data     0.003531                       # mshr miss rate for ReadReq accesses
system.l2.ReadReq_mshr_miss_rate::total      0.006600                       # mshr miss rate for ReadReq accesses
system.l2.ReadExReq_mshr_miss_rate::cpu.data     0.002066                       # mshr miss rate for ReadExReq accesses
system.l2.ReadExReq_mshr_miss_rate::total     0.002066                       # mshr miss rate for ReadExReq accesses
system.l2.demand_mshr_miss_rate::cpu.inst     0.824779                       # mshr miss rate for demand accesses
system.l2.demand_mshr_miss_rate::cpu.data     0.002275                       # mshr miss rate for demand accesses
system.l2.demand_mshr_miss_rate::total       0.002713                       # mshr miss rate for demand accesses
system.l2.overall_mshr_miss_rate::cpu.inst     0.824779                       # mshr miss rate for overall accesses
system.l2.overall_mshr_miss_rate::cpu.data     0.002275                       # mshr miss rate for overall accesses
system.l2.overall_mshr_miss_rate::total      0.002713                       # mshr miss rate for overall accesses
system.l2.ReadReq_avg_mshr_miss_latency::cpu.inst 65243.562232                       # average ReadReq mshr miss latency
system.l2.ReadReq_avg_mshr_miss_latency::cpu.data 70380.482456                       # average ReadReq mshr miss latency
system.l2.ReadReq_avg_mshr_miss_latency::total 67981.880428                       # average ReadReq mshr miss latency
system.l2.ReadExReq_avg_mshr_miss_latency::cpu.data 63574.928977                       # average ReadExReq mshr miss latency
system.l2.ReadExReq_avg_mshr_miss_latency::total 63574.928977                       # average ReadExReq mshr miss latency
system.l2.demand_avg_mshr_miss_latency::cpu.inst 65243.562232                       # average overall mshr miss latency
system.l2.demand_avg_mshr_miss_latency::cpu.data 65077.649419                       # average overall mshr miss latency
system.l2.demand_avg_mshr_miss_latency::total 65104.538604                       # average overall mshr miss latency
system.l2.overall_avg_mshr_miss_latency::cpu.inst 65243.562232                       # average overall mshr miss latency
system.l2.overall_avg_mshr_miss_latency::cpu.data 65077.649419                       # average overall mshr miss latency
system.l2.overall_avg_mshr_miss_latency::total 65104.538604                       # average overall mshr miss latency
system.l2.no_allocate_misses                        0                       # Number of misses that were no-allocate
system.membus.trans_dist::ReadReq                2994                       # Transaction distribution
system.membus.trans_dist::ReadResp               2994                       # Transaction distribution
system.membus.trans_dist::Writeback              2355                       # Transaction distribution
system.membus.trans_dist::ReadExReq              5632                       # Transaction distribution
system.membus.trans_dist::ReadExResp             5632                       # Transaction distribution
system.membus.pkt_count_system.l2.mem_side::system.mem_ctrls.port        19607                       # Packet count per connected master and slave (bytes)
system.membus.pkt_count::total                  19607                       # Packet count per connected master and slave (bytes)
system.membus.pkt_size_system.l2.mem_side::system.mem_ctrls.port       702784                       # Cumulative packet size per connected master and slave (bytes)
system.membus.pkt_size::total                  702784                       # Cumulative packet size per connected master and slave (bytes)
system.membus.snoops                                0                       # Total snoops (count)
system.membus.snoop_fanout::samples             10981                       # Request fanout histogram
system.membus.snoop_fanout::mean                    0                       # Request fanout histogram
system.membus.snoop_fanout::stdev                   0                       # Request fanout histogram
system.membus.snoop_fanout::underflows              0      0.00%      0.00% # Request fanout histogram
system.membus.snoop_fanout::0                   10981    100.00%    100.00% # Request fanout histogram
system.membus.snoop_fanout::1                       0      0.00%    100.00% # Request fanout histogram
system.membus.snoop_fanout::overflows               0      0.00%    100.00% # Request fanout histogram
system.membus.snoop_fanout::min_value               0                       # Request fanout histogram
system.membus.snoop_fanout::max_value               0                       # Request fanout histogram
system.membus.snoop_fanout::total               10981                       # Request fanout histogram
system.membus.reqLayer0.occupancy            22643500                       # Layer occupancy (ticks)
system.membus.reqLayer0.utilization               0.0                       # Layer utilization (%)
system.membus.respLayer1.occupancy           45565750                       # Layer occupancy (ticks)
system.membus.respLayer1.utilization              0.0                       # Layer utilization (%)
system.tol2bus.trans_dist::ReadReq             453631                       # Transaction distribution
system.tol2bus.trans_dist::ReadResp            453631                       # Transaction distribution
system.tol2bus.trans_dist::Writeback          3081444                       # Transaction distribution
system.tol2bus.trans_dist::UpgradeReq               2                       # Transaction distribution
system.tol2bus.trans_dist::UpgradeResp              2                       # Transaction distribution
system.tol2bus.trans_dist::ReadExReq          2725865                       # Transaction distribution
system.tol2bus.trans_dist::ReadExResp         2725865                       # Transaction distribution
system.tol2bus.pkt_count_system.cpu.icache.mem_side::system.l2.cpu_side         3393                       # Packet count per connected master and slave (bytes)
system.tol2bus.pkt_count_system.cpu.dcache.mem_side::system.l2.cpu_side      9437044                       # Packet count per connected master and slave (bytes)
system.tol2bus.pkt_count::total               9440437                       # Packet count per connected master and slave (bytes)
system.tol2bus.pkt_size_system.cpu.icache.mem_side::system.l2.cpu_side       108480                       # Cumulative packet size per connected master and slave (bytes)
system.tol2bus.pkt_size_system.cpu.dcache.mem_side::system.l2.cpu_side    400591488                       # Cumulative packet size per connected master and slave (bytes)
system.tol2bus.pkt_size::total              400699968                       # Cumulative packet size per connected master and slave (bytes)
system.tol2bus.snoops                               3                       # Total snoops (count)
system.tol2bus.snoop_fanout::samples          6260942                       # Request fanout histogram
system.tol2bus.snoop_fanout::mean                   1                       # Request fanout histogram
system.tol2bus.snoop_fanout::stdev                  0                       # Request fanout histogram
system.tol2bus.snoop_fanout::underflows             0      0.00%      0.00% # Request fanout histogram
system.tol2bus.snoop_fanout::0                      0      0.00%      0.00% # Request fanout histogram
system.tol2bus.snoop_fanout::1                6260942    100.00%    100.00% # Request fanout histogram
system.tol2bus.snoop_fanout::2                      0      0.00%    100.00% # Request fanout histogram
system.tol2bus.snoop_fanout::overflows              0      0.00%    100.00% # Request fanout histogram
system.tol2bus.snoop_fanout::min_value              1                       # Request fanout histogram
system.tol2bus.snoop_fanout::max_value              1                       # Request fanout histogram
system.tol2bus.snoop_fanout::total            6260942                       # Request fanout histogram
system.tol2bus.reqLayer0.occupancy         6211915000                       # Layer occupancy (ticks)
system.tol2bus.reqLayer0.utilization              0.8                       # Layer utilization (%)
system.tol2bus.respLayer0.occupancy           2810998                       # Layer occupancy (ticks)
system.tol2bus.respLayer0.utilization             0.0                       # Layer utilization (%)
system.tol2bus.respLayer1.occupancy        4768062986                       # Layer occupancy (ticks)
system.tol2bus.respLayer1.utilization             0.7                       # Layer utilization (%)

---------- End Simulation Statistics   ----------
