# Supplementary material for: An efficient control flow validation method using redundant computing capacity of dual-processor architecture
Source: PLoS One. 2018 Aug 1;13(8):e0201127. doi: 10.1371/journal.pone.0201127 (PMC6070227; doi:10.1371/journal.pone.0201127)
Supplement: S1 File — (ZIP) [file pone.0201127.s012.zip › data/DCM458-stats.txt]

---------- Begin Simulation Statistics ----------
sim_seconds                                  0.190061                       # Number of seconds simulated
sim_ticks                                190061469000                       # Number of ticks simulated
final_tick                               190061469000                       # Number of ticks from beginning of simulation (restored from checkpoints and never reset)
sim_freq                                 1000000000000                       # Frequency of simulated ticks
host_inst_rate                                 120140                       # Simulator instruction rate (inst/s)
host_op_rate                                   140831                       # Simulator op (including micro ops) rate (op/s)
host_tick_rate                               45157678                       # Simulator tick rate (ticks/s)
host_mem_usage                                7512264                       # Number of bytes of host memory used
host_seconds                                  4208.84                       # Real time elapsed on the host
sim_insts                                   505649883                       # Number of instructions simulated
sim_ops                                     592737154                       # Number of ops (including micro ops) simulated
system.voltage_domain.voltage                       1                       # Voltage in Volts
system.clk_domain.clock                          1000                       # Clock period in ticks
system.mem_ctrls.bytes_read::cpu.inst          162176                       # Number of bytes read from this memory
system.mem_ctrls.bytes_read::cpu.data          139712                       # Number of bytes read from this memory
system.mem_ctrls.bytes_read::total             301888                       # Number of bytes read from this memory
system.mem_ctrls.bytes_inst_read::cpu.inst       162176                       # Number of instructions bytes read from this memory
system.mem_ctrls.bytes_inst_read::total        162176                       # Number of instructions bytes read from this memory
system.mem_ctrls.bytes_written::writebacks        18624                       # Number of bytes written to this memory
system.mem_ctrls.bytes_written::total           18624                       # Number of bytes written to this memory
system.mem_ctrls.num_reads::cpu.inst             2534                       # Number of read requests responded to by this memory
system.mem_ctrls.num_reads::cpu.data             2183                       # Number of read requests responded to by this memory
system.mem_ctrls.num_reads::total                4717                       # Number of read requests responded to by this memory
system.mem_ctrls.num_writes::writebacks           291                       # Number of write requests responded to by this memory
system.mem_ctrls.num_writes::total                291                       # Number of write requests responded to by this memory
system.mem_ctrls.bw_read::cpu.inst             853282                       # Total read bandwidth from this memory (bytes/s)
system.mem_ctrls.bw_read::cpu.data             735088                       # Total read bandwidth from this memory (bytes/s)
system.mem_ctrls.bw_read::total               1588370                       # Total read bandwidth from this memory (bytes/s)
system.mem_ctrls.bw_inst_read::cpu.inst        853282                       # Instruction read bandwidth from this memory (bytes/s)
system.mem_ctrls.bw_inst_read::total           853282                       # Instruction read bandwidth from this memory (bytes/s)
system.mem_ctrls.bw_write::writebacks           97989                       # Write bandwidth from this memory (bytes/s)
system.mem_ctrls.bw_write::total                97989                       # Write bandwidth from this memory (bytes/s)
system.mem_ctrls.bw_total::writebacks           97989                       # Total bandwidth to/from this memory (bytes/s)
system.mem_ctrls.bw_total::cpu.inst            853282                       # Total bandwidth to/from this memory (bytes/s)
system.mem_ctrls.bw_total::cpu.data            735088                       # Total bandwidth to/from this memory (bytes/s)
system.mem_ctrls.bw_total::total              1686360                       # Total bandwidth to/from this memory (bytes/s)
system.mem_ctrls.readReqs                        4717                       # Number of read requests accepted
system.mem_ctrls.writeReqs                        291                       # Number of write requests accepted
system.mem_ctrls.readBursts                      4717                       # Number of DRAM read bursts, including those serviced by the write queue
system.mem_ctrls.writeBursts                      291                       # Number of DRAM write bursts, including those merged in the write queue
system.mem_ctrls.bytesReadDRAM                 301632                       # Total number of bytes read from DRAM
system.mem_ctrls.bytesReadWrQ                     256                       # Total number of bytes read from write queue
system.mem_ctrls.bytesWritten                   17536                       # Total number of bytes written to DRAM
system.mem_ctrls.bytesReadSys                  301888                       # Total read bytes from the system interface side
system.mem_ctrls.bytesWrittenSys                18624                       # Total written bytes from the system interface side
system.mem_ctrls.servicedByWrQ                      4                       # Number of DRAM read bursts serviced by the write queue
system.mem_ctrls.mergedWrBursts                     0                       # Number of DRAM write bursts merged with an existing one
system.mem_ctrls.neitherReadNorWriteReqs       238894                       # Number of requests that are neither read nor write
system.mem_ctrls.perBankRdBursts::0               283                       # Per bank write bursts
system.mem_ctrls.perBankRdBursts::1               322                       # Per bank write bursts
system.mem_ctrls.perBankRdBursts::2               299                       # Per bank write bursts
system.mem_ctrls.perBankRdBursts::3               353                       # Per bank write bursts
system.mem_ctrls.perBankRdBursts::4               247                       # Per bank write bursts
system.mem_ctrls.perBankRdBursts::5               384                       # Per bank write bursts
system.mem_ctrls.perBankRdBursts::6               359                       # Per bank write bursts
system.mem_ctrls.perBankRdBursts::7               296                       # Per bank write bursts
system.mem_ctrls.perBankRdBursts::8               372                       # Per bank write bursts
system.mem_ctrls.perBankRdBursts::9               238                       # Per bank write bursts
system.mem_ctrls.perBankRdBursts::10              247                       # Per bank write bursts
system.mem_ctrls.perBankRdBursts::11              183                       # Per bank write bursts
system.mem_ctrls.perBankRdBursts::12              221                       # Per bank write bursts
system.mem_ctrls.perBankRdBursts::13              314                       # Per bank write bursts
system.mem_ctrls.perBankRdBursts::14              299                       # Per bank write bursts
system.mem_ctrls.perBankRdBursts::15              296                       # Per bank write bursts
system.mem_ctrls.perBankWrBursts::0                35                       # Per bank write bursts
system.mem_ctrls.perBankWrBursts::1                39                       # Per bank write bursts
system.mem_ctrls.perBankWrBursts::2                21                       # Per bank write bursts
system.mem_ctrls.perBankWrBursts::3                13                       # Per bank write bursts
system.mem_ctrls.perBankWrBursts::4                 8                       # Per bank write bursts
system.mem_ctrls.perBankWrBursts::5                12                       # Per bank write bursts
system.mem_ctrls.perBankWrBursts::6                 7                       # Per bank write bursts
system.mem_ctrls.perBankWrBursts::7                 0                       # Per bank write bursts
system.mem_ctrls.perBankWrBursts::8                 0                       # Per bank write bursts
system.mem_ctrls.perBankWrBursts::9                14                       # Per bank write bursts
system.mem_ctrls.perBankWrBursts::10                2                       # Per bank write bursts
system.mem_ctrls.perBankWrBursts::11                4                       # Per bank write bursts
system.mem_ctrls.perBankWrBursts::12                2                       # Per bank write bursts
system.mem_ctrls.perBankWrBursts::13               17                       # Per bank write bursts
system.mem_ctrls.perBankWrBursts::14               75                       # Per bank write bursts
system.mem_ctrls.perBankWrBursts::15               25                       # Per bank write bursts
system.mem_ctrls.numRdRetry                         0                       # Number of times read queue was full causing retry
system.mem_ctrls.numWrRetry                         0                       # Number of times write queue was full causing retry
system.mem_ctrls.totGap                  190061236000                       # Total gap between requests
system.mem_ctrls.readPktSize::0                     0                       # Read request sizes (log2)
system.mem_ctrls.readPktSize::1                     0                       # Read request sizes (log2)
system.mem_ctrls.readPktSize::2                     0                       # Read request sizes (log2)
system.mem_ctrls.readPktSize::3                     0                       # Read request sizes (log2)
system.mem_ctrls.readPktSize::4                     0                       # Read request sizes (log2)
system.mem_ctrls.readPktSize::5                     0                       # Read request sizes (log2)
system.mem_ctrls.readPktSize::6                  4717                       # Read request sizes (log2)
system.mem_ctrls.writePktSize::0                    0                       # Write request sizes (log2)
system.mem_ctrls.writePktSize::1                    0                       # Write request sizes (log2)
system.mem_ctrls.writePktSize::2                    0                       # Write request sizes (log2)
system.mem_ctrls.writePktSize::3                    0                       # Write request sizes (log2)
system.mem_ctrls.writePktSize::4                    0                       # Write request sizes (log2)
system.mem_ctrls.writePktSize::5                    0                       # Write request sizes (log2)
system.mem_ctrls.writePktSize::6                  291                       # Write request sizes (log2)
system.mem_ctrls.rdQLenPdf::0                    2949                       # What read queue length does an incoming req see
system.mem_ctrls.rdQLenPdf::1                    1231                       # What read queue length does an incoming req see
system.mem_ctrls.rdQLenPdf::2                     360                       # What read queue length does an incoming req see
system.mem_ctrls.rdQLenPdf::3                     148                       # What read queue length does an incoming req see
system.mem_ctrls.rdQLenPdf::4                      22                       # What read queue length does an incoming req see
system.mem_ctrls.rdQLenPdf::5                       3                       # What read queue length does an incoming req see
system.mem_ctrls.rdQLenPdf::6                       0                       # What read queue length does an incoming req see
system.mem_ctrls.rdQLenPdf::7                       0                       # What read queue length does an incoming req see
system.mem_ctrls.rdQLenPdf::8                       0                       # What read queue length does an incoming req see
system.mem_ctrls.rdQLenPdf::9                       0                       # What read queue length does an incoming req see
system.mem_ctrls.rdQLenPdf::10                      0                       # What read queue length does an incoming req see
system.mem_ctrls.rdQLenPdf::11                      0                       # What read queue length does an incoming req see
system.mem_ctrls.rdQLenPdf::12                      0                       # What read queue length does an incoming req see
system.mem_ctrls.rdQLenPdf::13                      0                       # What read queue length does an incoming req see
system.mem_ctrls.rdQLenPdf::14                      0                       # What read queue length does an incoming req see
system.mem_ctrls.rdQLenPdf::15                      0                       # What read queue length does an incoming req see
system.mem_ctrls.rdQLenPdf::16                      0                       # What read queue length does an incoming req see
system.mem_ctrls.rdQLenPdf::17                      0                       # What read queue length does an incoming req see
system.mem_ctrls.rdQLenPdf::18                      0                       # What read queue length does an incoming req see
system.mem_ctrls.rdQLenPdf::19                      0                       # What read queue length does an incoming req see
system.mem_ctrls.rdQLenPdf::20                      0                       # What read queue length does an incoming req see
system.mem_ctrls.rdQLenPdf::21                      0                       # What read queue length does an incoming req see
system.mem_ctrls.rdQLenPdf::22                      0                       # What read queue length does an incoming req see
system.mem_ctrls.rdQLenPdf::23                      0                       # What read queue length does an incoming req see
system.mem_ctrls.rdQLenPdf::24                      0                       # What read queue length does an incoming req see
system.mem_ctrls.rdQLenPdf::25                      0                       # What read queue length does an incoming req see
system.mem_ctrls.rdQLenPdf::26                      0                       # What read queue length does an incoming req see
system.mem_ctrls.rdQLenPdf::27                      0                       # What read queue length does an incoming req see
system.mem_ctrls.rdQLenPdf::28                      0                       # What read queue length does an incoming req see
system.mem_ctrls.rdQLenPdf::29                      0                       # What read queue length does an incoming req see
system.mem_ctrls.rdQLenPdf::30                      0                       # What read queue length does an incoming req see
system.mem_ctrls.rdQLenPdf::31                      0                       # What read queue length does an incoming req see
system.mem_ctrls.wrQLenPdf::0                       1                       # What write queue length does an incoming req see
system.mem_ctrls.wrQLenPdf::1                       1                       # What write queue length does an incoming req see
system.mem_ctrls.wrQLenPdf::2                       1                       # What write queue length does an incoming req see
system.mem_ctrls.wrQLenPdf::3                       1                       # What write queue length does an incoming req see
system.mem_ctrls.wrQLenPdf::4                       1                       # What write queue length does an incoming req see
system.mem_ctrls.wrQLenPdf::5                       1                       # What write queue length does an incoming req see
system.mem_ctrls.wrQLenPdf::6                       1                       # What write queue length does an incoming req see
system.mem_ctrls.wrQLenPdf::7                       1                       # What write queue length does an incoming req see
system.mem_ctrls.wrQLenPdf::8                       1                       # What write queue length does an incoming req see
system.mem_ctrls.wrQLenPdf::9                       1                       # What write queue length does an incoming req see
system.mem_ctrls.wrQLenPdf::10                      1                       # What write queue length does an incoming req see
system.mem_ctrls.wrQLenPdf::11                      1                       # What write queue length does an incoming req see
system.mem_ctrls.wrQLenPdf::12                      1                       # What write queue length does an incoming req see
system.mem_ctrls.wrQLenPdf::13                      1                       # What write queue length does an incoming req see
system.mem_ctrls.wrQLenPdf::14                      1                       # What write queue length does an incoming req see
system.mem_ctrls.wrQLenPdf::15                      9                       # What write queue length does an incoming req see
system.mem_ctrls.wrQLenPdf::16                     10                       # What write queue length does an incoming req see
system.mem_ctrls.wrQLenPdf::17                     16                       # What write queue length does an incoming req see
system.mem_ctrls.wrQLenPdf::18                     16                       # What write queue length does an incoming req see
system.mem_ctrls.wrQLenPdf::19                     17                       # What write queue length does an incoming req see
system.mem_ctrls.wrQLenPdf::20                     16                       # What write queue length does an incoming req see
system.mem_ctrls.wrQLenPdf::21                     16                       # What write queue length does an incoming req see
system.mem_ctrls.wrQLenPdf::22                     16                       # What write queue length does an incoming req see
system.mem_ctrls.wrQLenPdf::23                     16                       # What write queue length does an incoming req see
system.mem_ctrls.wrQLenPdf::24                     16                       # What write queue length does an incoming req see
system.mem_ctrls.wrQLenPdf::25                     16                       # What write queue length does an incoming req see
system.mem_ctrls.wrQLenPdf::26                     16                       # What write queue length does an incoming req see
system.mem_ctrls.wrQLenPdf::27                     16                       # What write queue length does an incoming req see
system.mem_ctrls.wrQLenPdf::28                     16                       # What write queue length does an incoming req see
system.mem_ctrls.wrQLenPdf::29                     16                       # What write queue length does an incoming req see
system.mem_ctrls.wrQLenPdf::30                     16                       # What write queue length does an incoming req see
system.mem_ctrls.wrQLenPdf::31                     16                       # What write queue length does an incoming req see
system.mem_ctrls.wrQLenPdf::32                     16                       # What write queue length does an incoming req see
system.mem_ctrls.wrQLenPdf::33                      0                       # What write queue length does an incoming req see
system.mem_ctrls.wrQLenPdf::34                      0                       # What write queue length does an incoming req see
system.mem_ctrls.wrQLenPdf::35                      0                       # What write queue length does an incoming req see
system.mem_ctrls.wrQLenPdf::36                      0                       # What write queue length does an incoming req see
system.mem_ctrls.wrQLenPdf::37                      0                       # What write queue length does an incoming req see
system.mem_ctrls.wrQLenPdf::38                      0                       # What write queue length does an incoming req see
system.mem_ctrls.wrQLenPdf::39                      0                       # What write queue length does an incoming req see
system.mem_ctrls.wrQLenPdf::40                      0                       # What write queue length does an incoming req see
system.mem_ctrls.wrQLenPdf::41                      0                       # What write queue length does an incoming req see
system.mem_ctrls.wrQLenPdf::42                      0                       # What write queue length does an incoming req see
system.mem_ctrls.wrQLenPdf::43                      0                       # What write queue length does an incoming req see
system.mem_ctrls.wrQLenPdf::44                      0                       # What write queue length does an incoming req see
system.mem_ctrls.wrQLenPdf::45                      0                       # What write queue length does an incoming req see
system.mem_ctrls.wrQLenPdf::46                      0                       # What write queue length does an incoming req see
system.mem_ctrls.wrQLenPdf::47                      0                       # What write queue length does an incoming req see
system.mem_ctrls.wrQLenPdf::48                      0                       # What write queue length does an incoming req see
system.mem_ctrls.wrQLenPdf::49                      0                       # What write queue length does an incoming req see
system.mem_ctrls.wrQLenPdf::50                      0                       # What write queue length does an incoming req see
system.mem_ctrls.wrQLenPdf::51                      0                       # What write queue length does an incoming req see
system.mem_ctrls.wrQLenPdf::52                      0                       # What write queue length does an incoming req see
system.mem_ctrls.wrQLenPdf::53                      0                       # What write queue length does an incoming req see
system.mem_ctrls.wrQLenPdf::54                      0                       # What write queue length does an incoming req see
system.mem_ctrls.wrQLenPdf::55                      0                       # What write queue length does an incoming req see
system.mem_ctrls.wrQLenPdf::56                      0                       # What write queue length does an incoming req see
system.mem_ctrls.wrQLenPdf::57                      0                       # What write queue length does an incoming req see
system.mem_ctrls.wrQLenPdf::58                      0                       # What write queue length does an incoming req see
system.mem_ctrls.wrQLenPdf::59                      0                       # What write queue length does an incoming req see
system.mem_ctrls.wrQLenPdf::60                      0                       # What write queue length does an incoming req see
system.mem_ctrls.wrQLenPdf::61                      0                       # What write queue length does an incoming req see
system.mem_ctrls.wrQLenPdf::62                      0                       # What write queue length does an incoming req see
system.mem_ctrls.wrQLenPdf::63                      0                       # What write queue length does an incoming req see
system.mem_ctrls.bytesPerActivate::samples         1092                       # Bytes accessed per row activation
system.mem_ctrls.bytesPerActivate::mean    289.406593                       # Bytes accessed per row activation
system.mem_ctrls.bytesPerActivate::gmean   177.455948                       # Bytes accessed per row activation
system.mem_ctrls.bytesPerActivate::stdev   303.547566                       # Bytes accessed per row activation
system.mem_ctrls.bytesPerActivate::0-127          392     35.90%     35.90% # Bytes accessed per row activation
system.mem_ctrls.bytesPerActivate::128-255          285     26.10%     62.00% # Bytes accessed per row activation
system.mem_ctrls.bytesPerActivate::256-383          123     11.26%     73.26% # Bytes accessed per row activation
system.mem_ctrls.bytesPerActivate::384-511           66      6.04%     79.30% # Bytes accessed per row activation
system.mem_ctrls.bytesPerActivate::512-639           54      4.95%     84.25% # Bytes accessed per row activation
system.mem_ctrls.bytesPerActivate::640-767           34      3.11%     87.36% # Bytes accessed per row activation
system.mem_ctrls.bytesPerActivate::768-895           21      1.92%     89.29% # Bytes accessed per row activation
system.mem_ctrls.bytesPerActivate::896-1023           20      1.83%     91.12% # Bytes accessed per row activation
system.mem_ctrls.bytesPerActivate::1024-1151           97      8.88%    100.00% # Bytes accessed per row activation
system.mem_ctrls.bytesPerActivate::total         1092                       # Bytes accessed per row activation
system.mem_ctrls.rdPerTurnAround::samples           16                       # Reads before turning the bus around for writes
system.mem_ctrls.rdPerTurnAround::mean     294.437500                       # Reads before turning the bus around for writes
system.mem_ctrls.rdPerTurnAround::gmean     97.944048                       # Reads before turning the bus around for writes
system.mem_ctrls.rdPerTurnAround::stdev    835.395632                       # Reads before turning the bus around for writes
system.mem_ctrls.rdPerTurnAround::0-127            12     75.00%     75.00% # Reads before turning the bus around for writes
system.mem_ctrls.rdPerTurnAround::128-255            3     18.75%     93.75% # Reads before turning the bus around for writes
system.mem_ctrls.rdPerTurnAround::3328-3455            1      6.25%    100.00% # Reads before turning the bus around for writes
system.mem_ctrls.rdPerTurnAround::total            16                       # Reads before turning the bus around for writes
system.mem_ctrls.wrPerTurnAround::samples           16                       # Writes before turning the bus around for reads
system.mem_ctrls.wrPerTurnAround::mean      17.125000                       # Writes before turning the bus around for reads
system.mem_ctrls.wrPerTurnAround::gmean     17.099656                       # Writes before turning the bus around for reads
system.mem_ctrls.wrPerTurnAround::stdev      0.957427                       # Writes before turning the bus around for reads
system.mem_ctrls.wrPerTurnAround::16                6     37.50%     37.50% # Writes before turning the bus around for reads
system.mem_ctrls.wrPerTurnAround::17                2     12.50%     50.00% # Writes before turning the bus around for reads
system.mem_ctrls.wrPerTurnAround::18                8     50.00%    100.00% # Writes before turning the bus around for reads
system.mem_ctrls.wrPerTurnAround::total            16                       # Writes before turning the bus around for reads
system.mem_ctrls.totQLat                     45632000                       # Total ticks spent queuing
system.mem_ctrls.totMemAccLat               134000750                       # Total ticks spent from burst creation until serviced by the DRAM
system.mem_ctrls.totBusLat                   23565000                       # Total ticks spent in databus transfers
system.mem_ctrls.avgQLat                      9682.16                       # Average queueing delay per DRAM burst
system.mem_ctrls.avgBusLat                    5000.00                       # Average bus latency per DRAM burst
system.mem_ctrls.avgMemAccLat                28432.16                       # Average memory access latency per DRAM burst
system.mem_ctrls.avgRdBW                         1.59                       # Average DRAM read bandwidth in MiByte/s
system.mem_ctrls.avgWrBW                         0.09                       # Average achieved write bandwidth in MiByte/s
system.mem_ctrls.avgRdBWSys                      1.59                       # Average system read bandwidth in MiByte/s
system.mem_ctrls.avgWrBWSys                      0.10                       # Average system write bandwidth in MiByte/s
system.mem_ctrls.peakBW                      12800.00                       # Theoretical peak bandwidth in MiByte/s
system.mem_ctrls.busUtil                         0.01                       # Data bus utilization in percentage
system.mem_ctrls.busUtilRead                     0.01                       # Data bus utilization in percentage for reads
system.mem_ctrls.busUtilWrite                    0.00                       # Data bus utilization in percentage for writes
system.mem_ctrls.avgRdQLen                       1.14                       # Average read queue length when enqueuing
system.mem_ctrls.avgWrQLen                      28.40                       # Average write queue length when enqueuing
system.mem_ctrls.readRowHits                     3682                       # Number of row buffer hits during reads
system.mem_ctrls.writeRowHits                     200                       # Number of row buffer hits during writes
system.mem_ctrls.readRowHitRate                 78.12                       # Row buffer hit rate for reads
system.mem_ctrls.writeRowHitRate                68.73                       # Row buffer hit rate for writes
system.mem_ctrls.avgGap                   37951524.76                       # Average gap between requests
system.mem_ctrls.pageHitRate                    77.58                       # Row buffer hit rate, read and write combined
system.mem_ctrls_0.actEnergy                  4006800                       # Energy for activate commands per rank (pJ)
system.mem_ctrls_0.preEnergy                  2186250                       # Energy for precharge commands per rank (pJ)
system.mem_ctrls_0.readEnergy                19663800                       # Energy for read commands per rank (pJ)
system.mem_ctrls_0.writeEnergy                 874800                       # Energy for write commands per rank (pJ)
system.mem_ctrls_0.refreshEnergy          12413441040                       # Energy for refresh commands per rank (pJ)
system.mem_ctrls_0.actBackEnergy           4428216000                       # Energy for active background per rank (pJ)
system.mem_ctrls_0.preBackEnergy         110148510000                       # Energy for precharge background per rank (pJ)
system.mem_ctrls_0.totalEnergy           127016898690                       # Total energy per rank (pJ)
system.mem_ctrls_0.averagePower            668.317061                       # Core power per rank (mW)
system.mem_ctrls_0.memoryStateTime::IDLE 183243941750                       # Time in different power states
system.mem_ctrls_0.memoryStateTime::REF    6346340000                       # Time in different power states
system.mem_ctrls_0.memoryStateTime::PRE_PDN            0                       # Time in different power states
system.mem_ctrls_0.memoryStateTime::ACT     464581250                       # Time in different power states
system.mem_ctrls_0.memoryStateTime::ACT_PDN            0                       # Time in different power states
system.mem_ctrls_1.actEnergy                  4158000                       # Energy for activate commands per rank (pJ)
system.mem_ctrls_1.preEnergy                  2268750                       # Energy for precharge commands per rank (pJ)
system.mem_ctrls_1.readEnergy                16598400                       # Energy for read commands per rank (pJ)
system.mem_ctrls_1.writeEnergy                 797040                       # Energy for write commands per rank (pJ)
system.mem_ctrls_1.refreshEnergy          12413441040                       # Energy for refresh commands per rank (pJ)
system.mem_ctrls_1.actBackEnergy           4397121360                       # Energy for active background per rank (pJ)
system.mem_ctrls_1.preBackEnergy         110175777750                       # Energy for precharge background per rank (pJ)
system.mem_ctrls_1.totalEnergy           127010162340                       # Total energy per rank (pJ)
system.mem_ctrls_1.averagePower            668.281665                       # Core power per rank (mW)
system.mem_ctrls_1.memoryStateTime::IDLE 183289842500                       # Time in different power states
system.mem_ctrls_1.memoryStateTime::REF    6346340000                       # Time in different power states
system.mem_ctrls_1.memoryStateTime::PRE_PDN            0                       # Time in different power states
system.mem_ctrls_1.memoryStateTime::ACT     418968000                       # Time in different power states
system.mem_ctrls_1.memoryStateTime::ACT_PDN            0                       # Time in different power states
system.cpu.branchPred.lookups               144770113                       # Number of BP lookups
system.cpu.branchPred.condPredicted          83434919                       # Number of conditional branches predicted
system.cpu.branchPred.condIncorrect          13180018                       # Number of conditional branches incorrect
system.cpu.branchPred.BTBLookups             80526505                       # Number of BTB lookups
system.cpu.branchPred.BTBHits                69563815                       # Number of BTB hits
system.cpu.branchPred.BTBCorrect                    0                       # Number of correct BTB predictions (this stat may not work properly.
system.cpu.branchPred.BTBHitPct             86.386234                       # BTB Hit Percentage
system.cpu.branchPred.usedRAS                21048506                       # Number of times the RAS was used to get a target.
system.cpu.branchPred.RASInCorrect            6218083                       # Number of incorrect RAS predictions.
system.cpu_voltage_domain.voltage                   1                       # Voltage in Volts
system.cpu_clk_domain.clock                       500                       # Clock period in ticks
system.cpu.dstage2_mmu.stage2_tlb.cptwalker.walks            0                       # Table walker walks requested
system.cpu.dstage2_mmu.stage2_tlb.cptwalker.walkRequestOrigin_Requested::Data            0                       # Table walker requests started/completed, data/inst
system.cpu.dstage2_mmu.stage2_tlb.cptwalker.walkRequestOrigin_Requested::Inst            0                       # Table walker requests started/completed, data/inst
system.cpu.dstage2_mmu.stage2_tlb.cptwalker.walkRequestOrigin_Requested::total            0                       # Table walker requests started/completed, data/inst
system.cpu.dstage2_mmu.stage2_tlb.cptwalker.walkRequestOrigin_Completed::Data            0                       # Table walker requests started/completed, data/inst
system.cpu.dstage2_mmu.stage2_tlb.cptwalker.walkRequestOrigin_Completed::Inst            0                       # Table walker requests started/completed, data/inst
system.cpu.dstage2_mmu.stage2_tlb.cptwalker.walkRequestOrigin_Completed::total            0                       # Table walker requests started/completed, data/inst
system.cpu.dstage2_mmu.stage2_tlb.cptwalker.walkRequestOrigin::total            0                       # Table walker requests started/completed, data/inst
system.cpu.dstage2_mmu.stage2_tlb.walker.walks            0                       # Table walker walks requested
system.cpu.dstage2_mmu.stage2_tlb.walker.walkRequestOrigin_Requested::Data            0                       # Table walker requests started/completed, data/inst
system.cpu.dstage2_mmu.stage2_tlb.walker.walkRequestOrigin_Requested::Inst            0                       # Table walker requests started/completed, data/inst
system.cpu.dstage2_mmu.stage2_tlb.walker.walkRequestOrigin_Requested::total            0                       # Table walker requests started/completed, data/inst
system.cpu.dstage2_mmu.stage2_tlb.walker.walkRequestOrigin_Completed::Data            0                       # Table walker requests started/completed, data/inst
system.cpu.dstage2_mmu.stage2_tlb.walker.walkRequestOrigin_Completed::Inst            0                       # Table walker requests started/completed, data/inst
system.cpu.dstage2_mmu.stage2_tlb.walker.walkRequestOrigin_Completed::total            0                       # Table walker requests started/completed, data/inst
system.cpu.dstage2_mmu.stage2_tlb.walker.walkRequestOrigin::total            0                       # Table walker requests started/completed, data/inst
system.cpu.dstage2_mmu.stage2_tlb.inst_hits            0                       # ITB inst hits
system.cpu.dstage2_mmu.stage2_tlb.inst_misses            0                       # ITB inst misses
system.cpu.dstage2_mmu.stage2_tlb.read_hits            0                       # DTB read hits
system.cpu.dstage2_mmu.stage2_tlb.read_misses            0                       # DTB read misses
system.cpu.dstage2_mmu.stage2_tlb.write_hits            0                       # DTB write hits
system.cpu.dstage2_mmu.stage2_tlb.write_misses            0                       # DTB write misses
system.cpu.dstage2_mmu.stage2_tlb.flush_tlb            0                       # Number of times complete TLB was flushed
system.cpu.dstage2_mmu.stage2_tlb.flush_tlb_mva            0                       # Number of times TLB was flushed by MVA
system.cpu.dstage2_mmu.stage2_tlb.flush_tlb_mva_asid            0                       # Number of times TLB was flushed by MVA & ASID
system.cpu.dstage2_mmu.stage2_tlb.flush_tlb_asid            0                       # Number of times TLB was flushed by ASID
system.cpu.dstage2_mmu.stage2_tlb.flush_entries            0                       # Number of entries that have been flushed from TLB
system.cpu.dstage2_mmu.stage2_tlb.align_faults            0                       # Number of TLB faults due to alignment restrictions
system.cpu.dstage2_mmu.stage2_tlb.prefetch_faults            0                       # Number of TLB faults due to prefetch
system.cpu.dstage2_mmu.stage2_tlb.domain_faults            0                       # Number of TLB faults due to domain restrictions
system.cpu.dstage2_mmu.stage2_tlb.perms_faults            0                       # Number of TLB faults due to permissions restrictions
system.cpu.dstage2_mmu.stage2_tlb.read_accesses            0                       # DTB read accesses
system.cpu.dstage2_mmu.stage2_tlb.write_accesses            0                       # DTB write accesses
system.cpu.dstage2_mmu.stage2_tlb.inst_accesses            0                       # ITB inst accesses
system.cpu.dstage2_mmu.stage2_tlb.hits              0                       # DTB hits
system.cpu.dstage2_mmu.stage2_tlb.misses            0                       # DTB misses
system.cpu.dstage2_mmu.stage2_tlb.accesses            0                       # DTB accesses
system.cpu.dtb.cptwalker.walks                      0                       # Table walker walks requested
system.cpu.dtb.cptwalker.walkRequestOrigin_Requested::Data            0                       # Table walker requests started/completed, data/inst
system.cpu.dtb.cptwalker.walkRequestOrigin_Requested::Inst            0                       # Table walker requests started/completed, data/inst
system.cpu.dtb.cptwalker.walkRequestOrigin_Requested::total            0                       # Table walker requests started/completed, data/inst
system.cpu.dtb.cptwalker.walkRequestOrigin_Completed::Data            0                       # Table walker requests started/completed, data/inst
system.cpu.dtb.cptwalker.walkRequestOrigin_Completed::Inst            0                       # Table walker requests started/completed, data/inst
system.cpu.dtb.cptwalker.walkRequestOrigin_Completed::total            0                       # Table walker requests started/completed, data/inst
system.cpu.dtb.cptwalker.walkRequestOrigin::total            0                       # Table walker requests started/completed, data/inst
system.cpu.dtb.walker.walks                         0                       # Table walker walks requested
system.cpu.dtb.walker.walkRequestOrigin_Requested::Data            0                       # Table walker requests started/completed, data/inst
system.cpu.dtb.walker.walkRequestOrigin_Requested::Inst            0                       # Table walker requests started/completed, data/inst
system.cpu.dtb.walker.walkRequestOrigin_Requested::total            0                       # Table walker requests started/completed, data/inst
system.cpu.dtb.walker.walkRequestOrigin_Completed::Data            0                       # Table walker requests started/completed, data/inst
system.cpu.dtb.walker.walkRequestOrigin_Completed::Inst            0                       # Table walker requests started/completed, data/inst
system.cpu.dtb.walker.walkRequestOrigin_Completed::total            0                       # Table walker requests started/completed, data/inst
system.cpu.dtb.walker.walkRequestOrigin::total            0                       # Table walker requests started/completed, data/inst
system.cpu.dtb.inst_hits                            0                       # ITB inst hits
system.cpu.dtb.inst_misses                          0                       # ITB inst misses
system.cpu.dtb.read_hits                            0                       # DTB read hits
system.cpu.dtb.read_misses                          0                       # DTB read misses
system.cpu.dtb.write_hits                           0                       # DTB write hits
system.cpu.dtb.write_misses                         0                       # DTB write misses
system.cpu.dtb.flush_tlb                            0                       # Number of times complete TLB was flushed
system.cpu.dtb.flush_tlb_mva                        0                       # Number of times TLB was flushed by MVA
system.cpu.dtb.flush_tlb_mva_asid                   0                       # Number of times TLB was flushed by MVA & ASID
system.cpu.dtb.flush_tlb_asid                       0                       # Number of times TLB was flushed by ASID
system.cpu.dtb.flush_entries                        0                       # Number of entries that have been flushed from TLB
system.cpu.dtb.align_faults                         0                       # Number of TLB faults due to alignment restrictions
system.cpu.dtb.prefetch_faults                      0                       # Number of TLB faults due to prefetch
system.cpu.dtb.domain_faults                        0                       # Number of TLB faults due to domain restrictions
system.cpu.dtb.perms_faults                         0                       # Number of TLB faults due to permissions restrictions
system.cpu.dtb.read_accesses                        0                       # DTB read accesses
system.cpu.dtb.write_accesses                       0                       # DTB write accesses
system.cpu.dtb.inst_accesses                        0                       # ITB inst accesses
system.cpu.dtb.hits                                 0                       # DTB hits
system.cpu.dtb.misses                               0                       # DTB misses
system.cpu.dtb.accesses                             0                       # DTB accesses
system.cpu.istage2_mmu.stage2_tlb.cptwalker.walks            0                       # Table walker walks requested
system.cpu.istage2_mmu.stage2_tlb.cptwalker.walkRequestOrigin_Requested::Data            0                       # Table walker requests started/completed, data/inst
system.cpu.istage2_mmu.stage2_tlb.cptwalker.walkRequestOrigin_Requested::Inst            0                       # Table walker requests started/completed, data/inst
system.cpu.istage2_mmu.stage2_tlb.cptwalker.walkRequestOrigin_Requested::total            0                       # Table walker requests started/completed, data/inst
system.cpu.istage2_mmu.stage2_tlb.cptwalker.walkRequestOrigin_Completed::Data            0                       # Table walker requests started/completed, data/inst
system.cpu.istage2_mmu.stage2_tlb.cptwalker.walkRequestOrigin_Completed::Inst            0                       # Table walker requests started/completed, data/inst
system.cpu.istage2_mmu.stage2_tlb.cptwalker.walkRequestOrigin_Completed::total            0                       # Table walker requests started/completed, data/inst
system.cpu.istage2_mmu.stage2_tlb.cptwalker.walkRequestOrigin::total            0                       # Table walker requests started/completed, data/inst
system.cpu.istage2_mmu.stage2_tlb.walker.walks            0                       # Table walker walks requested
system.cpu.istage2_mmu.stage2_tlb.walker.walkRequestOrigin_Requested::Data            0                       # Table walker requests started/completed, data/inst
system.cpu.istage2_mmu.stage2_tlb.walker.walkRequestOrigin_Requested::Inst            0                       # Table walker requests started/completed, data/inst
system.cpu.istage2_mmu.stage2_tlb.walker.walkRequestOrigin_Requested::total            0                       # Table walker requests started/completed, data/inst
system.cpu.istage2_mmu.stage2_tlb.walker.walkRequestOrigin_Completed::Data            0                       # Table walker requests started/completed, data/inst
system.cpu.istage2_mmu.stage2_tlb.walker.walkRequestOrigin_Completed::Inst            0                       # Table walker requests started/completed, data/inst
system.cpu.istage2_mmu.stage2_tlb.walker.walkRequestOrigin_Completed::total            0                       # Table walker requests started/completed, data/inst
system.cpu.istage2_mmu.stage2_tlb.walker.walkRequestOrigin::total            0                       # Table walker requests started/completed, data/inst
system.cpu.istage2_mmu.stage2_tlb.inst_hits            0                       # ITB inst hits
system.cpu.istage2_mmu.stage2_tlb.inst_misses            0                       # ITB inst misses
system.cpu.istage2_mmu.stage2_tlb.read_hits            0                       # DTB read hits
system.cpu.istage2_mmu.stage2_tlb.read_misses            0                       # DTB read misses
system.cpu.istage2_mmu.stage2_tlb.write_hits            0                       # DTB write hits
system.cpu.istage2_mmu.stage2_tlb.write_misses            0                       # DTB write misses
system.cpu.istage2_mmu.stage2_tlb.flush_tlb            0                       # Number of times complete TLB was flushed
system.cpu.istage2_mmu.stage2_tlb.flush_tlb_mva            0                       # Number of times TLB was flushed by MVA
system.cpu.istage2_mmu.stage2_tlb.flush_tlb_mva_asid            0                       # Number of times TLB was flushed by MVA & ASID
system.cpu.istage2_mmu.stage2_tlb.flush_tlb_asid            0                       # Number of times TLB was flushed by ASID
system.cpu.istage2_mmu.stage2_tlb.flush_entries            0                       # Number of entries that have been flushed from TLB
system.cpu.istage2_mmu.stage2_tlb.align_faults            0                       # Number of TLB faults due to alignment restrictions
system.cpu.istage2_mmu.stage2_tlb.prefetch_faults            0                       # Number of TLB faults due to prefetch
system.cpu.istage2_mmu.stage2_tlb.domain_faults            0                       # Number of TLB faults due to domain restrictions
system.cpu.istage2_mmu.stage2_tlb.perms_faults            0                       # Number of TLB faults due to permissions restrictions
system.cpu.istage2_mmu.stage2_tlb.read_accesses            0                       # DTB read accesses
system.cpu.istage2_mmu.stage2_tlb.write_accesses            0                       # DTB write accesses
system.cpu.istage2_mmu.stage2_tlb.inst_accesses            0                       # ITB inst accesses
system.cpu.istage2_mmu.stage2_tlb.hits              0                       # DTB hits
system.cpu.istage2_mmu.stage2_tlb.misses            0                       # DTB misses
system.cpu.istage2_mmu.stage2_tlb.accesses            0                       # DTB accesses
system.cpu.itb.cptwalker.walks                      0                       # Table walker walks requested
system.cpu.itb.cptwalker.walkRequestOrigin_Requested::Data            0                       # Table walker requests started/completed, data/inst
system.cpu.itb.cptwalker.walkRequestOrigin_Requested::Inst            0                       # Table walker requests started/completed, data/inst
system.cpu.itb.cptwalker.walkRequestOrigin_Requested::total            0                       # Table walker requests started/completed, data/inst
system.cpu.itb.cptwalker.walkRequestOrigin_Completed::Data            0                       # Table walker requests started/completed, data/inst
system.cpu.itb.cptwalker.walkRequestOrigin_Completed::Inst            0                       # Table walker requests started/completed, data/inst
system.cpu.itb.cptwalker.walkRequestOrigin_Completed::total            0                       # Table walker requests started/completed, data/inst
system.cpu.itb.cptwalker.walkRequestOrigin::total            0                       # Table walker requests started/completed, data/inst
system.cpu.itb.walker.walks                         0                       # Table walker walks requested
system.cpu.itb.walker.walkRequestOrigin_Requested::Data            0                       # Table walker requests started/completed, data/inst
system.cpu.itb.walker.walkRequestOrigin_Requested::Inst            0                       # Table walker requests started/completed, data/inst
system.cpu.itb.walker.walkRequestOrigin_Requested::total            0                       # Table walker requests started/completed, data/inst
system.cpu.itb.walker.walkRequestOrigin_Completed::Data            0                       # Table walker requests started/completed, data/inst
system.cpu.itb.walker.walkRequestOrigin_Completed::Inst            0                       # Table walker requests started/completed, data/inst
system.cpu.itb.walker.walkRequestOrigin_Completed::total            0                       # Table walker requests started/completed, data/inst
system.cpu.itb.walker.walkRequestOrigin::total            0                       # Table walker requests started/completed, data/inst
system.cpu.itb.inst_hits                            0                       # ITB inst hits
system.cpu.itb.inst_misses                          0                       # ITB inst misses
system.cpu.itb.read_hits                            0                       # DTB read hits
system.cpu.itb.read_misses                          0                       # DTB read misses
system.cpu.itb.write_hits                           0                       # DTB write hits
system.cpu.itb.write_misses                         0                       # DTB write misses
system.cpu.itb.flush_tlb                            0                       # Number of times complete TLB was flushed
system.cpu.itb.flush_tlb_mva                        0                       # Number of times TLB was flushed by MVA
system.cpu.itb.flush_tlb_mva_asid                   0                       # Number of times TLB was flushed by MVA & ASID
system.cpu.itb.flush_tlb_asid                       0                       # Number of times TLB was flushed by ASID
system.cpu.itb.flush_entries                        0                       # Number of entries that have been flushed from TLB
system.cpu.itb.align_faults                         0                       # Number of TLB faults due to alignment restrictions
system.cpu.itb.prefetch_faults                      0                       # Number of TLB faults due to prefetch
system.cpu.itb.domain_faults                        0                       # Number of TLB faults due to domain restrictions
system.cpu.itb.perms_faults                         0                       # Number of TLB faults due to permissions restrictions
system.cpu.itb.read_accesses                        0                       # DTB read accesses
system.cpu.itb.write_accesses                       0                       # DTB write accesses
system.cpu.itb.inst_accesses                        0                       # ITB inst accesses
system.cpu.itb.hits                                 0                       # DTB hits
system.cpu.itb.misses                               0                       # DTB misses
system.cpu.itb.accesses                             0                       # DTB accesses
system.cpu.workload.num_syscalls                   31                       # Number of system calls
system.cpu.numCycles                        380122940                       # number of cpu cycles simulated
system.cpu.numWorkItemsStarted                      0                       # number of work items this cpu started
system.cpu.numWorkItemsCompleted                    0                       # number of work items this cpu completed
system.cpu.fetch.icacheStallCycles          154146443                       # Number of cycles fetch is stalled on an Icache miss
system.cpu.fetch.Insts                      771235478                       # Number of instructions fetch has processed
system.cpu.fetch.Branches                   144770113                       # Number of branches that fetch encountered
system.cpu.fetch.predictedBranches           90612321                       # Number of branches that fetch has predicted taken
system.cpu.fetch.Cycles                     212580181                       # Number of cycles fetch has run and was not squashing or blocked
system.cpu.fetch.SquashCycles                26385099                       # Number of cycles fetch has spent squashing
system.cpu.fetch.MiscStallCycles                 1048                       # Number of cycles fetch has spent waiting on interrupts, or bad addresses, or out of MSHRs
system.cpu.fetch.PendingTrapStallCycles         15630                       # Number of stall cycles due to pending traps
system.cpu.fetch.IcacheWaitRetryStallCycles          156                       # Number of stall cycles due to full MSHR
system.cpu.fetch.CacheLines                 145726450                       # Number of cache lines fetched
system.cpu.fetch.IcacheSquashes               6234170                       # Number of outstanding Icache misses that were squashed
system.cpu.fetch.rateDist::samples          379936007                       # Number of instructions fetched each cycle (Total)
system.cpu.fetch.rateDist::mean              2.453219                       # Number of instructions fetched each cycle (Total)
system.cpu.fetch.rateDist::stdev             3.030735                       # Number of instructions fetched each cycle (Total)
system.cpu.fetch.rateDist::underflows               0      0.00%      0.00% # Number of instructions fetched each cycle (Total)
system.cpu.fetch.rateDist::0                188445254     49.60%     49.60% # Number of instructions fetched each cycle (Total)
system.cpu.fetch.rateDist::1                 21599597      5.69%     55.28% # Number of instructions fetched each cycle (Total)
system.cpu.fetch.rateDist::2                 25178071      6.63%     61.91% # Number of instructions fetched each cycle (Total)
system.cpu.fetch.rateDist::3                 24052625      6.33%     68.24% # Number of instructions fetched each cycle (Total)
system.cpu.fetch.rateDist::4                 17597121      4.63%     72.87% # Number of instructions fetched each cycle (Total)
system.cpu.fetch.rateDist::5                 21689049      5.71%     78.58% # Number of instructions fetched each cycle (Total)
system.cpu.fetch.rateDist::6                 17010279      4.48%     83.06% # Number of instructions fetched each cycle (Total)
system.cpu.fetch.rateDist::7                  7854871      2.07%     85.13% # Number of instructions fetched each cycle (Total)
system.cpu.fetch.rateDist::8                 56509140     14.87%    100.00% # Number of instructions fetched each cycle (Total)
system.cpu.fetch.rateDist::overflows                0      0.00%    100.00% # Number of instructions fetched each cycle (Total)
system.cpu.fetch.rateDist::min_value                0                       # Number of instructions fetched each cycle (Total)
system.cpu.fetch.rateDist::max_value                8                       # Number of instructions fetched each cycle (Total)
system.cpu.fetch.rateDist::total            379936007                       # Number of instructions fetched each cycle (Total)
system.cpu.fetch.branchRate                  0.380851                       # Number of branch fetches per cycle
system.cpu.fetch.rate                        2.028911                       # Number of inst fetches per cycle
system.cpu.decode.IdleCycles                134769753                       # Number of cycles decode is idle
system.cpu.decode.BlockedCycles              63441019                       # Number of cycles decode is blocked
system.cpu.decode.RunCycles                 147930046                       # Number of cycles decode is running
system.cpu.decode.UnblockCycles              20606589                       # Number of cycles decode is unblocking
system.cpu.decode.SquashCycles               13188600                       # Number of cycles decode is squashing
system.cpu.decode.BranchResolved             29415119                       # Number of times decode resolved a branch
system.cpu.decode.BranchMispred                  4194                       # Number of times decode detected a branch misprediction
system.cpu.decode.DecodedInsts              889679312                       # Number of instructions handled by decode
system.cpu.decode.SquashedInsts                 11276                       # Number of squashed instructions handled by decode
system.cpu.rename.SquashCycles               13188600                       # Number of cycles rename is squashing
system.cpu.rename.IdleCycles                146424903                       # Number of cycles rename is idle
system.cpu.rename.BlockCycles                19969837                       # Number of cycles rename is blocking
system.cpu.rename.serializeStallCycles         115976                       # count of cycles rename stalled for serializing inst
system.cpu.rename.RunCycles                 156442643                       # Number of cycles rename is running
system.cpu.rename.UnblockCycles              43794048                       # Number of cycles rename is unblocking
system.cpu.rename.RenamedInsts              860168890                       # Number of instructions processed by rename
system.cpu.rename.ROBFullEvents                   220                       # Number of times rename has blocked due to ROB full
system.cpu.rename.IQFullEvents               41200081                       # Number of times rename has blocked due to IQ full
system.cpu.rename.LQFullEvents                1264553                       # Number of times rename has blocked due to LQ full
system.cpu.rename.SQFullEvents                  40056                       # Number of times rename has blocked due to SQ full
system.cpu.rename.RenamedOperands           994896379                       # Number of destination operands rename has renamed
system.cpu.rename.RenameLookups            4015696523                       # Number of register rename lookups that rename has made
system.cpu.rename.int_rename_lookups       1064720707                       # Number of integer rename lookups
system.cpu.rename.fp_rename_lookups               714                       # Number of floating rename lookups
system.cpu.rename.CommittedMaps             734279296                       # Number of HB maps that are committed
system.cpu.rename.UndoneMaps                260617083                       # Number of HB maps that are undone due to squashing
system.cpu.rename.serializingInsts               4111                       # count of serializing insts renamed
system.cpu.rename.tempSerializingInsts           4101                       # count of temporary serializing insts renamed
system.cpu.rename.skidInsts                  83531067                       # count of insts added to the skid buffer
system.cpu.memDep0.insertedLoads            176747107                       # Number of loads inserted to the mem dependence unit.
system.cpu.memDep0.insertedStores           109555730                       # Number of stores inserted to the mem dependence unit.
system.cpu.memDep0.conflictingLoads           4128521                       # Number of conflicting loads.
system.cpu.memDep0.conflictingStores          8387693                       # Number of conflicting stores.
system.cpu.iq.iqInstsAdded                  787574172                       # Number of instructions added to the IQ (excludes non-spec)
system.cpu.iq.iqNonSpecInstsAdded                5490                       # Number of non-speculative instructions added to the IQ
system.cpu.iq.iqInstsIssued                 707850490                       # Number of instructions issued
system.cpu.iq.iqSquashedInstsIssued            369757                       # Number of squashed instructions issued
system.cpu.iq.iqSquashedInstsExamined       194842508                       # Number of squashed instructions iterated over during squash; mainly for profiling
system.cpu.iq.iqSquashedOperandsExamined    524088176                       # Number of squashed operands that are examined and possibly removed from graph
system.cpu.iq.iqSquashedNonSpecRemoved           2190                       # Number of squashed non-spec instructions that were removed
system.cpu.iq.issued_per_cycle::samples     379936007                       # Number of insts issued each cycle
system.cpu.iq.issued_per_cycle::mean         1.863078                       # Number of insts issued each cycle
system.cpu.iq.issued_per_cycle::stdev        1.761585                       # Number of insts issued each cycle
system.cpu.iq.issued_per_cycle::underflows            0      0.00%      0.00% # Number of insts issued each cycle
system.cpu.iq.issued_per_cycle::0            99159603     26.10%     26.10% # Number of insts issued each cycle
system.cpu.iq.issued_per_cycle::1           109809300     28.90%     55.00% # Number of insts issued each cycle
system.cpu.iq.issued_per_cycle::2            45088718     11.87%     66.87% # Number of insts issued each cycle
system.cpu.iq.issued_per_cycle::3            51241462     13.49%     80.36% # Number of insts issued each cycle
system.cpu.iq.issued_per_cycle::4            38846423     10.22%     90.58% # Number of insts issued each cycle
system.cpu.iq.issued_per_cycle::5            21170073      5.57%     96.15% # Number of insts issued each cycle
system.cpu.iq.issued_per_cycle::6            10426693      2.74%     98.90% # Number of insts issued each cycle
system.cpu.iq.issued_per_cycle::7             3206727      0.84%     99.74% # Number of insts issued each cycle
system.cpu.iq.issued_per_cycle::8              987008      0.26%    100.00% # Number of insts issued each cycle
system.cpu.iq.issued_per_cycle::overflows            0      0.00%    100.00% # Number of insts issued each cycle
system.cpu.iq.issued_per_cycle::min_value            0                       # Number of insts issued each cycle
system.cpu.iq.issued_per_cycle::max_value            8                       # Number of insts issued each cycle
system.cpu.iq.issued_per_cycle::total       379936007                       # Number of insts issued each cycle
system.cpu.iq.fu_full::No_OpClass                   0      0.00%      0.00% # attempts to use FU when none available
system.cpu.iq.fu_full::IntAlu                  476693      3.10%      3.10% # attempts to use FU when none available
system.cpu.iq.fu_full::IntMult                      0      0.00%      3.10% # attempts to use FU when none available
system.cpu.iq.fu_full::IntDiv                       0      0.00%      3.10% # attempts to use FU when none available
system.cpu.iq.fu_full::FloatAdd                     0      0.00%      3.10% # attempts to use FU when none available
system.cpu.iq.fu_full::FloatCmp                     0      0.00%      3.10% # attempts to use FU when none available
system.cpu.iq.fu_full::FloatCvt                     0      0.00%      3.10% # attempts to use FU when none available
system.cpu.iq.fu_full::FloatMult                    0      0.00%      3.10% # attempts to use FU when none available
system.cpu.iq.fu_full::FloatDiv                     0      0.00%      3.10% # attempts to use FU when none available
system.cpu.iq.fu_full::FloatSqrt                    0      0.00%      3.10% # attempts to use FU when none available
system.cpu.iq.fu_full::SimdAdd                      0      0.00%      3.10% # attempts to use FU when none available
system.cpu.iq.fu_full::SimdAddAcc                   0      0.00%      3.10% # attempts to use FU when none available
system.cpu.iq.fu_full::SimdAlu                      0      0.00%      3.10% # attempts to use FU when none available
system.cpu.iq.fu_full::SimdCmp                      0      0.00%      3.10% # attempts to use FU when none available
system.cpu.iq.fu_full::SimdCvt                      0      0.00%      3.10% # attempts to use FU when none available
system.cpu.iq.fu_full::SimdMisc                     0      0.00%      3.10% # attempts to use FU when none available
system.cpu.iq.fu_full::SimdMult                     0      0.00%      3.10% # attempts to use FU when none available
system.cpu.iq.fu_full::SimdMultAcc                  0      0.00%      3.10% # attempts to use FU when none available
system.cpu.iq.fu_full::SimdShift                    0      0.00%      3.10% # attempts to use FU when none available
system.cpu.iq.fu_full::SimdShiftAcc                 0      0.00%      3.10% # attempts to use FU when none available
system.cpu.iq.fu_full::SimdSqrt                     0      0.00%      3.10% # attempts to use FU when none available
system.cpu.iq.fu_full::SimdFloatAdd                 0      0.00%      3.10% # attempts to use FU when none available
system.cpu.iq.fu_full::SimdFloatAlu                 0      0.00%      3.10% # attempts to use FU when none available
system.cpu.iq.fu_full::SimdFloatCmp                 0      0.00%      3.10% # attempts to use FU when none available
system.cpu.iq.fu_full::SimdFloatCvt                 0      0.00%      3.10% # attempts to use FU when none available
system.cpu.iq.fu_full::SimdFloatDiv                 0      0.00%      3.10% # attempts to use FU when none available
system.cpu.iq.fu_full::SimdFloatMisc                0      0.00%      3.10% # attempts to use FU when none available
system.cpu.iq.fu_full::SimdFloatMult                0      0.00%      3.10% # attempts to use FU when none available
system.cpu.iq.fu_full::SimdFloatMultAcc             0      0.00%      3.10% # attempts to use FU when none available
system.cpu.iq.fu_full::SimdFloatSqrt                0      0.00%      3.10% # attempts to use FU when none available
system.cpu.iq.fu_full::MemRead                7790682     50.65%     53.75% # attempts to use FU when none available
system.cpu.iq.fu_full::MemWrite               7112941     46.25%    100.00% # attempts to use FU when none available
system.cpu.iq.fu_full::IprAccess                    0      0.00%    100.00% # attempts to use FU when none available
system.cpu.iq.fu_full::InstPrefetch                 0      0.00%    100.00% # attempts to use FU when none available
system.cpu.iq.FU_type_0::No_OpClass                 0      0.00%      0.00% # Type of FU issued
system.cpu.iq.FU_type_0::IntAlu             436308769     61.64%     61.64% # Type of FU issued
system.cpu.iq.FU_type_0::IntMult              1429140      0.20%     61.84% # Type of FU issued
system.cpu.iq.FU_type_0::IntDiv                     0      0.00%     61.84% # Type of FU issued
system.cpu.iq.FU_type_0::FloatAdd                   0      0.00%     61.84% # Type of FU issued
system.cpu.iq.FU_type_0::FloatCmp                   0      0.00%     61.84% # Type of FU issued
system.cpu.iq.FU_type_0::FloatCvt                   0      0.00%     61.84% # Type of FU issued
system.cpu.iq.FU_type_0::FloatMult                  0      0.00%     61.84% # Type of FU issued
system.cpu.iq.FU_type_0::FloatDiv                   0      0.00%     61.84% # Type of FU issued
system.cpu.iq.FU_type_0::FloatSqrt                  0      0.00%     61.84% # Type of FU issued
system.cpu.iq.FU_type_0::SimdAdd                    0      0.00%     61.84% # Type of FU issued
system.cpu.iq.FU_type_0::SimdAddAcc                 0      0.00%     61.84% # Type of FU issued
system.cpu.iq.FU_type_0::SimdAlu                    0      0.00%     61.84% # Type of FU issued
system.cpu.iq.FU_type_0::SimdCmp                    0      0.00%     61.84% # Type of FU issued
system.cpu.iq.FU_type_0::SimdCvt                    0      0.00%     61.84% # Type of FU issued
system.cpu.iq.FU_type_0::SimdMisc                   1      0.00%     61.84% # Type of FU issued
system.cpu.iq.FU_type_0::SimdMult                   0      0.00%     61.84% # Type of FU issued
system.cpu.iq.FU_type_0::SimdMultAcc                0      0.00%     61.84% # Type of FU issued
system.cpu.iq.FU_type_0::SimdShift                  0      0.00%     61.84% # Type of FU issued
system.cpu.iq.FU_type_0::SimdShiftAcc               0      0.00%     61.84% # Type of FU issued
system.cpu.iq.FU_type_0::SimdSqrt                   0      0.00%     61.84% # Type of FU issued
system.cpu.iq.FU_type_0::SimdFloatAdd               2      0.00%     61.84% # Type of FU issued
system.cpu.iq.FU_type_0::SimdFloatAlu               0      0.00%     61.84% # Type of FU issued
system.cpu.iq.FU_type_0::SimdFloatCmp               0      0.00%     61.84% # Type of FU issued
system.cpu.iq.FU_type_0::SimdFloatCvt               0      0.00%     61.84% # Type of FU issued
system.cpu.iq.FU_type_0::SimdFloatDiv               0      0.00%     61.84% # Type of FU issued
system.cpu.iq.FU_type_0::SimdFloatMisc             17      0.00%     61.84% # Type of FU issued
system.cpu.iq.FU_type_0::SimdFloatMult              0      0.00%     61.84% # Type of FU issued
system.cpu.iq.FU_type_0::SimdFloatMultAcc           15      0.00%     61.84% # Type of FU issued
system.cpu.iq.FU_type_0::SimdFloatSqrt              0      0.00%     61.84% # Type of FU issued
system.cpu.iq.FU_type_0::MemRead            164576089     23.25%     85.09% # Type of FU issued
system.cpu.iq.FU_type_0::MemWrite           105536457     14.91%    100.00% # Type of FU issued
system.cpu.iq.FU_type_0::IprAccess                  0      0.00%    100.00% # Type of FU issued
system.cpu.iq.FU_type_0::InstPrefetch               0      0.00%    100.00% # Type of FU issued
system.cpu.iq.FU_type_0::total              707850490                       # Type of FU issued
system.cpu.iq.rate                           1.862162                       # Inst issue rate
system.cpu.iq.fu_busy_cnt                    15380316                       # FU busy when requested
system.cpu.iq.fu_busy_rate                   0.021728                       # FU busy rate (busy events/executed inst)
system.cpu.iq.int_inst_queue_reads         1811386049                       # Number of integer instruction queue reads
system.cpu.iq.int_inst_queue_writes         982435637                       # Number of integer instruction queue writes
system.cpu.iq.int_inst_queue_wakeup_accesses    668315337                       # Number of integer instruction queue wakeup accesses
system.cpu.iq.fp_inst_queue_reads                1011                       # Number of floating instruction queue reads
system.cpu.iq.fp_inst_queue_writes                924                       # Number of floating instruction queue writes
system.cpu.iq.fp_inst_queue_wakeup_accesses          384                       # Number of floating instruction queue wakeup accesses
system.cpu.iq.int_alu_accesses              723230284                       # Number of integer alu accesses
system.cpu.iq.fp_alu_accesses                     522                       # Number of floating point alu accesses
system.cpu.iew.lsq.thread0.forwLoads          7432537                       # Number of loads that had data forwarded from stores
system.cpu.iew.lsq.thread0.invAddrLoads             0                       # Number of loads ignored due to an invalid address
system.cpu.iew.lsq.thread0.squashedLoads     47094991                       # Number of loads squashed
system.cpu.iew.lsq.thread0.ignoredResponses           88                       # Number of memory responses ignored because the instruction is squashed
system.cpu.iew.lsq.thread0.memOrderViolation        14792                       # Number of memory ordering violations
system.cpu.iew.lsq.thread0.squashedStores     39454411                       # Number of stores squashed
system.cpu.iew.lsq.thread0.invAddrSwpfs             0                       # Number of software prefetches ignored due to an invalid address
system.cpu.iew.lsq.thread0.blockedLoads             0                       # Number of blocked loads due to partial load-store forwarding
system.cpu.iew.lsq.thread0.rescheduledLoads      8448603                       # Number of loads that were rescheduled
system.cpu.iew.lsq.thread0.cacheBlocked          1058                       # Number of times an access to memory failed due to the cache being blocked
system.cpu.iew.iewIdleCycles                        0                       # Number of cycles IEW is idle
system.cpu.iew.iewSquashCycles               13188600                       # Number of cycles IEW is squashing
system.cpu.iew.iewBlockCycles                18333760                       # Number of cycles IEW is blocking
system.cpu.iew.iewUnblockCycles                310332                       # Number of cycles IEW is unblocking
system.cpu.iew.iewDispatchedInsts           787580857                       # Number of instructions dispatched to IQ
system.cpu.iew.iewDispSquashedInsts            915022                       # Number of squashed instructions skipped by dispatch
system.cpu.iew.iewDispLoadInsts             176747107                       # Number of dispatched load instructions
system.cpu.iew.iewDispStoreInsts            109555730                       # Number of dispatched store instructions
system.cpu.iew.iewDispNonSpecInsts               3856                       # Number of dispatched non-speculative instructions
system.cpu.iew.iewIQFullEvents                 283246                       # Number of times the IQ has become full, causing a stall
system.cpu.iew.iewLSQFullEvents                 21408                       # Number of times the LSQ has become full, causing a stall
system.cpu.iew.memOrderViolationEvents          14792                       # Number of memory order violations
system.cpu.iew.predictedTakenIncorrect       13808889                       # Number of branches that were predicted taken incorrectly
system.cpu.iew.predictedNotTakenIncorrect       829279                       # Number of branches that were predicted not taken incorrectly
system.cpu.iew.branchMispredicts             14638168                       # Number of branch mispredicts detected at execute
system.cpu.iew.iewExecutedInsts             691408694                       # Number of executed instructions
system.cpu.iew.iewExecLoadInsts             157580261                       # Number of load instructions executed
system.cpu.iew.iewExecSquashedInsts          16441796                       # Number of squashed instructions skipped in execute
system.cpu.iew.exec_swp                             0                       # number of swp insts executed
system.cpu.iew.exec_nop                          1195                       # number of nop insts executed
system.cpu.iew.exec_refs                    259169272                       # number of memory reference insts executed
system.cpu.iew.exec_branches                100077080                       # Number of branches executed
system.cpu.iew.exec_stores                  101589011                       # Number of stores executed
system.cpu.iew.exec_rate                     1.818908                       # Inst execution rate
system.cpu.iew.wb_sent                      669094902                       # cumulative count of insts sent to commit
system.cpu.iew.wb_count                     668315721                       # cumulative count of insts written-back
system.cpu.iew.wb_producers                 402991389                       # num instructions producing a value
system.cpu.iew.wb_consumers                 858311242                       # num instructions consuming a value
system.cpu.iew.wb_penalized                         0                       # number of instrctions required to write to 'other' IQ
system.cpu.iew.wb_rate                       1.758157                       # insts written-back per cycle
system.cpu.iew.wb_fanout                     0.469517                       # average fanout of values written-back
system.cpu.iew.wb_penalized_rate                    0                       # fraction of instructions written-back that wrote to 'other' IQ
system.cpu.commit.commitSquashedInsts       194844141                       # The number of squashed insts skipped by commit
system.cpu.commit.commitNonSpecStalls            3300                       # The number of times commit has been forced to stall to communicate backwards
system.cpu.commit.branchMispredicts          13176094                       # The number of times a branch was mispredicted
system.cpu.commit.committed_per_cycle::samples    349008687                       # Number of insts commited each cycle
system.cpu.commit.committed_per_cycle::mean     1.698345                       # Number of insts commited each cycle
system.cpu.commit.committed_per_cycle::stdev     2.129439                       # Number of insts commited each cycle
system.cpu.commit.committed_per_cycle::underflows            0      0.00%      0.00% # Number of insts commited each cycle
system.cpu.commit.committed_per_cycle::0    114236643     32.73%     32.73% # Number of insts commited each cycle
system.cpu.commit.committed_per_cycle::1    123081133     35.27%     68.00% # Number of insts commited each cycle
system.cpu.commit.committed_per_cycle::2     29391262      8.42%     76.42% # Number of insts commited each cycle
system.cpu.commit.committed_per_cycle::3     21191612      6.07%     82.49% # Number of insts commited each cycle
system.cpu.commit.committed_per_cycle::4     25984035      7.45%     89.94% # Number of insts commited each cycle
system.cpu.commit.committed_per_cycle::5      8065256      2.31%     92.25% # Number of insts commited each cycle
system.cpu.commit.committed_per_cycle::6      5127477      1.47%     93.72% # Number of insts commited each cycle
system.cpu.commit.committed_per_cycle::7      3178773      0.91%     94.63% # Number of insts commited each cycle
system.cpu.commit.committed_per_cycle::8     18752496      5.37%    100.00% # Number of insts commited each cycle
system.cpu.commit.committed_per_cycle::overflows            0      0.00%    100.00% # Number of insts commited each cycle
system.cpu.commit.committed_per_cycle::min_value            0                       # Number of insts commited each cycle
system.cpu.commit.committed_per_cycle::max_value            8                       # Number of insts commited each cycle
system.cpu.commit.committed_per_cycle::total    349008687                       # Number of insts commited each cycle
system.cpu.commit.committedInsts            505649883                       # Number of instructions committed
system.cpu.commit.committedOps              592737154                       # Number of ops (including micro ops) committed
system.cpu.commit.swp_count                         0                       # Number of s/w prefetches committed
system.cpu.commit.refs                      199753435                       # Number of memory references committed
system.cpu.commit.loads                     129652116                       # Number of loads committed
system.cpu.commit.membars                        1634                       # Number of memory barriers committed
system.cpu.commit.branches                   87443068                       # Number of branches committed
system.cpu.commit.fp_insts                         80                       # Number of committed floating point instructions.
system.cpu.commit.int_insts                 538699590                       # Number of committed integer instructions.
system.cpu.commit.function_calls             10344841                       # Number of function calls committed.
system.cpu.commit.op_class_0::No_OpClass            0      0.00%      0.00% # Class of committed instruction
system.cpu.commit.op_class_0::IntAlu        391554900     66.06%     66.06% # Class of committed instruction
system.cpu.commit.op_class_0::IntMult         1428812      0.24%     66.30% # Class of committed instruction
system.cpu.commit.op_class_0::IntDiv                0      0.00%     66.30% # Class of committed instruction
system.cpu.commit.op_class_0::FloatAdd              0      0.00%     66.30% # Class of committed instruction
system.cpu.commit.op_class_0::FloatCmp              0      0.00%     66.30% # Class of committed instruction
system.cpu.commit.op_class_0::FloatCvt              0      0.00%     66.30% # Class of committed instruction
system.cpu.commit.op_class_0::FloatMult             0      0.00%     66.30% # Class of committed instruction
system.cpu.commit.op_class_0::FloatDiv              0      0.00%     66.30% # Class of committed instruction
system.cpu.commit.op_class_0::FloatSqrt             0      0.00%     66.30% # Class of committed instruction
system.cpu.commit.op_class_0::SimdAdd               0      0.00%     66.30% # Class of committed instruction
system.cpu.commit.op_class_0::SimdAddAcc            0      0.00%     66.30% # Class of committed instruction
system.cpu.commit.op_class_0::SimdAlu               0      0.00%     66.30% # Class of committed instruction
system.cpu.commit.op_class_0::SimdCmp               0      0.00%     66.30% # Class of committed instruction
system.cpu.commit.op_class_0::SimdCvt               0      0.00%     66.30% # Class of committed instruction
system.cpu.commit.op_class_0::SimdMisc              0      0.00%     66.30% # Class of committed instruction
system.cpu.commit.op_class_0::SimdMult              0      0.00%     66.30% # Class of committed instruction
system.cpu.commit.op_class_0::SimdMultAcc            0      0.00%     66.30% # Class of committed instruction
system.cpu.commit.op_class_0::SimdShift             0      0.00%     66.30% # Class of committed instruction
system.cpu.commit.op_class_0::SimdShiftAcc            0      0.00%     66.30% # Class of committed instruction
system.cpu.commit.op_class_0::SimdSqrt              0      0.00%     66.30% # Class of committed instruction
system.cpu.commit.op_class_0::SimdFloatAdd            0      0.00%     66.30% # Class of committed instruction
system.cpu.commit.op_class_0::SimdFloatAlu            0      0.00%     66.30% # Class of committed instruction
system.cpu.commit.op_class_0::SimdFloatCmp            0      0.00%     66.30% # Class of committed instruction
system.cpu.commit.op_class_0::SimdFloatCvt            0      0.00%     66.30% # Class of committed instruction
system.cpu.commit.op_class_0::SimdFloatDiv            0      0.00%     66.30% # Class of committed instruction
system.cpu.commit.op_class_0::SimdFloatMisc            7      0.00%     66.30% # Class of committed instruction
system.cpu.commit.op_class_0::SimdFloatMult            0      0.00%     66.30% # Class of committed instruction
system.cpu.commit.op_class_0::SimdFloatMultAcc            0      0.00%     66.30% # Class of committed instruction
system.cpu.commit.op_class_0::SimdFloatSqrt            0      0.00%     66.30% # Class of committed instruction
system.cpu.commit.op_class_0::MemRead       129652116     21.87%     88.17% # Class of committed instruction
system.cpu.commit.op_class_0::MemWrite       70101319     11.83%    100.00% # Class of committed instruction
system.cpu.commit.op_class_0::IprAccess             0      0.00%    100.00% # Class of committed instruction
system.cpu.commit.op_class_0::InstPrefetch            0      0.00%    100.00% # Class of committed instruction
system.cpu.commit.op_class_0::total         592737154                       # Class of committed instruction
system.cpu.commit.bw_lim_events              18752496                       # number cycles where commit BW limit reached
system.cpu.rob.rob_reads                   1117837081                       # The number of ROB reads
system.cpu.rob.rob_writes                  1606235070                       # The number of ROB writes
system.cpu.timesIdled                            2690                       # Number of times that the entire CPU went into an idle state and unscheduled itself
system.cpu.idleCycles                          186932                       # Total number of cycles that the CPU has spent unscheduled due to idling
system.cpu.committedInsts                   505649884                       # Number of Instructions Simulated
system.cpu.committedOps                     592737154                       # Number of Ops (including micro ops) Simulated
system.cpu.cpi                               0.751751                       # CPI: Cycles Per Instruction
system.cpu.cpi_total                         0.751751                       # CPI: Total CPI of All Threads
system.cpu.ipc                               1.330227                       # IPC: Instructions Per Cycle
system.cpu.ipc_total                         1.330227                       # IPC: Total IPC of All Threads
system.cpu.int_regfile_reads                796261572                       # number of integer regfile reads
system.cpu.int_regfile_writes               447638229                       # number of integer regfile writes
system.cpu.fp_regfile_reads                       404                       # number of floating regfile reads
system.cpu.fp_regfile_writes                      193                       # number of floating regfile writes
system.cpu.cc_regfile_reads                2496853699                       # number of cc regfile reads
system.cpu.cc_regfile_writes                318563557                       # number of cc regfile writes
system.cpu.misc_regfile_reads               235450129                       # number of misc regfile reads
system.cpu.misc_regfile_writes                   3269                       # number of misc regfile writes
system.cpu.dcache.tags.replacements              2505                       # number of replacements
system.cpu.dcache.tags.tagsinuse           511.949843                       # Cycle average of tags in use
system.cpu.dcache.tags.total_refs           210478893                       # Total number of references to valid blocks.
system.cpu.dcache.tags.sampled_refs              3017                       # Sample count of references to valid blocks.
system.cpu.dcache.tags.avg_refs          69764.299967                       # Average number of references to valid blocks.
system.cpu.dcache.tags.warmup_cycle          37380250                       # Cycle when the warmup percentage was hit.
system.cpu.dcache.tags.occ_blocks::cpu.data   511.949843                       # Average occupied blocks per requestor
system.cpu.dcache.tags.occ_percent::cpu.data     0.999902                       # Average percentage of cache occupancy
system.cpu.dcache.tags.occ_percent::total     0.999902                       # Average percentage of cache occupancy
system.cpu.dcache.tags.occ_task_id_blocks::1024          512                       # Occupied blocks per task id
system.cpu.dcache.tags.age_task_id_blocks_1024::0           42                       # Occupied blocks per task id
system.cpu.dcache.tags.age_task_id_blocks_1024::1           33                       # Occupied blocks per task id
system.cpu.dcache.tags.age_task_id_blocks_1024::3            1                       # Occupied blocks per task id
system.cpu.dcache.tags.age_task_id_blocks_1024::4          436                       # Occupied blocks per task id
system.cpu.dcache.tags.occ_task_id_percent::1024            1                       # Percentage of cache occupancy per task id
system.cpu.dcache.tags.tag_accesses        1683941985                       # Number of tag accesses
system.cpu.dcache.tags.data_accesses       1683941985                       # Number of data accesses
system.cpu.dcache.ReadReq_hits::cpu.data    140347421                       # number of ReadReq hits
system.cpu.dcache.ReadReq_hits::total       140347421                       # number of ReadReq hits
system.cpu.dcache.WriteReq_hits::cpu.data     69594242                       # number of WriteReq hits
system.cpu.dcache.WriteReq_hits::total       69594242                       # number of WriteReq hits
system.cpu.dcache.LoadLockedReq_hits::cpu.data         1664                       # number of LoadLockedReq hits
system.cpu.dcache.LoadLockedReq_hits::total         1664                       # number of LoadLockedReq hits
system.cpu.dcache.StoreCondReq_hits::cpu.data         1633                       # number of StoreCondReq hits
system.cpu.dcache.StoreCondReq_hits::total         1633                       # number of StoreCondReq hits
system.cpu.dcache.demand_hits::cpu.data     209941663                       # number of demand (read+write) hits
system.cpu.dcache.demand_hits::total        209941663                       # number of demand (read+write) hits
system.cpu.dcache.overall_hits::cpu.data    209941663                       # number of overall hits
system.cpu.dcache.overall_hits::total       209941663                       # number of overall hits
system.cpu.dcache.ReadReq_misses::cpu.data       164201                       # number of ReadReq misses
system.cpu.dcache.ReadReq_misses::total        164201                       # number of ReadReq misses
system.cpu.dcache.WriteReq_misses::cpu.data       383209                       # number of WriteReq misses
system.cpu.dcache.WriteReq_misses::total       383209                       # number of WriteReq misses
system.cpu.dcache.LoadLockedReq_misses::cpu.data            1                       # number of LoadLockedReq misses
system.cpu.dcache.LoadLockedReq_misses::total            1                       # number of LoadLockedReq misses
system.cpu.dcache.demand_misses::cpu.data       547410                       # number of demand (read+write) misses
system.cpu.dcache.demand_misses::total         547410                       # number of demand (read+write) misses
system.cpu.dcache.overall_misses::cpu.data       547410                       # number of overall misses
system.cpu.dcache.overall_misses::total        547410                       # number of overall misses
system.cpu.dcache.ReadReq_miss_latency::cpu.data   3558955146                       # number of ReadReq miss cycles
system.cpu.dcache.ReadReq_miss_latency::total   3558955146                       # number of ReadReq miss cycles
system.cpu.dcache.WriteReq_miss_latency::cpu.data  10765548925                       # number of WriteReq miss cycles
system.cpu.dcache.WriteReq_miss_latency::total  10765548925                       # number of WriteReq miss cycles
system.cpu.dcache.LoadLockedReq_miss_latency::cpu.data         7750                       # number of LoadLockedReq miss cycles
system.cpu.dcache.LoadLockedReq_miss_latency::total         7750                       # number of LoadLockedReq miss cycles
system.cpu.dcache.demand_miss_latency::cpu.data  14324504071                       # number of demand (read+write) miss cycles
system.cpu.dcache.demand_miss_latency::total  14324504071                       # number of demand (read+write) miss cycles
system.cpu.dcache.overall_miss_latency::cpu.data  14324504071                       # number of overall miss cycles
system.cpu.dcache.overall_miss_latency::total  14324504071                       # number of overall miss cycles
system.cpu.dcache.ReadReq_accesses::cpu.data    140511622                       # number of ReadReq accesses(hits+misses)
system.cpu.dcache.ReadReq_accesses::total    140511622                       # number of ReadReq accesses(hits+misses)
system.cpu.dcache.WriteReq_accesses::cpu.data     69977451                       # number of WriteReq accesses(hits+misses)
system.cpu.dcache.WriteReq_accesses::total     69977451                       # number of WriteReq accesses(hits+misses)
system.cpu.dcache.LoadLockedReq_accesses::cpu.data         1665                       # number of LoadLockedReq accesses(hits+misses)
system.cpu.dcache.LoadLockedReq_accesses::total         1665                       # number of LoadLockedReq accesses(hits+misses)
system.cpu.dcache.StoreCondReq_accesses::cpu.data         1633                       # number of StoreCondReq accesses(hits+misses)
system.cpu.dcache.StoreCondReq_accesses::total         1633                       # number of StoreCondReq accesses(hits+misses)
system.cpu.dcache.demand_accesses::cpu.data    210489073                       # number of demand (read+write) accesses
system.cpu.dcache.demand_accesses::total    210489073                       # number of demand (read+write) accesses
system.cpu.dcache.overall_accesses::cpu.data    210489073                       # number of overall (read+write) accesses
system.cpu.dcache.overall_accesses::total    210489073                       # number of overall (read+write) accesses
system.cpu.dcache.ReadReq_miss_rate::cpu.data     0.001169                       # miss rate for ReadReq accesses
system.cpu.dcache.ReadReq_miss_rate::total     0.001169                       # miss rate for ReadReq accesses
system.cpu.dcache.WriteReq_miss_rate::cpu.data     0.005476                       # miss rate for WriteReq accesses
system.cpu.dcache.WriteReq_miss_rate::total     0.005476                       # miss rate for WriteReq accesses
system.cpu.dcache.LoadLockedReq_miss_rate::cpu.data     0.000601                       # miss rate for LoadLockedReq accesses
system.cpu.dcache.LoadLockedReq_miss_rate::total     0.000601                       # miss rate for LoadLockedReq accesses
system.cpu.dcache.demand_miss_rate::cpu.data     0.002601                       # miss rate for demand accesses
system.cpu.dcache.demand_miss_rate::total     0.002601                       # miss rate for demand accesses
system.cpu.dcache.overall_miss_rate::cpu.data     0.002601                       # miss rate for overall accesses
system.cpu.dcache.overall_miss_rate::total     0.002601                       # miss rate for overall accesses
system.cpu.dcache.ReadReq_avg_miss_latency::cpu.data 21674.381679                       # average ReadReq miss latency
system.cpu.dcache.ReadReq_avg_miss_latency::total 21674.381679                       # average ReadReq miss latency
system.cpu.dcache.WriteReq_avg_miss_latency::cpu.data 28093.152627                       # average WriteReq miss latency
system.cpu.dcache.WriteReq_avg_miss_latency::total 28093.152627                       # average WriteReq miss latency
system.cpu.dcache.LoadLockedReq_avg_miss_latency::cpu.data         7750                       # average LoadLockedReq miss latency
system.cpu.dcache.LoadLockedReq_avg_miss_latency::total         7750                       # average LoadLockedReq miss latency
system.cpu.dcache.demand_avg_miss_latency::cpu.data 26167.779308                       # average overall miss latency
system.cpu.dcache.demand_avg_miss_latency::total 26167.779308                       # average overall miss latency
system.cpu.dcache.overall_avg_miss_latency::cpu.data 26167.779308                       # average overall miss latency
system.cpu.dcache.overall_avg_miss_latency::total 26167.779308                       # average overall miss latency
system.cpu.dcache.blocked_cycles::no_mshrs        19666                       # number of cycles access was blocked
system.cpu.dcache.blocked_cycles::no_targets         1700                       # number of cycles access was blocked
system.cpu.dcache.blocked::no_mshrs               488                       # number of cycles access was blocked
system.cpu.dcache.blocked::no_targets              14                       # number of cycles access was blocked
system.cpu.dcache.avg_blocked_cycles::no_mshrs    40.299180                       # average number of cycles each access was blocked
system.cpu.dcache.avg_blocked_cycles::no_targets   121.428571                       # average number of cycles each access was blocked
system.cpu.dcache.fast_writes                       0                       # number of fast writes performed
system.cpu.dcache.cache_copies                      0                       # number of cache copies performed
system.cpu.dcache.writebacks::writebacks         1677                       # number of writebacks
system.cpu.dcache.writebacks::total              1677                       # number of writebacks
system.cpu.dcache.ReadReq_mshr_hits::cpu.data       162843                       # number of ReadReq MSHR hits
system.cpu.dcache.ReadReq_mshr_hits::total       162843                       # number of ReadReq MSHR hits
system.cpu.dcache.WriteReq_mshr_hits::cpu.data       148005                       # number of WriteReq MSHR hits
system.cpu.dcache.WriteReq_mshr_hits::total       148005                       # number of WriteReq MSHR hits
system.cpu.dcache.LoadLockedReq_mshr_hits::cpu.data            1                       # number of LoadLockedReq MSHR hits
system.cpu.dcache.LoadLockedReq_mshr_hits::total            1                       # number of LoadLockedReq MSHR hits
system.cpu.dcache.demand_mshr_hits::cpu.data       310848                       # number of demand (read+write) MSHR hits
system.cpu.dcache.demand_mshr_hits::total       310848                       # number of demand (read+write) MSHR hits
system.cpu.dcache.overall_mshr_hits::cpu.data       310848                       # number of overall MSHR hits
system.cpu.dcache.overall_mshr_hits::total       310848                       # number of overall MSHR hits
system.cpu.dcache.ReadReq_mshr_misses::cpu.data         1358                       # number of ReadReq MSHR misses
system.cpu.dcache.ReadReq_mshr_misses::total         1358                       # number of ReadReq MSHR misses
system.cpu.dcache.WriteReq_mshr_misses::cpu.data       235204                       # number of WriteReq MSHR misses
system.cpu.dcache.WriteReq_mshr_misses::total       235204                       # number of WriteReq MSHR misses
system.cpu.dcache.demand_mshr_misses::cpu.data       236562                       # number of demand (read+write) MSHR misses
system.cpu.dcache.demand_mshr_misses::total       236562                       # number of demand (read+write) MSHR misses
system.cpu.dcache.overall_mshr_misses::cpu.data       236562                       # number of overall MSHR misses
system.cpu.dcache.overall_mshr_misses::total       236562                       # number of overall MSHR misses
system.cpu.dcache.ReadReq_mshr_miss_latency::cpu.data     66721791                       # number of ReadReq MSHR miss cycles
system.cpu.dcache.ReadReq_mshr_miss_latency::total     66721791                       # number of ReadReq MSHR miss cycles
system.cpu.dcache.WriteReq_mshr_miss_latency::cpu.data   7909095258                       # number of WriteReq MSHR miss cycles
system.cpu.dcache.WriteReq_mshr_miss_latency::total   7909095258                       # number of WriteReq MSHR miss cycles
system.cpu.dcache.demand_mshr_miss_latency::cpu.data   7975817049                       # number of demand (read+write) MSHR miss cycles
system.cpu.dcache.demand_mshr_miss_latency::total   7975817049                       # number of demand (read+write) MSHR miss cycles
system.cpu.dcache.overall_mshr_miss_latency::cpu.data   7975817049                       # number of overall MSHR miss cycles
system.cpu.dcache.overall_mshr_miss_latency::total   7975817049                       # number of overall MSHR miss cycles
system.cpu.dcache.ReadReq_mshr_miss_rate::cpu.data     0.000010                       # mshr miss rate for ReadReq accesses
system.cpu.dcache.ReadReq_mshr_miss_rate::total     0.000010                       # mshr miss rate for ReadReq accesses
system.cpu.dcache.WriteReq_mshr_miss_rate::cpu.data     0.003361                       # mshr miss rate for WriteReq accesses
system.cpu.dcache.WriteReq_mshr_miss_rate::total     0.003361                       # mshr miss rate for WriteReq accesses
system.cpu.dcache.demand_mshr_miss_rate::cpu.data     0.001124                       # mshr miss rate for demand accesses
system.cpu.dcache.demand_mshr_miss_rate::total     0.001124                       # mshr miss rate for demand accesses
system.cpu.dcache.overall_mshr_miss_rate::cpu.data     0.001124                       # mshr miss rate for overall accesses
system.cpu.dcache.overall_mshr_miss_rate::total     0.001124                       # mshr miss rate for overall accesses
system.cpu.dcache.ReadReq_avg_mshr_miss_latency::cpu.data 49132.393962                       # average ReadReq mshr miss latency
system.cpu.dcache.ReadReq_avg_mshr_miss_latency::total 49132.393962                       # average ReadReq mshr miss latency
system.cpu.dcache.WriteReq_avg_mshr_miss_latency::cpu.data 33626.533809                       # average WriteReq mshr miss latency
system.cpu.dcache.WriteReq_avg_mshr_miss_latency::total 33626.533809                       # average WriteReq mshr miss latency
system.cpu.dcache.demand_avg_mshr_miss_latency::cpu.data 33715.546237                       # average overall mshr miss latency
system.cpu.dcache.demand_avg_mshr_miss_latency::total 33715.546237                       # average overall mshr miss latency
system.cpu.dcache.overall_avg_mshr_miss_latency::cpu.data 33715.546237                       # average overall mshr miss latency
system.cpu.dcache.overall_avg_mshr_miss_latency::total 33715.546237                       # average overall mshr miss latency
system.cpu.dcache.no_allocate_misses                0                       # Number of misses that were no-allocate
system.cpu.icache.tags.replacements              4522                       # number of replacements
system.cpu.icache.tags.tagsinuse           506.726016                       # Cycle average of tags in use
system.cpu.icache.tags.total_refs           145476251                       # Total number of references to valid blocks.
system.cpu.icache.tags.sampled_refs              5034                       # Sample count of references to valid blocks.
system.cpu.icache.tags.avg_refs          28898.738776                       # Average number of references to valid blocks.
system.cpu.icache.tags.warmup_cycle          69906250                       # Cycle when the warmup percentage was hit.
system.cpu.icache.tags.occ_blocks::cpu.inst   506.726016                       # Average occupied blocks per requestor
system.cpu.icache.tags.occ_percent::cpu.inst     0.989699                       # Average percentage of cache occupancy
system.cpu.icache.tags.occ_percent::total     0.989699                       # Average percentage of cache occupancy
system.cpu.icache.tags.occ_task_id_blocks::1024          512                       # Occupied blocks per task id
system.cpu.icache.tags.age_task_id_blocks_1024::0          110                       # Occupied blocks per task id
system.cpu.icache.tags.age_task_id_blocks_1024::1          119                       # Occupied blocks per task id
system.cpu.icache.tags.age_task_id_blocks_1024::3            1                       # Occupied blocks per task id
system.cpu.icache.tags.age_task_id_blocks_1024::4          282                       # Occupied blocks per task id
system.cpu.icache.tags.occ_task_id_percent::1024            1                       # Percentage of cache occupancy per task id
system.cpu.icache.tags.tag_accesses        1166055512                       # Number of tag accesses
system.cpu.icache.tags.data_accesses       1166055512                       # Number of data accesses
system.cpu.icache.ReadReq_hits::cpu.inst    145476251                       # number of ReadReq hits
system.cpu.icache.ReadReq_hits::total       145476251                       # number of ReadReq hits
system.cpu.icache.demand_hits::cpu.inst     145476251                       # number of demand (read+write) hits
system.cpu.icache.demand_hits::total        145476251                       # number of demand (read+write) hits
system.cpu.icache.overall_hits::cpu.inst    145476251                       # number of overall hits
system.cpu.icache.overall_hits::total       145476251                       # number of overall hits
system.cpu.icache.ReadReq_misses::cpu.inst       250196                       # number of ReadReq misses
system.cpu.icache.ReadReq_misses::total        250196                       # number of ReadReq misses
system.cpu.icache.demand_misses::cpu.inst       250196                       # number of demand (read+write) misses
system.cpu.icache.demand_misses::total         250196                       # number of demand (read+write) misses
system.cpu.icache.overall_misses::cpu.inst       250196                       # number of overall misses
system.cpu.icache.overall_misses::total        250196                       # number of overall misses
system.cpu.icache.ReadReq_miss_latency::cpu.inst   3080932992                       # number of ReadReq miss cycles
system.cpu.icache.ReadReq_miss_latency::total   3080932992                       # number of ReadReq miss cycles
system.cpu.icache.demand_miss_latency::cpu.inst   3080932992                       # number of demand (read+write) miss cycles
system.cpu.icache.demand_miss_latency::total   3080932992                       # number of demand (read+write) miss cycles
system.cpu.icache.overall_miss_latency::cpu.inst   3080932992                       # number of overall miss cycles
system.cpu.icache.overall_miss_latency::total   3080932992                       # number of overall miss cycles
system.cpu.icache.ReadReq_accesses::cpu.inst    145726447                       # number of ReadReq accesses(hits+misses)
system.cpu.icache.ReadReq_accesses::total    145726447                       # number of ReadReq accesses(hits+misses)
system.cpu.icache.demand_accesses::cpu.inst    145726447                       # number of demand (read+write) accesses
system.cpu.icache.demand_accesses::total    145726447                       # number of demand (read+write) accesses
system.cpu.icache.overall_accesses::cpu.inst    145726447                       # number of overall (read+write) accesses
system.cpu.icache.overall_accesses::total    145726447                       # number of overall (read+write) accesses
system.cpu.icache.ReadReq_miss_rate::cpu.inst     0.001717                       # miss rate for ReadReq accesses
system.cpu.icache.ReadReq_miss_rate::total     0.001717                       # miss rate for ReadReq accesses
system.cpu.icache.demand_miss_rate::cpu.inst     0.001717                       # miss rate for demand accesses
system.cpu.icache.demand_miss_rate::total     0.001717                       # miss rate for demand accesses
system.cpu.icache.overall_miss_rate::cpu.inst     0.001717                       # miss rate for overall accesses
system.cpu.icache.overall_miss_rate::total     0.001717                       # miss rate for overall accesses
system.cpu.icache.ReadReq_avg_miss_latency::cpu.inst 12314.077731                       # average ReadReq miss latency
system.cpu.icache.ReadReq_avg_miss_latency::total 12314.077731                       # average ReadReq miss latency
system.cpu.icache.demand_avg_miss_latency::cpu.inst 12314.077731                       # average overall miss latency
system.cpu.icache.demand_avg_miss_latency::total 12314.077731                       # average overall miss latency
system.cpu.icache.overall_avg_miss_latency::cpu.inst 12314.077731                       # average overall miss latency
system.cpu.icache.overall_avg_miss_latency::total 12314.077731                       # average overall miss latency
system.cpu.icache.blocked_cycles::no_mshrs         2509                       # number of cycles access was blocked
system.cpu.icache.blocked_cycles::no_targets            0                       # number of cycles access was blocked
system.cpu.icache.blocked::no_mshrs                46                       # number of cycles access was blocked
system.cpu.icache.blocked::no_targets               0                       # number of cycles access was blocked
system.cpu.icache.avg_blocked_cycles::no_mshrs    54.543478                       # average number of cycles each access was blocked
system.cpu.icache.avg_blocked_cycles::no_targets          nan                       # average number of cycles each access was blocked
system.cpu.icache.fast_writes                       0                       # number of fast writes performed
system.cpu.icache.cache_copies                      0                       # number of cache copies performed
system.cpu.icache.ReadReq_mshr_hits::cpu.inst         6259                       # number of ReadReq MSHR hits
system.cpu.icache.ReadReq_mshr_hits::total         6259                       # number of ReadReq MSHR hits
system.cpu.icache.demand_mshr_hits::cpu.inst         6259                       # number of demand (read+write) MSHR hits
system.cpu.icache.demand_mshr_hits::total         6259                       # number of demand (read+write) MSHR hits
system.cpu.icache.overall_mshr_hits::cpu.inst         6259                       # number of overall MSHR hits
system.cpu.icache.overall_mshr_hits::total         6259                       # number of overall MSHR hits
system.cpu.icache.ReadReq_mshr_misses::cpu.inst       243937                       # number of ReadReq MSHR misses
system.cpu.icache.ReadReq_mshr_misses::total       243937                       # number of ReadReq MSHR misses
system.cpu.icache.demand_mshr_misses::cpu.inst       243937                       # number of demand (read+write) MSHR misses
system.cpu.icache.demand_mshr_misses::total       243937                       # number of demand (read+write) MSHR misses
system.cpu.icache.overall_mshr_misses::cpu.inst       243937                       # number of overall MSHR misses
system.cpu.icache.overall_mshr_misses::total       243937                       # number of overall MSHR misses
system.cpu.icache.ReadReq_mshr_miss_latency::cpu.inst   2625705003                       # number of ReadReq MSHR miss cycles
system.cpu.icache.ReadReq_mshr_miss_latency::total   2625705003                       # number of ReadReq MSHR miss cycles
system.cpu.icache.demand_mshr_miss_latency::cpu.inst   2625705003                       # number of demand (read+write) MSHR miss cycles
system.cpu.icache.demand_mshr_miss_latency::total   2625705003                       # number of demand (read+write) MSHR miss cycles
system.cpu.icache.overall_mshr_miss_latency::cpu.inst   2625705003                       # number of overall MSHR miss cycles
system.cpu.icache.overall_mshr_miss_latency::total   2625705003                       # number of overall MSHR miss cycles
system.cpu.icache.ReadReq_mshr_miss_rate::cpu.inst     0.001674                       # mshr miss rate for ReadReq accesses
system.cpu.icache.ReadReq_mshr_miss_rate::total     0.001674                       # mshr miss rate for ReadReq accesses
system.cpu.icache.demand_mshr_miss_rate::cpu.inst     0.001674                       # mshr miss rate for demand accesses
system.cpu.icache.demand_mshr_miss_rate::total     0.001674                       # mshr miss rate for demand accesses
system.cpu.icache.overall_mshr_miss_rate::cpu.inst     0.001674                       # mshr miss rate for overall accesses
system.cpu.icache.overall_mshr_miss_rate::total     0.001674                       # mshr miss rate for overall accesses
system.cpu.icache.ReadReq_avg_mshr_miss_latency::cpu.inst 10763.865273                       # average ReadReq mshr miss latency
system.cpu.icache.ReadReq_avg_mshr_miss_latency::total 10763.865273                       # average ReadReq mshr miss latency
system.cpu.icache.demand_avg_mshr_miss_latency::cpu.inst 10763.865273                       # average overall mshr miss latency
system.cpu.icache.demand_avg_mshr_miss_latency::total 10763.865273                       # average overall mshr miss latency
system.cpu.icache.overall_avg_mshr_miss_latency::cpu.inst 10763.865273                       # average overall mshr miss latency
system.cpu.icache.overall_avg_mshr_miss_latency::total 10763.865273                       # average overall mshr miss latency
system.cpu.icache.no_allocate_misses                0                       # Number of misses that were no-allocate
system.l2.tags.replacements                       719                       # number of replacements
system.l2.tags.tagsinuse                  3739.058439                       # Cycle average of tags in use
system.l2.tags.total_refs                        3456                       # Total number of references to valid blocks.
system.l2.tags.sampled_refs                      4533                       # Sample count of references to valid blocks.
system.l2.tags.avg_refs                      0.762409                       # Average number of references to valid blocks.
system.l2.tags.warmup_cycle                         0                       # Cycle when the warmup percentage was hit.
system.l2.tags.occ_blocks::writebacks     1063.193142                       # Average occupied blocks per requestor
system.l2.tags.occ_blocks::cpu.inst       2108.632479                       # Average occupied blocks per requestor
system.l2.tags.occ_blocks::cpu.data        567.232819                       # Average occupied blocks per requestor
system.l2.tags.occ_percent::writebacks       0.259569                       # Average percentage of cache occupancy
system.l2.tags.occ_percent::cpu.inst         0.514803                       # Average percentage of cache occupancy
system.l2.tags.occ_percent::cpu.data         0.138485                       # Average percentage of cache occupancy
system.l2.tags.occ_percent::total            0.912856                       # Average percentage of cache occupancy
system.l2.tags.occ_task_id_blocks::1024          3814                       # Occupied blocks per task id
system.l2.tags.age_task_id_blocks_1024::0           82                       # Occupied blocks per task id
system.l2.tags.age_task_id_blocks_1024::1           68                       # Occupied blocks per task id
system.l2.tags.age_task_id_blocks_1024::4         3664                       # Occupied blocks per task id
system.l2.tags.occ_task_id_percent::1024     0.931152                       # Percentage of cache occupancy per task id
system.l2.tags.tag_accesses                   1995232                       # Number of tag accesses
system.l2.tags.data_accesses                  1995232                       # Number of data accesses
system.l2.ReadReq_hits::cpu.inst                 2495                       # number of ReadReq hits
system.l2.ReadReq_hits::cpu.data                  633                       # number of ReadReq hits
system.l2.ReadReq_hits::total                    3128                       # number of ReadReq hits
system.l2.Writeback_hits::writebacks             1677                       # number of Writeback hits
system.l2.Writeback_hits::total                  1677                       # number of Writeback hits
system.l2.UpgradeReq_hits::cpu.data                 8                       # number of UpgradeReq hits
system.l2.UpgradeReq_hits::total                    8                       # number of UpgradeReq hits
system.l2.ReadExReq_hits::cpu.data                160                       # number of ReadExReq hits
system.l2.ReadExReq_hits::total                   160                       # number of ReadExReq hits
system.l2.demand_hits::cpu.inst                  2495                       # number of demand (read+write) hits
system.l2.demand_hits::cpu.data                   793                       # number of demand (read+write) hits
system.l2.demand_hits::total                     3288                       # number of demand (read+write) hits
system.l2.overall_hits::cpu.inst                 2495                       # number of overall hits
system.l2.overall_hits::cpu.data                  793                       # number of overall hits
system.l2.overall_hits::total                    3288                       # number of overall hits
system.l2.ReadReq_misses::cpu.inst               2538                       # number of ReadReq misses
system.l2.ReadReq_misses::cpu.data                725                       # number of ReadReq misses
system.l2.ReadReq_misses::total                  3263                       # number of ReadReq misses
system.l2.UpgradeReq_misses::cpu.data          238894                       # number of UpgradeReq misses
system.l2.UpgradeReq_misses::total             238894                       # number of UpgradeReq misses
system.l2.ReadExReq_misses::cpu.data             1499                       # number of ReadExReq misses
system.l2.ReadExReq_misses::total                1499                       # number of ReadExReq misses
system.l2.demand_misses::cpu.inst                2538                       # number of demand (read+write) misses
system.l2.demand_misses::cpu.data                2224                       # number of demand (read+write) misses
system.l2.demand_misses::total                   4762                       # number of demand (read+write) misses
system.l2.overall_misses::cpu.inst               2538                       # number of overall misses
system.l2.overall_misses::cpu.data               2224                       # number of overall misses
system.l2.overall_misses::total                  4762                       # number of overall misses
system.l2.ReadReq_miss_latency::cpu.inst    201922750                       # number of ReadReq miss cycles
system.l2.ReadReq_miss_latency::cpu.data     58655250                       # number of ReadReq miss cycles
system.l2.ReadReq_miss_latency::total       260578000                       # number of ReadReq miss cycles
system.l2.ReadExReq_miss_latency::cpu.data    113486500                       # number of ReadExReq miss cycles
system.l2.ReadExReq_miss_latency::total     113486500                       # number of ReadExReq miss cycles
system.l2.demand_miss_latency::cpu.inst     201922750                       # number of demand (read+write) miss cycles
system.l2.demand_miss_latency::cpu.data     172141750                       # number of demand (read+write) miss cycles
system.l2.demand_miss_latency::total        374064500                       # number of demand (read+write) miss cycles
system.l2.overall_miss_latency::cpu.inst    201922750                       # number of overall miss cycles
system.l2.overall_miss_latency::cpu.data    172141750                       # number of overall miss cycles
system.l2.overall_miss_latency::total       374064500                       # number of overall miss cycles
system.l2.ReadReq_accesses::cpu.inst             5033                       # number of ReadReq accesses(hits+misses)
system.l2.ReadReq_accesses::cpu.data             1358                       # number of ReadReq accesses(hits+misses)
system.l2.ReadReq_accesses::total                6391                       # number of ReadReq accesses(hits+misses)
system.l2.Writeback_accesses::writebacks         1677                       # number of Writeback accesses(hits+misses)
system.l2.Writeback_accesses::total              1677                       # number of Writeback accesses(hits+misses)
system.l2.UpgradeReq_accesses::cpu.data        238902                       # number of UpgradeReq accesses(hits+misses)
system.l2.UpgradeReq_accesses::total           238902                       # number of UpgradeReq accesses(hits+misses)
system.l2.ReadExReq_accesses::cpu.data           1659                       # number of ReadExReq accesses(hits+misses)
system.l2.ReadExReq_accesses::total              1659                       # number of ReadExReq accesses(hits+misses)
system.l2.demand_accesses::cpu.inst              5033                       # number of demand (read+write) accesses
system.l2.demand_accesses::cpu.data              3017                       # number of demand (read+write) accesses
system.l2.demand_accesses::total                 8050                       # number of demand (read+write) accesses
system.l2.overall_accesses::cpu.inst             5033                       # number of overall (read+write) accesses
system.l2.overall_accesses::cpu.data             3017                       # number of overall (read+write) accesses
system.l2.overall_accesses::total                8050                       # number of overall (read+write) accesses
system.l2.ReadReq_miss_rate::cpu.inst        0.504272                       # miss rate for ReadReq accesses
system.l2.ReadReq_miss_rate::cpu.data        0.533873                       # miss rate for ReadReq accesses
system.l2.ReadReq_miss_rate::total           0.510562                       # miss rate for ReadReq accesses
system.l2.UpgradeReq_miss_rate::cpu.data     0.999967                       # miss rate for UpgradeReq accesses
system.l2.UpgradeReq_miss_rate::total        0.999967                       # miss rate for UpgradeReq accesses
system.l2.ReadExReq_miss_rate::cpu.data      0.903556                       # miss rate for ReadExReq accesses
system.l2.ReadExReq_miss_rate::total         0.903556                       # miss rate for ReadExReq accesses
system.l2.demand_miss_rate::cpu.inst         0.504272                       # miss rate for demand accesses
system.l2.demand_miss_rate::cpu.data         0.737156                       # miss rate for demand accesses
system.l2.demand_miss_rate::total            0.591553                       # miss rate for demand accesses
system.l2.overall_miss_rate::cpu.inst        0.504272                       # miss rate for overall accesses
system.l2.overall_miss_rate::cpu.data        0.737156                       # miss rate for overall accesses
system.l2.overall_miss_rate::total           0.591553                       # miss rate for overall accesses
system.l2.ReadReq_avg_miss_latency::cpu.inst 79559.791174                       # average ReadReq miss latency
system.l2.ReadReq_avg_miss_latency::cpu.data 80903.793103                       # average ReadReq miss latency
system.l2.ReadReq_avg_miss_latency::total 79858.412504                       # average ReadReq miss latency
system.l2.ReadExReq_avg_miss_latency::cpu.data 75708.138759                       # average ReadExReq miss latency
system.l2.ReadExReq_avg_miss_latency::total 75708.138759                       # average ReadExReq miss latency
system.l2.demand_avg_miss_latency::cpu.inst 79559.791174                       # average overall miss latency
system.l2.demand_avg_miss_latency::cpu.data 77401.866007                       # average overall miss latency
system.l2.demand_avg_miss_latency::total 78551.973961                       # average overall miss latency
system.l2.overall_avg_miss_latency::cpu.inst 79559.791174                       # average overall miss latency
system.l2.overall_avg_miss_latency::cpu.data 77401.866007                       # average overall miss latency
system.l2.overall_avg_miss_latency::total 78551.973961                       # average overall miss latency
system.l2.blocked_cycles::no_mshrs                  0                       # number of cycles access was blocked
system.l2.blocked_cycles::no_targets                0                       # number of cycles access was blocked
system.l2.blocked::no_mshrs                         0                       # number of cycles access was blocked
system.l2.blocked::no_targets                       0                       # number of cycles access was blocked
system.l2.avg_blocked_cycles::no_mshrs            nan                       # average number of cycles each access was blocked
system.l2.avg_blocked_cycles::no_targets          nan                       # average number of cycles each access was blocked
system.l2.fast_writes                               0                       # number of fast writes performed
system.l2.cache_copies                              0                       # number of cache copies performed
system.l2.writebacks::writebacks                  291                       # number of writebacks
system.l2.writebacks::total                       291                       # number of writebacks
system.l2.ReadReq_mshr_hits::cpu.inst               3                       # number of ReadReq MSHR hits
system.l2.ReadReq_mshr_hits::cpu.data              41                       # number of ReadReq MSHR hits
system.l2.ReadReq_mshr_hits::total                 44                       # number of ReadReq MSHR hits
system.l2.demand_mshr_hits::cpu.inst                3                       # number of demand (read+write) MSHR hits
system.l2.demand_mshr_hits::cpu.data               41                       # number of demand (read+write) MSHR hits
system.l2.demand_mshr_hits::total                  44                       # number of demand (read+write) MSHR hits
system.l2.overall_mshr_hits::cpu.inst               3                       # number of overall MSHR hits
system.l2.overall_mshr_hits::cpu.data              41                       # number of overall MSHR hits
system.l2.overall_mshr_hits::total                 44                       # number of overall MSHR hits
system.l2.ReadReq_mshr_misses::cpu.inst          2535                       # number of ReadReq MSHR misses
system.l2.ReadReq_mshr_misses::cpu.data           684                       # number of ReadReq MSHR misses
system.l2.ReadReq_mshr_misses::total             3219                       # number of ReadReq MSHR misses
system.l2.UpgradeReq_mshr_misses::cpu.data       238894                       # number of UpgradeReq MSHR misses
system.l2.UpgradeReq_mshr_misses::total        238894                       # number of UpgradeReq MSHR misses
system.l2.ReadExReq_mshr_misses::cpu.data         1499                       # number of ReadExReq MSHR misses
system.l2.ReadExReq_mshr_misses::total           1499                       # number of ReadExReq MSHR misses
system.l2.demand_mshr_misses::cpu.inst           2535                       # number of demand (read+write) MSHR misses
system.l2.demand_mshr_misses::cpu.data           2183                       # number of demand (read+write) MSHR misses
system.l2.demand_mshr_misses::total              4718                       # number of demand (read+write) MSHR misses
system.l2.overall_mshr_misses::cpu.inst          2535                       # number of overall MSHR misses
system.l2.overall_mshr_misses::cpu.data          2183                       # number of overall MSHR misses
system.l2.overall_mshr_misses::total             4718                       # number of overall MSHR misses
system.l2.ReadReq_mshr_miss_latency::cpu.inst    170091000                       # number of ReadReq MSHR miss cycles
system.l2.ReadReq_mshr_miss_latency::cpu.data     47457000                       # number of ReadReq MSHR miss cycles
system.l2.ReadReq_mshr_miss_latency::total    217548000                       # number of ReadReq MSHR miss cycles
system.l2.UpgradeReq_mshr_miss_latency::cpu.data   4236525006                       # number of UpgradeReq MSHR miss cycles
system.l2.UpgradeReq_mshr_miss_latency::total   4236525006                       # number of UpgradeReq MSHR miss cycles
system.l2.ReadExReq_mshr_miss_latency::cpu.data     94881500                       # number of ReadExReq MSHR miss cycles
system.l2.ReadExReq_mshr_miss_latency::total     94881500                       # number of ReadExReq MSHR miss cycles
system.l2.demand_mshr_miss_latency::cpu.inst    170091000                       # number of demand (read+write) MSHR miss cycles
system.l2.demand_mshr_miss_latency::cpu.data    142338500                       # number of demand (read+write) MSHR miss cycles
system.l2.demand_mshr_miss_latency::total    312429500                       # number of demand (read+write) MSHR miss cycles
system.l2.overall_mshr_miss_latency::cpu.inst    170091000                       # number of overall MSHR miss cycles
system.l2.overall_mshr_miss_latency::cpu.data    142338500                       # number of overall MSHR miss cycles
system.l2.overall_mshr_miss_latency::total    312429500                       # number of overall MSHR miss cycles
system.l2.ReadReq_mshr_miss_rate::cpu.inst     0.503676                       # mshr miss rate for ReadReq accesses
system.l2.ReadReq_mshr_miss_rate::cpu.data     0.503682                       # mshr miss rate for ReadReq accesses
system.l2.ReadReq_mshr_miss_rate::total      0.503677                       # mshr miss rate for ReadReq accesses
system.l2.UpgradeReq_mshr_miss_rate::cpu.data     0.999967                       # mshr miss rate for UpgradeReq accesses
system.l2.UpgradeReq_mshr_miss_rate::total     0.999967                       # mshr miss rate for UpgradeReq accesses
system.l2.ReadExReq_mshr_miss_rate::cpu.data     0.903556                       # mshr miss rate for ReadExReq accesses
system.l2.ReadExReq_mshr_miss_rate::total     0.903556                       # mshr miss rate for ReadExReq accesses
system.l2.demand_mshr_miss_rate::cpu.inst     0.503676                       # mshr miss rate for demand accesses
system.l2.demand_mshr_miss_rate::cpu.data     0.723566                       # mshr miss rate for demand accesses
system.l2.demand_mshr_miss_rate::total       0.586087                       # mshr miss rate for demand accesses
system.l2.overall_mshr_miss_rate::cpu.inst     0.503676                       # mshr miss rate for overall accesses
system.l2.overall_mshr_miss_rate::cpu.data     0.723566                       # mshr miss rate for overall accesses
system.l2.overall_mshr_miss_rate::total      0.586087                       # mshr miss rate for overall accesses
system.l2.ReadReq_avg_mshr_miss_latency::cpu.inst 67097.041420                       # average ReadReq mshr miss latency
system.l2.ReadReq_avg_mshr_miss_latency::cpu.data 69381.578947                       # average ReadReq mshr miss latency
system.l2.ReadReq_avg_mshr_miss_latency::total 67582.479031                       # average ReadReq mshr miss latency
system.l2.UpgradeReq_avg_mshr_miss_latency::cpu.data 17733.911300                       # average UpgradeReq mshr miss latency
system.l2.UpgradeReq_avg_mshr_miss_latency::total 17733.911300                       # average UpgradeReq mshr miss latency
system.l2.ReadExReq_avg_mshr_miss_latency::cpu.data 63296.531021                       # average ReadExReq mshr miss latency
system.l2.ReadExReq_avg_mshr_miss_latency::total 63296.531021                       # average ReadExReq mshr miss latency
system.l2.demand_avg_mshr_miss_latency::cpu.inst 67097.041420                       # average overall mshr miss latency
system.l2.demand_avg_mshr_miss_latency::cpu.data 65203.160788                       # average overall mshr miss latency
system.l2.demand_avg_mshr_miss_latency::total 66220.750318                       # average overall mshr miss latency
system.l2.overall_avg_mshr_miss_latency::cpu.inst 67097.041420                       # average overall mshr miss latency
system.l2.overall_avg_mshr_miss_latency::cpu.data 65203.160788                       # average overall mshr miss latency
system.l2.overall_avg_mshr_miss_latency::total 66220.750318                       # average overall mshr miss latency
system.l2.no_allocate_misses                        0                       # Number of misses that were no-allocate
system.membus.trans_dist::ReadReq                3218                       # Transaction distribution
system.membus.trans_dist::ReadResp               3218                       # Transaction distribution
system.membus.trans_dist::Writeback               291                       # Transaction distribution
system.membus.trans_dist::UpgradeReq           238894                       # Transaction distribution
system.membus.trans_dist::UpgradeResp          238894                       # Transaction distribution
system.membus.trans_dist::ReadExReq              1499                       # Transaction distribution
system.membus.trans_dist::ReadExResp             1499                       # Transaction distribution
system.membus.pkt_count_system.l2.mem_side::system.mem_ctrls.port       487513                       # Packet count per connected master and slave (bytes)
system.membus.pkt_count::total                 487513                       # Packet count per connected master and slave (bytes)
system.membus.pkt_size_system.l2.mem_side::system.mem_ctrls.port       320512                       # Cumulative packet size per connected master and slave (bytes)
system.membus.pkt_size::total                  320512                       # Cumulative packet size per connected master and slave (bytes)
system.membus.snoops                                0                       # Total snoops (count)
system.membus.snoop_fanout::samples            243902                       # Request fanout histogram
system.membus.snoop_fanout::mean                    0                       # Request fanout histogram
system.membus.snoop_fanout::stdev                   0                       # Request fanout histogram
system.membus.snoop_fanout::underflows              0      0.00%      0.00% # Request fanout histogram
system.membus.snoop_fanout::0                  243902    100.00%    100.00% # Request fanout histogram
system.membus.snoop_fanout::1                       0      0.00%    100.00% # Request fanout histogram
system.membus.snoop_fanout::overflows               0      0.00%    100.00% # Request fanout histogram
system.membus.snoop_fanout::min_value               0                       # Request fanout histogram
system.membus.snoop_fanout::max_value               0                       # Request fanout histogram
system.membus.snoop_fanout::total              243902                       # Request fanout histogram
system.membus.reqLayer0.occupancy           296406361                       # Layer occupancy (ticks)
system.membus.reqLayer0.utilization               0.2                       # Layer utilization (%)
system.membus.respLayer1.occupancy          502485133                       # Layer occupancy (ticks)
system.membus.respLayer1.utilization              0.3                       # Layer utilization (%)
system.tol2bus.trans_dist::ReadReq             245295                       # Transaction distribution
system.tol2bus.trans_dist::ReadResp            245294                       # Transaction distribution
system.tol2bus.trans_dist::Writeback             1677                       # Transaction distribution
system.tol2bus.trans_dist::UpgradeReq          238902                       # Transaction distribution
system.tol2bus.trans_dist::UpgradeResp         238902                       # Transaction distribution
system.tol2bus.trans_dist::ReadExReq             1659                       # Transaction distribution
system.tol2bus.trans_dist::ReadExResp            1659                       # Transaction distribution
system.tol2bus.pkt_count_system.cpu.icache.mem_side::system.l2.cpu_side       248969                       # Packet count per connected master and slave (bytes)
system.tol2bus.pkt_count_system.cpu.dcache.mem_side::system.l2.cpu_side       485515                       # Packet count per connected master and slave (bytes)
system.tol2bus.pkt_count::total                734484                       # Packet count per connected master and slave (bytes)
system.tol2bus.pkt_size_system.cpu.icache.mem_side::system.l2.cpu_side       322048                       # Cumulative packet size per connected master and slave (bytes)
system.tol2bus.pkt_size_system.cpu.dcache.mem_side::system.l2.cpu_side       300416                       # Cumulative packet size per connected master and slave (bytes)
system.tol2bus.pkt_size::total                 622464                       # Cumulative packet size per connected master and slave (bytes)
system.tol2bus.snoops                          238904                       # Total snoops (count)
system.tol2bus.snoop_fanout::samples           487533                       # Request fanout histogram
system.tol2bus.snoop_fanout::mean                   1                       # Request fanout histogram
system.tol2bus.snoop_fanout::stdev                  0                       # Request fanout histogram
system.tol2bus.snoop_fanout::underflows             0      0.00%      0.00% # Request fanout histogram
system.tol2bus.snoop_fanout::0                      0      0.00%      0.00% # Request fanout histogram
system.tol2bus.snoop_fanout::1                 487533    100.00%    100.00% # Request fanout histogram
system.tol2bus.snoop_fanout::2                      0      0.00%    100.00% # Request fanout histogram
system.tol2bus.snoop_fanout::overflows              0      0.00%    100.00% # Request fanout histogram
system.tol2bus.snoop_fanout::min_value              1                       # Request fanout histogram
system.tol2bus.snoop_fanout::max_value              1                       # Request fanout histogram
system.tol2bus.snoop_fanout::total             487533                       # Request fanout histogram
system.tol2bus.reqLayer0.occupancy          248118639                       # Layer occupancy (ticks)
system.tol2bus.reqLayer0.utilization              0.1                       # Layer utilization (%)
system.tol2bus.respLayer0.occupancy         366377745                       # Layer occupancy (ticks)
system.tol2bus.respLayer0.utilization             0.2                       # Layer utilization (%)
system.tol2bus.respLayer1.occupancy         124576576                       # Layer occupancy (ticks)
system.tol2bus.respLayer1.utilization             0.1                       # Layer utilization (%)

---------- End Simulation Statistics   ----------
