# Supplementary material for: An efficient control flow validation method using redundant computing capacity of dual-processor architecture
Source: PLoS One. 2018 Aug 1;13(8):e0201127. doi: 10.1371/journal.pone.0201127 (PMC6070227; doi:10.1371/journal.pone.0201127)
Supplement: S1 File — (ZIP) [file pone.0201127.s012.zip › data/DCM462-stats.txt]

---------- Begin Simulation Statistics ----------
sim_seconds                                  0.094985                       # Number of seconds simulated
sim_ticks                                 94985108000                       # Number of ticks simulated
final_tick                                94985108000                       # Number of ticks from beginning of simulation (restored from checkpoints and never reset)
sim_freq                                 1000000000000                       # Frequency of simulated ticks
host_inst_rate                                 220971                       # Simulator instruction rate (inst/s)
host_op_rate                                   243297                       # Simulator op (including micro ops) rate (op/s)
host_tick_rate                               49854750                       # Simulator tick rate (ticks/s)
host_mem_usage                                7499764                       # Number of bytes of host memory used
host_seconds                                  1905.24                       # Real time elapsed on the host
sim_insts                                   421001938                       # Number of instructions simulated
sim_ops                                     463537736                       # Number of ops (including micro ops) simulated
system.voltage_domain.voltage                       1                       # Voltage in Volts
system.clk_domain.clock                          1000                       # Clock period in ticks
system.mem_ctrls.bytes_read::cpu.inst           61568                       # Number of bytes read from this memory
system.mem_ctrls.bytes_read::cpu.data          112512                       # Number of bytes read from this memory
system.mem_ctrls.bytes_read::total             174080                       # Number of bytes read from this memory
system.mem_ctrls.bytes_inst_read::cpu.inst        61568                       # Number of instructions bytes read from this memory
system.mem_ctrls.bytes_inst_read::total         61568                       # Number of instructions bytes read from this memory
system.mem_ctrls.bytes_written::writebacks           64                       # Number of bytes written to this memory
system.mem_ctrls.bytes_written::total              64                       # Number of bytes written to this memory
system.mem_ctrls.num_reads::cpu.inst              962                       # Number of read requests responded to by this memory
system.mem_ctrls.num_reads::cpu.data             1758                       # Number of read requests responded to by this memory
system.mem_ctrls.num_reads::total                2720                       # Number of read requests responded to by this memory
system.mem_ctrls.num_writes::writebacks             1                       # Number of write requests responded to by this memory
system.mem_ctrls.num_writes::total                  1                       # Number of write requests responded to by this memory
system.mem_ctrls.bw_read::cpu.inst             648186                       # Total read bandwidth from this memory (bytes/s)
system.mem_ctrls.bw_read::cpu.data            1184523                       # Total read bandwidth from this memory (bytes/s)
system.mem_ctrls.bw_read::total               1832708                       # Total read bandwidth from this memory (bytes/s)
system.mem_ctrls.bw_inst_read::cpu.inst        648186                       # Instruction read bandwidth from this memory (bytes/s)
system.mem_ctrls.bw_inst_read::total           648186                       # Instruction read bandwidth from this memory (bytes/s)
system.mem_ctrls.bw_write::writebacks             674                       # Write bandwidth from this memory (bytes/s)
system.mem_ctrls.bw_write::total                  674                       # Write bandwidth from this memory (bytes/s)
system.mem_ctrls.bw_total::writebacks             674                       # Total bandwidth to/from this memory (bytes/s)
system.mem_ctrls.bw_total::cpu.inst            648186                       # Total bandwidth to/from this memory (bytes/s)
system.mem_ctrls.bw_total::cpu.data           1184523                       # Total bandwidth to/from this memory (bytes/s)
system.mem_ctrls.bw_total::total              1833382                       # Total bandwidth to/from this memory (bytes/s)
system.mem_ctrls.readReqs                        2720                       # Number of read requests accepted
system.mem_ctrls.writeReqs                          1                       # Number of write requests accepted
system.mem_ctrls.readBursts                      2720                       # Number of DRAM read bursts, including those serviced by the write queue
system.mem_ctrls.writeBursts                        1                       # Number of DRAM write bursts, including those merged in the write queue
system.mem_ctrls.bytesReadDRAM                 174080                       # Total number of bytes read from DRAM
system.mem_ctrls.bytesReadWrQ                       0                       # Total number of bytes read from write queue
system.mem_ctrls.bytesWritten                       0                       # Total number of bytes written to DRAM
system.mem_ctrls.bytesReadSys                  174080                       # Total read bytes from the system interface side
system.mem_ctrls.bytesWrittenSys                   64                       # Total written bytes from the system interface side
system.mem_ctrls.servicedByWrQ                      0                       # Number of DRAM read bursts serviced by the write queue
system.mem_ctrls.mergedWrBursts                     0                       # Number of DRAM write bursts merged with an existing one
system.mem_ctrls.neitherReadNorWriteReqs            0                       # Number of requests that are neither read nor write
system.mem_ctrls.perBankRdBursts::0               135                       # Per bank write bursts
system.mem_ctrls.perBankRdBursts::1               152                       # Per bank write bursts
system.mem_ctrls.perBankRdBursts::2               208                       # Per bank write bursts
system.mem_ctrls.perBankRdBursts::3               185                       # Per bank write bursts
system.mem_ctrls.perBankRdBursts::4               164                       # Per bank write bursts
system.mem_ctrls.perBankRdBursts::5               198                       # Per bank write bursts
system.mem_ctrls.perBankRdBursts::6               236                       # Per bank write bursts
system.mem_ctrls.perBankRdBursts::7               184                       # Per bank write bursts
system.mem_ctrls.perBankRdBursts::8               235                       # Per bank write bursts
system.mem_ctrls.perBankRdBursts::9               165                       # Per bank write bursts
system.mem_ctrls.perBankRdBursts::10              191                       # Per bank write bursts
system.mem_ctrls.perBankRdBursts::11              201                       # Per bank write bursts
system.mem_ctrls.perBankRdBursts::12              176                       # Per bank write bursts
system.mem_ctrls.perBankRdBursts::13              161                       # Per bank write bursts
system.mem_ctrls.perBankRdBursts::14               50                       # Per bank write bursts
system.mem_ctrls.perBankRdBursts::15               79                       # Per bank write bursts
system.mem_ctrls.perBankWrBursts::0                 0                       # Per bank write bursts
system.mem_ctrls.perBankWrBursts::1                 0                       # Per bank write bursts
system.mem_ctrls.perBankWrBursts::2                 0                       # Per bank write bursts
system.mem_ctrls.perBankWrBursts::3                 0                       # Per bank write bursts
system.mem_ctrls.perBankWrBursts::4                 0                       # Per bank write bursts
system.mem_ctrls.perBankWrBursts::5                 0                       # Per bank write bursts
system.mem_ctrls.perBankWrBursts::6                 0                       # Per bank write bursts
system.mem_ctrls.perBankWrBursts::7                 0                       # Per bank write bursts
system.mem_ctrls.perBankWrBursts::8                 0                       # Per bank write bursts
system.mem_ctrls.perBankWrBursts::9                 0                       # Per bank write bursts
system.mem_ctrls.perBankWrBursts::10                0                       # Per bank write bursts
system.mem_ctrls.perBankWrBursts::11                0                       # Per bank write bursts
system.mem_ctrls.perBankWrBursts::12                0                       # Per bank write bursts
system.mem_ctrls.perBankWrBursts::13                0                       # Per bank write bursts
system.mem_ctrls.perBankWrBursts::14                0                       # Per bank write bursts
system.mem_ctrls.perBankWrBursts::15                0                       # Per bank write bursts
system.mem_ctrls.numRdRetry                         0                       # Number of times read queue was full causing retry
system.mem_ctrls.numWrRetry                         0                       # Number of times write queue was full causing retry
system.mem_ctrls.totGap                   94984955000                       # Total gap between requests
system.mem_ctrls.readPktSize::0                     0                       # Read request sizes (log2)
system.mem_ctrls.readPktSize::1                     0                       # Read request sizes (log2)
system.mem_ctrls.readPktSize::2                     0                       # Read request sizes (log2)
system.mem_ctrls.readPktSize::3                     0                       # Read request sizes (log2)
system.mem_ctrls.readPktSize::4                     0                       # Read request sizes (log2)
system.mem_ctrls.readPktSize::5                     0                       # Read request sizes (log2)
system.mem_ctrls.readPktSize::6                  2720                       # Read request sizes (log2)
system.mem_ctrls.writePktSize::0                    0                       # Write request sizes (log2)
system.mem_ctrls.writePktSize::1                    0                       # Write request sizes (log2)
system.mem_ctrls.writePktSize::2                    0                       # Write request sizes (log2)
system.mem_ctrls.writePktSize::3                    0                       # Write request sizes (log2)
system.mem_ctrls.writePktSize::4                    0                       # Write request sizes (log2)
system.mem_ctrls.writePktSize::5                    0                       # Write request sizes (log2)
system.mem_ctrls.writePktSize::6                    1                       # Write request sizes (log2)
system.mem_ctrls.rdQLenPdf::0                    1594                       # What read queue length does an incoming req see
system.mem_ctrls.rdQLenPdf::1                    1012                       # What read queue length does an incoming req see
system.mem_ctrls.rdQLenPdf::2                      87                       # What read queue length does an incoming req see
system.mem_ctrls.rdQLenPdf::3                      21                       # What read queue length does an incoming req see
system.mem_ctrls.rdQLenPdf::4                       4                       # What read queue length does an incoming req see
system.mem_ctrls.rdQLenPdf::5                       2                       # What read queue length does an incoming req see
system.mem_ctrls.rdQLenPdf::6                       0                       # What read queue length does an incoming req see
system.mem_ctrls.rdQLenPdf::7                       0                       # What read queue length does an incoming req see
system.mem_ctrls.rdQLenPdf::8                       0                       # What read queue length does an incoming req see
system.mem_ctrls.rdQLenPdf::9                       0                       # What read queue length does an incoming req see
system.mem_ctrls.rdQLenPdf::10                      0                       # What read queue length does an incoming req see
system.mem_ctrls.rdQLenPdf::11                      0                       # What read queue length does an incoming req see
system.mem_ctrls.rdQLenPdf::12                      0                       # What read queue length does an incoming req see
system.mem_ctrls.rdQLenPdf::13                      0                       # What read queue length does an incoming req see
system.mem_ctrls.rdQLenPdf::14                      0                       # What read queue length does an incoming req see
system.mem_ctrls.rdQLenPdf::15                      0                       # What read queue length does an incoming req see
system.mem_ctrls.rdQLenPdf::16                      0                       # What read queue length does an incoming req see
system.mem_ctrls.rdQLenPdf::17                      0                       # What read queue length does an incoming req see
system.mem_ctrls.rdQLenPdf::18                      0                       # What read queue length does an incoming req see
system.mem_ctrls.rdQLenPdf::19                      0                       # What read queue length does an incoming req see
system.mem_ctrls.rdQLenPdf::20                      0                       # What read queue length does an incoming req see
system.mem_ctrls.rdQLenPdf::21                      0                       # What read queue length does an incoming req see
system.mem_ctrls.rdQLenPdf::22                      0                       # What read queue length does an incoming req see
system.mem_ctrls.rdQLenPdf::23                      0                       # What read queue length does an incoming req see
system.mem_ctrls.rdQLenPdf::24                      0                       # What read queue length does an incoming req see
system.mem_ctrls.rdQLenPdf::25                      0                       # What read queue length does an incoming req see
system.mem_ctrls.rdQLenPdf::26                      0                       # What read queue length does an incoming req see
system.mem_ctrls.rdQLenPdf::27                      0                       # What read queue length does an incoming req see
system.mem_ctrls.rdQLenPdf::28                      0                       # What read queue length does an incoming req see
system.mem_ctrls.rdQLenPdf::29                      0                       # What read queue length does an incoming req see
system.mem_ctrls.rdQLenPdf::30                      0                       # What read queue length does an incoming req see
system.mem_ctrls.rdQLenPdf::31                      0                       # What read queue length does an incoming req see
system.mem_ctrls.wrQLenPdf::0                       1                       # What write queue length does an incoming req see
system.mem_ctrls.wrQLenPdf::1                       0                       # What write queue length does an incoming req see
system.mem_ctrls.wrQLenPdf::2                       0                       # What write queue length does an incoming req see
system.mem_ctrls.wrQLenPdf::3                       0                       # What write queue length does an incoming req see
system.mem_ctrls.wrQLenPdf::4                       0                       # What write queue length does an incoming req see
system.mem_ctrls.wrQLenPdf::5                       0                       # What write queue length does an incoming req see
system.mem_ctrls.wrQLenPdf::6                       0                       # What write queue length does an incoming req see
system.mem_ctrls.wrQLenPdf::7                       0                       # What write queue length does an incoming req see
system.mem_ctrls.wrQLenPdf::8                       0                       # What write queue length does an incoming req see
system.mem_ctrls.wrQLenPdf::9                       0                       # What write queue length does an incoming req see
system.mem_ctrls.wrQLenPdf::10                      0                       # What write queue length does an incoming req see
system.mem_ctrls.wrQLenPdf::11                      0                       # What write queue length does an incoming req see
system.mem_ctrls.wrQLenPdf::12                      0                       # What write queue length does an incoming req see
system.mem_ctrls.wrQLenPdf::13                      0                       # What write queue length does an incoming req see
system.mem_ctrls.wrQLenPdf::14                      0                       # What write queue length does an incoming req see
system.mem_ctrls.wrQLenPdf::15                      0                       # What write queue length does an incoming req see
system.mem_ctrls.wrQLenPdf::16                      0                       # What write queue length does an incoming req see
system.mem_ctrls.wrQLenPdf::17                      0                       # What write queue length does an incoming req see
system.mem_ctrls.wrQLenPdf::18                      0                       # What write queue length does an incoming req see
system.mem_ctrls.wrQLenPdf::19                      0                       # What write queue length does an incoming req see
system.mem_ctrls.wrQLenPdf::20                      0                       # What write queue length does an incoming req see
system.mem_ctrls.wrQLenPdf::21                      0                       # What write queue length does an incoming req see
system.mem_ctrls.wrQLenPdf::22                      0                       # What write queue length does an incoming req see
system.mem_ctrls.wrQLenPdf::23                      0                       # What write queue length does an incoming req see
system.mem_ctrls.wrQLenPdf::24                      0                       # What write queue length does an incoming req see
system.mem_ctrls.wrQLenPdf::25                      0                       # What write queue length does an incoming req see
system.mem_ctrls.wrQLenPdf::26                      0                       # What write queue length does an incoming req see
system.mem_ctrls.wrQLenPdf::27                      0                       # What write queue length does an incoming req see
system.mem_ctrls.wrQLenPdf::28                      0                       # What write queue length does an incoming req see
system.mem_ctrls.wrQLenPdf::29                      0                       # What write queue length does an incoming req see
system.mem_ctrls.wrQLenPdf::30                      0                       # What write queue length does an incoming req see
system.mem_ctrls.wrQLenPdf::31                      0                       # What write queue length does an incoming req see
system.mem_ctrls.wrQLenPdf::32                      0                       # What write queue length does an incoming req see
system.mem_ctrls.wrQLenPdf::33                      0                       # What write queue length does an incoming req see
system.mem_ctrls.wrQLenPdf::34                      0                       # What write queue length does an incoming req see
system.mem_ctrls.wrQLenPdf::35                      0                       # What write queue length does an incoming req see
system.mem_ctrls.wrQLenPdf::36                      0                       # What write queue length does an incoming req see
system.mem_ctrls.wrQLenPdf::37                      0                       # What write queue length does an incoming req see
system.mem_ctrls.wrQLenPdf::38                      0                       # What write queue length does an incoming req see
system.mem_ctrls.wrQLenPdf::39                      0                       # What write queue length does an incoming req see
system.mem_ctrls.wrQLenPdf::40                      0                       # What write queue length does an incoming req see
system.mem_ctrls.wrQLenPdf::41                      0                       # What write queue length does an incoming req see
system.mem_ctrls.wrQLenPdf::42                      0                       # What write queue length does an incoming req see
system.mem_ctrls.wrQLenPdf::43                      0                       # What write queue length does an incoming req see
system.mem_ctrls.wrQLenPdf::44                      0                       # What write queue length does an incoming req see
system.mem_ctrls.wrQLenPdf::45                      0                       # What write queue length does an incoming req see
system.mem_ctrls.wrQLenPdf::46                      0                       # What write queue length does an incoming req see
system.mem_ctrls.wrQLenPdf::47                      0                       # What write queue length does an incoming req see
system.mem_ctrls.wrQLenPdf::48                      0                       # What write queue length does an incoming req see
system.mem_ctrls.wrQLenPdf::49                      0                       # What write queue length does an incoming req see
system.mem_ctrls.wrQLenPdf::50                      0                       # What write queue length does an incoming req see
system.mem_ctrls.wrQLenPdf::51                      0                       # What write queue length does an incoming req see
system.mem_ctrls.wrQLenPdf::52                      0                       # What write queue length does an incoming req see
system.mem_ctrls.wrQLenPdf::53                      0                       # What write queue length does an incoming req see
system.mem_ctrls.wrQLenPdf::54                      0                       # What write queue length does an incoming req see
system.mem_ctrls.wrQLenPdf::55                      0                       # What write queue length does an incoming req see
system.mem_ctrls.wrQLenPdf::56                      0                       # What write queue length does an incoming req see
system.mem_ctrls.wrQLenPdf::57                      0                       # What write queue length does an incoming req see
system.mem_ctrls.wrQLenPdf::58                      0                       # What write queue length does an incoming req see
system.mem_ctrls.wrQLenPdf::59                      0                       # What write queue length does an incoming req see
system.mem_ctrls.wrQLenPdf::60                      0                       # What write queue length does an incoming req see
system.mem_ctrls.wrQLenPdf::61                      0                       # What write queue length does an incoming req see
system.mem_ctrls.wrQLenPdf::62                      0                       # What write queue length does an incoming req see
system.mem_ctrls.wrQLenPdf::63                      0                       # What write queue length does an incoming req see
system.mem_ctrls.bytesPerActivate::samples          432                       # Bytes accessed per row activation
system.mem_ctrls.bytesPerActivate::mean    402.518519                       # Bytes accessed per row activation
system.mem_ctrls.bytesPerActivate::gmean   230.234328                       # Bytes accessed per row activation
system.mem_ctrls.bytesPerActivate::stdev   386.772126                       # Bytes accessed per row activation
system.mem_ctrls.bytesPerActivate::0-127          138     31.94%     31.94% # Bytes accessed per row activation
system.mem_ctrls.bytesPerActivate::128-255           90     20.83%     52.78% # Bytes accessed per row activation
system.mem_ctrls.bytesPerActivate::256-383           36      8.33%     61.11% # Bytes accessed per row activation
system.mem_ctrls.bytesPerActivate::384-511           27      6.25%     67.36% # Bytes accessed per row activation
system.mem_ctrls.bytesPerActivate::512-639           19      4.40%     71.76% # Bytes accessed per row activation
system.mem_ctrls.bytesPerActivate::640-767            9      2.08%     73.84% # Bytes accessed per row activation
system.mem_ctrls.bytesPerActivate::768-895            5      1.16%     75.00% # Bytes accessed per row activation
system.mem_ctrls.bytesPerActivate::896-1023           10      2.31%     77.31% # Bytes accessed per row activation
system.mem_ctrls.bytesPerActivate::1024-1151           98     22.69%    100.00% # Bytes accessed per row activation
system.mem_ctrls.bytesPerActivate::total          432                       # Bytes accessed per row activation
system.mem_ctrls.totQLat                     18528500                       # Total ticks spent queuing
system.mem_ctrls.totMemAccLat                69528500                       # Total ticks spent from burst creation until serviced by the DRAM
system.mem_ctrls.totBusLat                   13600000                       # Total ticks spent in databus transfers
system.mem_ctrls.avgQLat                      6811.95                       # Average queueing delay per DRAM burst
system.mem_ctrls.avgBusLat                    5000.00                       # Average bus latency per DRAM burst
system.mem_ctrls.avgMemAccLat                25561.95                       # Average memory access latency per DRAM burst
system.mem_ctrls.avgRdBW                         1.83                       # Average DRAM read bandwidth in MiByte/s
system.mem_ctrls.avgWrBW                         0.00                       # Average achieved write bandwidth in MiByte/s
system.mem_ctrls.avgRdBWSys                      1.83                       # Average system read bandwidth in MiByte/s
system.mem_ctrls.avgWrBWSys                      0.00                       # Average system write bandwidth in MiByte/s
system.mem_ctrls.peakBW                      12800.00                       # Theoretical peak bandwidth in MiByte/s
system.mem_ctrls.busUtil                         0.01                       # Data bus utilization in percentage
system.mem_ctrls.busUtilRead                     0.01                       # Data bus utilization in percentage for reads
system.mem_ctrls.busUtilWrite                    0.00                       # Data bus utilization in percentage for writes
system.mem_ctrls.avgRdQLen                       1.17                       # Average read queue length when enqueuing
system.mem_ctrls.avgWrQLen                       0.00                       # Average write queue length when enqueuing
system.mem_ctrls.readRowHits                     2286                       # Number of row buffer hits during reads
system.mem_ctrls.writeRowHits                       0                       # Number of row buffer hits during writes
system.mem_ctrls.readRowHitRate                 84.04                       # Row buffer hit rate for reads
system.mem_ctrls.writeRowHitRate                 0.00                       # Row buffer hit rate for writes
system.mem_ctrls.avgGap                   34908105.48                       # Average gap between requests
system.mem_ctrls.pageHitRate                    84.01                       # Row buffer hit rate, read and write combined
system.mem_ctrls_0.actEnergy                  2026080                       # Energy for activate commands per rank (pJ)
system.mem_ctrls_0.preEnergy                  1105500                       # Energy for precharge commands per rank (pJ)
system.mem_ctrls_0.readEnergy                11388000                       # Energy for read commands per rank (pJ)
system.mem_ctrls_0.writeEnergy                      0                       # Energy for write commands per rank (pJ)
system.mem_ctrls_0.refreshEnergy           6203923440                       # Energy for refresh commands per rank (pJ)
system.mem_ctrls_0.actBackEnergy           2285411580                       # Energy for active background per rank (pJ)
system.mem_ctrls_0.preBackEnergy          54986087250                       # Energy for precharge background per rank (pJ)
system.mem_ctrls_0.totalEnergy            63489941850                       # Total energy per rank (pJ)
system.mem_ctrls_0.averagePower            668.422661                       # Core power per rank (mW)
system.mem_ctrls_0.memoryStateTime::IDLE  91474298500                       # Time in different power states
system.mem_ctrls_0.memoryStateTime::REF    3171740000                       # Time in different power states
system.mem_ctrls_0.memoryStateTime::PRE_PDN            0                       # Time in different power states
system.mem_ctrls_0.memoryStateTime::ACT     338699000                       # Time in different power states
system.mem_ctrls_0.memoryStateTime::ACT_PDN            0                       # Time in different power states
system.mem_ctrls_1.actEnergy                  1239840                       # Energy for activate commands per rank (pJ)
system.mem_ctrls_1.preEnergy                   676500                       # Energy for precharge commands per rank (pJ)
system.mem_ctrls_1.readEnergy                 9804600                       # Energy for read commands per rank (pJ)
system.mem_ctrls_1.writeEnergy                      0                       # Energy for write commands per rank (pJ)
system.mem_ctrls_1.refreshEnergy           6203923440                       # Energy for refresh commands per rank (pJ)
system.mem_ctrls_1.actBackEnergy           2169085410                       # Energy for active background per rank (pJ)
system.mem_ctrls_1.preBackEnergy          55088130750                       # Energy for precharge background per rank (pJ)
system.mem_ctrls_1.totalEnergy            63472860540                       # Total energy per rank (pJ)
system.mem_ctrls_1.averagePower            668.242794                       # Core power per rank (mW)
system.mem_ctrls_1.memoryStateTime::IDLE  91645324750                       # Time in different power states
system.mem_ctrls_1.memoryStateTime::REF    3171740000                       # Time in different power states
system.mem_ctrls_1.memoryStateTime::PRE_PDN            0                       # Time in different power states
system.mem_ctrls_1.memoryStateTime::ACT     167901750                       # Time in different power states
system.mem_ctrls_1.memoryStateTime::ACT_PDN            0                       # Time in different power states
system.cpu.branchPred.lookups                67452933                       # Number of BP lookups
system.cpu.branchPred.condPredicted          61447454                       # Number of conditional branches predicted
system.cpu.branchPred.condIncorrect            410944                       # Number of conditional branches incorrect
system.cpu.branchPred.BTBLookups             38880806                       # Number of BTB lookups
system.cpu.branchPred.BTBHits                38004970                       # Number of BTB hits
system.cpu.branchPred.BTBCorrect                    0                       # Number of correct BTB predictions (this stat may not work properly.
system.cpu.branchPred.BTBHitPct             97.747382                       # BTB Hit Percentage
system.cpu.branchPred.usedRAS                 2711670                       # Number of times the RAS was used to get a target.
system.cpu.branchPred.RASInCorrect             107581                       # Number of incorrect RAS predictions.
system.cpu_voltage_domain.voltage                   1                       # Voltage in Volts
system.cpu_clk_domain.clock                       500                       # Clock period in ticks
system.cpu.dstage2_mmu.stage2_tlb.cptwalker.walks            0                       # Table walker walks requested
system.cpu.dstage2_mmu.stage2_tlb.cptwalker.walkRequestOrigin_Requested::Data            0                       # Table walker requests started/completed, data/inst
system.cpu.dstage2_mmu.stage2_tlb.cptwalker.walkRequestOrigin_Requested::Inst            0                       # Table walker requests started/completed, data/inst
system.cpu.dstage2_mmu.stage2_tlb.cptwalker.walkRequestOrigin_Requested::total            0                       # Table walker requests started/completed, data/inst
system.cpu.dstage2_mmu.stage2_tlb.cptwalker.walkRequestOrigin_Completed::Data            0                       # Table walker requests started/completed, data/inst
system.cpu.dstage2_mmu.stage2_tlb.cptwalker.walkRequestOrigin_Completed::Inst            0                       # Table walker requests started/completed, data/inst
system.cpu.dstage2_mmu.stage2_tlb.cptwalker.walkRequestOrigin_Completed::total            0                       # Table walker requests started/completed, data/inst
system.cpu.dstage2_mmu.stage2_tlb.cptwalker.walkRequestOrigin::total            0                       # Table walker requests started/completed, data/inst
system.cpu.dstage2_mmu.stage2_tlb.walker.walks            0                       # Table walker walks requested
system.cpu.dstage2_mmu.stage2_tlb.walker.walkRequestOrigin_Requested::Data            0                       # Table walker requests started/completed, data/inst
system.cpu.dstage2_mmu.stage2_tlb.walker.walkRequestOrigin_Requested::Inst            0                       # Table walker requests started/completed, data/inst
system.cpu.dstage2_mmu.stage2_tlb.walker.walkRequestOrigin_Requested::total            0                       # Table walker requests started/completed, data/inst
system.cpu.dstage2_mmu.stage2_tlb.walker.walkRequestOrigin_Completed::Data            0                       # Table walker requests started/completed, data/inst
system.cpu.dstage2_mmu.stage2_tlb.walker.walkRequestOrigin_Completed::Inst            0                       # Table walker requests started/completed, data/inst
system.cpu.dstage2_mmu.stage2_tlb.walker.walkRequestOrigin_Completed::total            0                       # Table walker requests started/completed, data/inst
system.cpu.dstage2_mmu.stage2_tlb.walker.walkRequestOrigin::total            0                       # Table walker requests started/completed, data/inst
system.cpu.dstage2_mmu.stage2_tlb.inst_hits            0                       # ITB inst hits
system.cpu.dstage2_mmu.stage2_tlb.inst_misses            0                       # ITB inst misses
system.cpu.dstage2_mmu.stage2_tlb.read_hits            0                       # DTB read hits
system.cpu.dstage2_mmu.stage2_tlb.read_misses            0                       # DTB read misses
system.cpu.dstage2_mmu.stage2_tlb.write_hits            0                       # DTB write hits
system.cpu.dstage2_mmu.stage2_tlb.write_misses            0                       # DTB write misses
system.cpu.dstage2_mmu.stage2_tlb.flush_tlb            0                       # Number of times complete TLB was flushed
system.cpu.dstage2_mmu.stage2_tlb.flush_tlb_mva            0                       # Number of times TLB was flushed by MVA
system.cpu.dstage2_mmu.stage2_tlb.flush_tlb_mva_asid            0                       # Number of times TLB was flushed by MVA & ASID
system.cpu.dstage2_mmu.stage2_tlb.flush_tlb_asid            0                       # Number of times TLB was flushed by ASID
system.cpu.dstage2_mmu.stage2_tlb.flush_entries            0                       # Number of entries that have been flushed from TLB
system.cpu.dstage2_mmu.stage2_tlb.align_faults            0                       # Number of TLB faults due to alignment restrictions
system.cpu.dstage2_mmu.stage2_tlb.prefetch_faults            0                       # Number of TLB faults due to prefetch
system.cpu.dstage2_mmu.stage2_tlb.domain_faults            0                       # Number of TLB faults due to domain restrictions
system.cpu.dstage2_mmu.stage2_tlb.perms_faults            0                       # Number of TLB faults due to permissions restrictions
system.cpu.dstage2_mmu.stage2_tlb.read_accesses            0                       # DTB read accesses
system.cpu.dstage2_mmu.stage2_tlb.write_accesses            0                       # DTB write accesses
system.cpu.dstage2_mmu.stage2_tlb.inst_accesses            0                       # ITB inst accesses
system.cpu.dstage2_mmu.stage2_tlb.hits              0                       # DTB hits
system.cpu.dstage2_mmu.stage2_tlb.misses            0                       # DTB misses
system.cpu.dstage2_mmu.stage2_tlb.accesses            0                       # DTB accesses
system.cpu.dtb.cptwalker.walks                      0                       # Table walker walks requested
system.cpu.dtb.cptwalker.walkRequestOrigin_Requested::Data            0                       # Table walker requests started/completed, data/inst
system.cpu.dtb.cptwalker.walkRequestOrigin_Requested::Inst            0                       # Table walker requests started/completed, data/inst
system.cpu.dtb.cptwalker.walkRequestOrigin_Requested::total            0                       # Table walker requests started/completed, data/inst
system.cpu.dtb.cptwalker.walkRequestOrigin_Completed::Data            0                       # Table walker requests started/completed, data/inst
system.cpu.dtb.cptwalker.walkRequestOrigin_Completed::Inst            0                       # Table walker requests started/completed, data/inst
system.cpu.dtb.cptwalker.walkRequestOrigin_Completed::total            0                       # Table walker requests started/completed, data/inst
system.cpu.dtb.cptwalker.walkRequestOrigin::total            0                       # Table walker requests started/completed, data/inst
system.cpu.dtb.walker.walks                         0                       # Table walker walks requested
system.cpu.dtb.walker.walkRequestOrigin_Requested::Data            0                       # Table walker requests started/completed, data/inst
system.cpu.dtb.walker.walkRequestOrigin_Requested::Inst            0                       # Table walker requests started/completed, data/inst
system.cpu.dtb.walker.walkRequestOrigin_Requested::total            0                       # Table walker requests started/completed, data/inst
system.cpu.dtb.walker.walkRequestOrigin_Completed::Data            0                       # Table walker requests started/completed, data/inst
system.cpu.dtb.walker.walkRequestOrigin_Completed::Inst            0                       # Table walker requests started/completed, data/inst
system.cpu.dtb.walker.walkRequestOrigin_Completed::total            0                       # Table walker requests started/completed, data/inst
system.cpu.dtb.walker.walkRequestOrigin::total            0                       # Table walker requests started/completed, data/inst
system.cpu.dtb.inst_hits                            0                       # ITB inst hits
system.cpu.dtb.inst_misses                          0                       # ITB inst misses
system.cpu.dtb.read_hits                            0                       # DTB read hits
system.cpu.dtb.read_misses                          0                       # DTB read misses
system.cpu.dtb.write_hits                           0                       # DTB write hits
system.cpu.dtb.write_misses                         0                       # DTB write misses
system.cpu.dtb.flush_tlb                            0                       # Number of times complete TLB was flushed
system.cpu.dtb.flush_tlb_mva                        0                       # Number of times TLB was flushed by MVA
system.cpu.dtb.flush_tlb_mva_asid                   0                       # Number of times TLB was flushed by MVA & ASID
system.cpu.dtb.flush_tlb_asid                       0                       # Number of times TLB was flushed by ASID
system.cpu.dtb.flush_entries                        0                       # Number of entries that have been flushed from TLB
system.cpu.dtb.align_faults                         0                       # Number of TLB faults due to alignment restrictions
system.cpu.dtb.prefetch_faults                      0                       # Number of TLB faults due to prefetch
system.cpu.dtb.domain_faults                        0                       # Number of TLB faults due to domain restrictions
system.cpu.dtb.perms_faults                         0                       # Number of TLB faults due to permissions restrictions
system.cpu.dtb.read_accesses                        0                       # DTB read accesses
system.cpu.dtb.write_accesses                       0                       # DTB write accesses
system.cpu.dtb.inst_accesses                        0                       # ITB inst accesses
system.cpu.dtb.hits                                 0                       # DTB hits
system.cpu.dtb.misses                               0                       # DTB misses
system.cpu.dtb.accesses                             0                       # DTB accesses
system.cpu.istage2_mmu.stage2_tlb.cptwalker.walks            0                       # Table walker walks requested
system.cpu.istage2_mmu.stage2_tlb.cptwalker.walkRequestOrigin_Requested::Data            0                       # Table walker requests started/completed, data/inst
system.cpu.istage2_mmu.stage2_tlb.cptwalker.walkRequestOrigin_Requested::Inst            0                       # Table walker requests started/completed, data/inst
system.cpu.istage2_mmu.stage2_tlb.cptwalker.walkRequestOrigin_Requested::total            0                       # Table walker requests started/completed, data/inst
system.cpu.istage2_mmu.stage2_tlb.cptwalker.walkRequestOrigin_Completed::Data            0                       # Table walker requests started/completed, data/inst
system.cpu.istage2_mmu.stage2_tlb.cptwalker.walkRequestOrigin_Completed::Inst            0                       # Table walker requests started/completed, data/inst
system.cpu.istage2_mmu.stage2_tlb.cptwalker.walkRequestOrigin_Completed::total            0                       # Table walker requests started/completed, data/inst
system.cpu.istage2_mmu.stage2_tlb.cptwalker.walkRequestOrigin::total            0                       # Table walker requests started/completed, data/inst
system.cpu.istage2_mmu.stage2_tlb.walker.walks            0                       # Table walker walks requested
system.cpu.istage2_mmu.stage2_tlb.walker.walkRequestOrigin_Requested::Data            0                       # Table walker requests started/completed, data/inst
system.cpu.istage2_mmu.stage2_tlb.walker.walkRequestOrigin_Requested::Inst            0                       # Table walker requests started/completed, data/inst
system.cpu.istage2_mmu.stage2_tlb.walker.walkRequestOrigin_Requested::total            0                       # Table walker requests started/completed, data/inst
system.cpu.istage2_mmu.stage2_tlb.walker.walkRequestOrigin_Completed::Data            0                       # Table walker requests started/completed, data/inst
system.cpu.istage2_mmu.stage2_tlb.walker.walkRequestOrigin_Completed::Inst            0                       # Table walker requests started/completed, data/inst
system.cpu.istage2_mmu.stage2_tlb.walker.walkRequestOrigin_Completed::total            0                       # Table walker requests started/completed, data/inst
system.cpu.istage2_mmu.stage2_tlb.walker.walkRequestOrigin::total            0                       # Table walker requests started/completed, data/inst
system.cpu.istage2_mmu.stage2_tlb.inst_hits            0                       # ITB inst hits
system.cpu.istage2_mmu.stage2_tlb.inst_misses            0                       # ITB inst misses
system.cpu.istage2_mmu.stage2_tlb.read_hits            0                       # DTB read hits
system.cpu.istage2_mmu.stage2_tlb.read_misses            0                       # DTB read misses
system.cpu.istage2_mmu.stage2_tlb.write_hits            0                       # DTB write hits
system.cpu.istage2_mmu.stage2_tlb.write_misses            0                       # DTB write misses
system.cpu.istage2_mmu.stage2_tlb.flush_tlb            0                       # Number of times complete TLB was flushed
system.cpu.istage2_mmu.stage2_tlb.flush_tlb_mva            0                       # Number of times TLB was flushed by MVA
system.cpu.istage2_mmu.stage2_tlb.flush_tlb_mva_asid            0                       # Number of times TLB was flushed by MVA & ASID
system.cpu.istage2_mmu.stage2_tlb.flush_tlb_asid            0                       # Number of times TLB was flushed by ASID
system.cpu.istage2_mmu.stage2_tlb.flush_entries            0                       # Number of entries that have been flushed from TLB
system.cpu.istage2_mmu.stage2_tlb.align_faults            0                       # Number of TLB faults due to alignment restrictions
system.cpu.istage2_mmu.stage2_tlb.prefetch_faults            0                       # Number of TLB faults due to prefetch
system.cpu.istage2_mmu.stage2_tlb.domain_faults            0                       # Number of TLB faults due to domain restrictions
system.cpu.istage2_mmu.stage2_tlb.perms_faults            0                       # Number of TLB faults due to permissions restrictions
system.cpu.istage2_mmu.stage2_tlb.read_accesses            0                       # DTB read accesses
system.cpu.istage2_mmu.stage2_tlb.write_accesses            0                       # DTB write accesses
system.cpu.istage2_mmu.stage2_tlb.inst_accesses            0                       # ITB inst accesses
system.cpu.istage2_mmu.stage2_tlb.hits              0                       # DTB hits
system.cpu.istage2_mmu.stage2_tlb.misses            0                       # DTB misses
system.cpu.istage2_mmu.stage2_tlb.accesses            0                       # DTB accesses
system.cpu.itb.cptwalker.walks                      0                       # Table walker walks requested
system.cpu.itb.cptwalker.walkRequestOrigin_Requested::Data            0                       # Table walker requests started/completed, data/inst
system.cpu.itb.cptwalker.walkRequestOrigin_Requested::Inst            0                       # Table walker requests started/completed, data/inst
system.cpu.itb.cptwalker.walkRequestOrigin_Requested::total            0                       # Table walker requests started/completed, data/inst
system.cpu.itb.cptwalker.walkRequestOrigin_Completed::Data            0                       # Table walker requests started/completed, data/inst
system.cpu.itb.cptwalker.walkRequestOrigin_Completed::Inst            0                       # Table walker requests started/completed, data/inst
system.cpu.itb.cptwalker.walkRequestOrigin_Completed::total            0                       # Table walker requests started/completed, data/inst
system.cpu.itb.cptwalker.walkRequestOrigin::total            0                       # Table walker requests started/completed, data/inst
system.cpu.itb.walker.walks                         0                       # Table walker walks requested
system.cpu.itb.walker.walkRequestOrigin_Requested::Data            0                       # Table walker requests started/completed, data/inst
system.cpu.itb.walker.walkRequestOrigin_Requested::Inst            0                       # Table walker requests started/completed, data/inst
system.cpu.itb.walker.walkRequestOrigin_Requested::total            0                       # Table walker requests started/completed, data/inst
system.cpu.itb.walker.walkRequestOrigin_Completed::Data            0                       # Table walker requests started/completed, data/inst
system.cpu.itb.walker.walkRequestOrigin_Completed::Inst            0                       # Table walker requests started/completed, data/inst
system.cpu.itb.walker.walkRequestOrigin_Completed::total            0                       # Table walker requests started/completed, data/inst
system.cpu.itb.walker.walkRequestOrigin::total            0                       # Table walker requests started/completed, data/inst
system.cpu.itb.inst_hits                            0                       # ITB inst hits
system.cpu.itb.inst_misses                          0                       # ITB inst misses
system.cpu.itb.read_hits                            0                       # DTB read hits
system.cpu.itb.read_misses                          0                       # DTB read misses
system.cpu.itb.write_hits                           0                       # DTB write hits
system.cpu.itb.write_misses                         0                       # DTB write misses
system.cpu.itb.flush_tlb                            0                       # Number of times complete TLB was flushed
system.cpu.itb.flush_tlb_mva                        0                       # Number of times TLB was flushed by MVA
system.cpu.itb.flush_tlb_mva_asid                   0                       # Number of times TLB was flushed by MVA & ASID
system.cpu.itb.flush_tlb_asid                       0                       # Number of times TLB was flushed by ASID
system.cpu.itb.flush_entries                        0                       # Number of entries that have been flushed from TLB
system.cpu.itb.align_faults                         0                       # Number of TLB faults due to alignment restrictions
system.cpu.itb.prefetch_faults                      0                       # Number of TLB faults due to prefetch
system.cpu.itb.domain_faults                        0                       # Number of TLB faults due to domain restrictions
system.cpu.itb.perms_faults                         0                       # Number of TLB faults due to permissions restrictions
system.cpu.itb.read_accesses                        0                       # DTB read accesses
system.cpu.itb.write_accesses                       0                       # DTB write accesses
system.cpu.itb.inst_accesses                        0                       # ITB inst accesses
system.cpu.itb.hits                                 0                       # DTB hits
system.cpu.itb.misses                               0                       # DTB misses
system.cpu.itb.accesses                             0                       # DTB accesses
system.cpu.workload.num_syscalls                   16                       # Number of system calls
system.cpu.numCycles                        189970239                       # number of cpu cycles simulated
system.cpu.numWorkItemsStarted                      0                       # number of work items this cpu started
system.cpu.numWorkItemsCompleted                    0                       # number of work items this cpu completed
system.cpu.fetch.icacheStallCycles           69047813                       # Number of cycles fetch is stalled on an Icache miss
system.cpu.fetch.Insts                      440105617                       # Number of instructions fetch has processed
system.cpu.fetch.Branches                    67452933                       # Number of branches that fetch encountered
system.cpu.fetch.predictedBranches           40716640                       # Number of branches that fetch has predicted taken
system.cpu.fetch.Cycles                     120437134                       # Number of cycles fetch has run and was not squashing or blocked
system.cpu.fetch.SquashCycles                  831315                       # Number of cycles fetch has spent squashing
system.cpu.fetch.MiscStallCycles                  103                       # Number of cycles fetch has spent waiting on interrupts, or bad addresses, or out of MSHRs
system.cpu.fetch.PendingTrapStallCycles          2116                       # Number of stall cycles due to pending traps
system.cpu.fetch.IcacheWaitRetryStallCycles            2                       # Number of stall cycles due to full MSHR
system.cpu.fetch.CacheLines                  68843663                       # Number of cache lines fetched
system.cpu.fetch.IcacheSquashes                179023                       # Number of outstanding Icache misses that were squashed
system.cpu.fetch.rateDist::samples          189902825                       # Number of instructions fetched each cycle (Total)
system.cpu.fetch.rateDist::mean              2.556056                       # Number of instructions fetched each cycle (Total)
system.cpu.fetch.rateDist::stdev             3.159624                       # Number of instructions fetched each cycle (Total)
system.cpu.fetch.rateDist::underflows               0      0.00%      0.00% # Number of instructions fetched each cycle (Total)
system.cpu.fetch.rateDist::0                 77362219     40.74%     40.74% # Number of instructions fetched each cycle (Total)
system.cpu.fetch.rateDist::1                 30482967     16.05%     56.79% # Number of instructions fetched each cycle (Total)
system.cpu.fetch.rateDist::2                 23548387     12.40%     69.19% # Number of instructions fetched each cycle (Total)
system.cpu.fetch.rateDist::3                  4690452      2.47%     71.66% # Number of instructions fetched each cycle (Total)
system.cpu.fetch.rateDist::4                  2939180      1.55%     73.21% # Number of instructions fetched each cycle (Total)
system.cpu.fetch.rateDist::5                  6141327      3.23%     76.44% # Number of instructions fetched each cycle (Total)
system.cpu.fetch.rateDist::6                  2567484      1.35%     77.79% # Number of instructions fetched each cycle (Total)
system.cpu.fetch.rateDist::7                  1483569      0.78%     78.57% # Number of instructions fetched each cycle (Total)
system.cpu.fetch.rateDist::8                 40687240     21.43%    100.00% # Number of instructions fetched each cycle (Total)
system.cpu.fetch.rateDist::overflows                0      0.00%    100.00% # Number of instructions fetched each cycle (Total)
system.cpu.fetch.rateDist::min_value                0                       # Number of instructions fetched each cycle (Total)
system.cpu.fetch.rateDist::max_value                8                       # Number of instructions fetched each cycle (Total)
system.cpu.fetch.rateDist::total            189902825                       # Number of instructions fetched each cycle (Total)
system.cpu.fetch.branchRate                  0.355071                       # Number of branch fetches per cycle
system.cpu.fetch.rate                        2.316708                       # Number of inst fetches per cycle
system.cpu.decode.IdleCycles                 63111558                       # Number of cycles decode is idle
system.cpu.decode.BlockedCycles              20909477                       # Number of cycles decode is blocked
system.cpu.decode.RunCycles                  98591515                       # Number of cycles decode is running
system.cpu.decode.UnblockCycles               6875706                       # Number of cycles decode is unblocking
system.cpu.decode.SquashCycles                 414569                       # Number of cycles decode is squashing
system.cpu.decode.BranchResolved              3487042                       # Number of times decode resolved a branch
system.cpu.decode.BranchMispred                  1120                       # Number of times decode detected a branch misprediction
system.cpu.decode.DecodedInsts              481773298                       # Number of instructions handled by decode
system.cpu.decode.SquashedInsts                  3801                       # Number of squashed instructions handled by decode
system.cpu.rename.SquashCycles                 414569                       # Number of cycles rename is squashing
system.cpu.rename.IdleCycles                 66166188                       # Number of cycles rename is idle
system.cpu.rename.BlockCycles                 3542341                       # Number of cycles rename is blocking
system.cpu.rename.serializeStallCycles          23281                       # count of cycles rename stalled for serializing inst
system.cpu.rename.RunCycles                 102315378                       # Number of cycles rename is running
system.cpu.rename.UnblockCycles              17441068                       # Number of cycles rename is unblocking
system.cpu.rename.RenamedInsts              480467049                       # Number of instructions processed by rename
system.cpu.rename.ROBFullEvents                101674                       # Number of times rename has blocked due to ROB full
system.cpu.rename.IQFullEvents               15473354                       # Number of times rename has blocked due to IQ full
system.cpu.rename.LQFullEvents                 113331                       # Number of times rename has blocked due to LQ full
system.cpu.rename.SQFullEvents                 312986                       # Number of times rename has blocked due to SQ full
system.cpu.rename.RenamedOperands           589652713                       # Number of destination operands rename has renamed
system.cpu.rename.RenameLookups            2181238770                       # Number of register rename lookups that rename has made
system.cpu.rename.int_rename_lookups        640680793                       # Number of integer rename lookups
system.cpu.rename.fp_rename_lookups                56                       # Number of floating rename lookups
system.cpu.rename.CommittedMaps             567489135                       # Number of HB maps that are committed
system.cpu.rename.UndoneMaps                 22163578                       # Number of HB maps that are undone due to squashing
system.cpu.rename.serializingInsts                444                       # count of serializing insts renamed
system.cpu.rename.tempSerializingInsts            439                       # count of temporary serializing insts renamed
system.cpu.rename.skidInsts                  36432344                       # count of insts added to the skid buffer
system.cpu.memDep0.insertedLoads             39038009                       # Number of loads inserted to the mem dependence unit.
system.cpu.memDep0.insertedStores            39378042                       # Number of stores inserted to the mem dependence unit.
system.cpu.memDep0.conflictingLoads           2619999                       # Number of conflicting loads.
system.cpu.memDep0.conflictingStores          7590604                       # Number of conflicting stores.
system.cpu.iq.iqInstsAdded                  477119496                       # Number of instructions added to the IQ (excludes non-spec)
system.cpu.iq.iqNonSpecInstsAdded                 769                       # Number of non-speculative instructions added to the IQ
system.cpu.iq.iqInstsIssued                 471301642                       # Number of instructions issued
system.cpu.iq.iqSquashedInstsIssued            124106                       # Number of squashed instructions issued
system.cpu.iq.iqSquashedInstsExamined        13582529                       # Number of squashed instructions iterated over during squash; mainly for profiling
system.cpu.iq.iqSquashedOperandsExamined     39374566                       # Number of squashed operands that are examined and possibly removed from graph
system.cpu.iq.iqSquashedNonSpecRemoved             61                       # Number of squashed non-spec instructions that were removed
system.cpu.iq.issued_per_cycle::samples     189902825                       # Number of insts issued each cycle
system.cpu.iq.issued_per_cycle::mean         2.481804                       # Number of insts issued each cycle
system.cpu.iq.issued_per_cycle::stdev        1.748590                       # Number of insts issued each cycle
system.cpu.iq.issued_per_cycle::underflows            0      0.00%      0.00% # Number of insts issued each cycle
system.cpu.iq.issued_per_cycle::0            25638930     13.50%     13.50% # Number of insts issued each cycle
system.cpu.iq.issued_per_cycle::1            37466155     19.73%     33.23% # Number of insts issued each cycle
system.cpu.iq.issued_per_cycle::2            41510706     21.86%     55.09% # Number of insts issued each cycle
system.cpu.iq.issued_per_cycle::3            28388127     14.95%     70.04% # Number of insts issued each cycle
system.cpu.iq.issued_per_cycle::4            32991380     17.37%     87.41% # Number of insts issued each cycle
system.cpu.iq.issued_per_cycle::5            13700231      7.21%     94.62% # Number of insts issued each cycle
system.cpu.iq.issued_per_cycle::6             7406303      3.90%     98.53% # Number of insts issued each cycle
system.cpu.iq.issued_per_cycle::7             1662743      0.88%     99.40% # Number of insts issued each cycle
system.cpu.iq.issued_per_cycle::8             1138250      0.60%    100.00% # Number of insts issued each cycle
system.cpu.iq.issued_per_cycle::overflows            0      0.00%    100.00% # Number of insts issued each cycle
system.cpu.iq.issued_per_cycle::min_value            0                       # Number of insts issued each cycle
system.cpu.iq.issued_per_cycle::max_value            8                       # Number of insts issued each cycle
system.cpu.iq.issued_per_cycle::total       189902825                       # Number of insts issued each cycle
system.cpu.iq.fu_full::No_OpClass                   0      0.00%      0.00% # attempts to use FU when none available
system.cpu.iq.fu_full::IntAlu                 4046283     80.14%     80.14% # attempts to use FU when none available
system.cpu.iq.fu_full::IntMult                      3      0.00%     80.14% # attempts to use FU when none available
system.cpu.iq.fu_full::IntDiv                       0      0.00%     80.14% # attempts to use FU when none available
system.cpu.iq.fu_full::FloatAdd                     0      0.00%     80.14% # attempts to use FU when none available
system.cpu.iq.fu_full::FloatCmp                     0      0.00%     80.14% # attempts to use FU when none available
system.cpu.iq.fu_full::FloatCvt                     0      0.00%     80.14% # attempts to use FU when none available
system.cpu.iq.fu_full::FloatMult                    0      0.00%     80.14% # attempts to use FU when none available
system.cpu.iq.fu_full::FloatDiv                     0      0.00%     80.14% # attempts to use FU when none available
system.cpu.iq.fu_full::FloatSqrt                    0      0.00%     80.14% # attempts to use FU when none available
system.cpu.iq.fu_full::SimdAdd                      0      0.00%     80.14% # attempts to use FU when none available
system.cpu.iq.fu_full::SimdAddAcc                   0      0.00%     80.14% # attempts to use FU when none available
system.cpu.iq.fu_full::SimdAlu                      0      0.00%     80.14% # attempts to use FU when none available
system.cpu.iq.fu_full::SimdCmp                      0      0.00%     80.14% # attempts to use FU when none available
system.cpu.iq.fu_full::SimdCvt                      0      0.00%     80.14% # attempts to use FU when none available
system.cpu.iq.fu_full::SimdMisc                     0      0.00%     80.14% # attempts to use FU when none available
system.cpu.iq.fu_full::SimdMult                     0      0.00%     80.14% # attempts to use FU when none available
system.cpu.iq.fu_full::SimdMultAcc                  0      0.00%     80.14% # attempts to use FU when none available
system.cpu.iq.fu_full::SimdShift                    0      0.00%     80.14% # attempts to use FU when none available
system.cpu.iq.fu_full::SimdShiftAcc                 0      0.00%     80.14% # attempts to use FU when none available
system.cpu.iq.fu_full::SimdSqrt                     0      0.00%     80.14% # attempts to use FU when none available
system.cpu.iq.fu_full::SimdFloatAdd                 0      0.00%     80.14% # attempts to use FU when none available
system.cpu.iq.fu_full::SimdFloatAlu                 0      0.00%     80.14% # attempts to use FU when none available
system.cpu.iq.fu_full::SimdFloatCmp                 0      0.00%     80.14% # attempts to use FU when none available
system.cpu.iq.fu_full::SimdFloatCvt                 0      0.00%     80.14% # attempts to use FU when none available
system.cpu.iq.fu_full::SimdFloatDiv                 0      0.00%     80.14% # attempts to use FU when none available
system.cpu.iq.fu_full::SimdFloatMisc                0      0.00%     80.14% # attempts to use FU when none available
system.cpu.iq.fu_full::SimdFloatMult                0      0.00%     80.14% # attempts to use FU when none available
system.cpu.iq.fu_full::SimdFloatMultAcc             0      0.00%     80.14% # attempts to use FU when none available
system.cpu.iq.fu_full::SimdFloatSqrt                0      0.00%     80.14% # attempts to use FU when none available
system.cpu.iq.fu_full::MemRead                 562052     11.13%     91.27% # attempts to use FU when none available
system.cpu.iq.fu_full::MemWrite                440960      8.73%    100.00% # attempts to use FU when none available
system.cpu.iq.fu_full::IprAccess                    0      0.00%    100.00% # attempts to use FU when none available
system.cpu.iq.fu_full::InstPrefetch                 0      0.00%    100.00% # attempts to use FU when none available
system.cpu.iq.FU_type_0::No_OpClass                 0      0.00%      0.00% # Type of FU issued
system.cpu.iq.FU_type_0::IntAlu             390881967     82.94%     82.94% # Type of FU issued
system.cpu.iq.FU_type_0::IntMult              1599574      0.34%     83.28% # Type of FU issued
system.cpu.iq.FU_type_0::IntDiv                     0      0.00%     83.28% # Type of FU issued
system.cpu.iq.FU_type_0::FloatAdd                   0      0.00%     83.28% # Type of FU issued
system.cpu.iq.FU_type_0::FloatCmp                   0      0.00%     83.28% # Type of FU issued
system.cpu.iq.FU_type_0::FloatCvt                   0      0.00%     83.28% # Type of FU issued
system.cpu.iq.FU_type_0::FloatMult                  0      0.00%     83.28% # Type of FU issued
system.cpu.iq.FU_type_0::FloatDiv                   0      0.00%     83.28% # Type of FU issued
system.cpu.iq.FU_type_0::FloatSqrt                  0      0.00%     83.28% # Type of FU issued
system.cpu.iq.FU_type_0::SimdAdd                    0      0.00%     83.28% # Type of FU issued
system.cpu.iq.FU_type_0::SimdAddAcc                 0      0.00%     83.28% # Type of FU issued
system.cpu.iq.FU_type_0::SimdAlu                    0      0.00%     83.28% # Type of FU issued
system.cpu.iq.FU_type_0::SimdCmp                    0      0.00%     83.28% # Type of FU issued
system.cpu.iq.FU_type_0::SimdCvt                    0      0.00%     83.28% # Type of FU issued
system.cpu.iq.FU_type_0::SimdMisc                   0      0.00%     83.28% # Type of FU issued
system.cpu.iq.FU_type_0::SimdMult                   0      0.00%     83.28% # Type of FU issued
system.cpu.iq.FU_type_0::SimdMultAcc                0      0.00%     83.28% # Type of FU issued
system.cpu.iq.FU_type_0::SimdShift                  0      0.00%     83.28% # Type of FU issued
system.cpu.iq.FU_type_0::SimdShiftAcc               0      0.00%     83.28% # Type of FU issued
system.cpu.iq.FU_type_0::SimdSqrt                   0      0.00%     83.28% # Type of FU issued
system.cpu.iq.FU_type_0::SimdFloatAdd               0      0.00%     83.28% # Type of FU issued
system.cpu.iq.FU_type_0::SimdFloatAlu               0      0.00%     83.28% # Type of FU issued
system.cpu.iq.FU_type_0::SimdFloatCmp               0      0.00%     83.28% # Type of FU issued
system.cpu.iq.FU_type_0::SimdFloatCvt               0      0.00%     83.28% # Type of FU issued
system.cpu.iq.FU_type_0::SimdFloatDiv               0      0.00%     83.28% # Type of FU issued
system.cpu.iq.FU_type_0::SimdFloatMisc              3      0.00%     83.28% # Type of FU issued
system.cpu.iq.FU_type_0::SimdFloatMult              0      0.00%     83.28% # Type of FU issued
system.cpu.iq.FU_type_0::SimdFloatMultAcc            0      0.00%     83.28% # Type of FU issued
system.cpu.iq.FU_type_0::SimdFloatSqrt              0      0.00%     83.28% # Type of FU issued
system.cpu.iq.FU_type_0::MemRead             40104258      8.51%     91.79% # Type of FU issued
system.cpu.iq.FU_type_0::MemWrite            38715840      8.21%    100.00% # Type of FU issued
system.cpu.iq.FU_type_0::IprAccess                  0      0.00%    100.00% # Type of FU issued
system.cpu.iq.FU_type_0::InstPrefetch               0      0.00%    100.00% # Type of FU issued
system.cpu.iq.FU_type_0::total              471301642                       # Type of FU issued
system.cpu.iq.rate                           2.480924                       # Inst issue rate
system.cpu.iq.fu_busy_cnt                     5049298                       # FU busy when requested
system.cpu.iq.fu_busy_rate                   0.010714                       # FU busy rate (busy events/executed inst)
system.cpu.iq.int_inst_queue_reads         1137679459                       # Number of integer instruction queue reads
system.cpu.iq.int_inst_queue_writes         490709975                       # Number of integer instruction queue writes
system.cpu.iq.int_inst_queue_wakeup_accesses    468730029                       # Number of integer instruction queue wakeup accesses
system.cpu.iq.fp_inst_queue_reads                  54                       # Number of floating instruction queue reads
system.cpu.iq.fp_inst_queue_writes                 80                       # Number of floating instruction queue writes
system.cpu.iq.fp_inst_queue_wakeup_accesses           16                       # Number of floating instruction queue wakeup accesses
system.cpu.iq.int_alu_accesses              476350918                       # Number of integer alu accesses
system.cpu.iq.fp_alu_accesses                      22                       # Number of floating point alu accesses
system.cpu.iew.lsq.thread0.forwLoads          1059127                       # Number of loads that had data forwarded from stores
system.cpu.iew.lsq.thread0.invAddrLoads             0                       # Number of loads ignored due to an invalid address
system.cpu.iew.lsq.thread0.squashedLoads      1339885                       # Number of loads squashed
system.cpu.iew.lsq.thread0.ignoredResponses          657                       # Number of memory responses ignored because the instruction is squashed
system.cpu.iew.lsq.thread0.memOrderViolation         7467                       # Number of memory ordering violations
system.cpu.iew.lsq.thread0.squashedStores      1181305                       # Number of stores squashed
system.cpu.iew.lsq.thread0.invAddrSwpfs             0                       # Number of software prefetches ignored due to an invalid address
system.cpu.iew.lsq.thread0.blockedLoads             0                       # Number of blocked loads due to partial load-store forwarding
system.cpu.iew.lsq.thread0.rescheduledLoads      1497495                       # Number of loads that were rescheduled
system.cpu.iew.lsq.thread0.cacheBlocked         53579                       # Number of times an access to memory failed due to the cache being blocked
system.cpu.iew.iewIdleCycles                        0                       # Number of cycles IEW is idle
system.cpu.iew.iewSquashCycles                 414569                       # Number of cycles IEW is squashing
system.cpu.iew.iewBlockCycles                 2105268                       # Number of cycles IEW is blocking
system.cpu.iew.iewUnblockCycles                241790                       # Number of cycles IEW is unblocking
system.cpu.iew.iewDispatchedInsts           477120410                       # Number of instructions dispatched to IQ
system.cpu.iew.iewDispSquashedInsts             45684                       # Number of squashed instructions skipped by dispatch
system.cpu.iew.iewDispLoadInsts              39038009                       # Number of dispatched load instructions
system.cpu.iew.iewDispStoreInsts             39378042                       # Number of dispatched store instructions
system.cpu.iew.iewDispNonSpecInsts                423                       # Number of dispatched non-speculative instructions
system.cpu.iew.iewIQFullEvents                  77096                       # Number of times the IQ has become full, causing a stall
system.cpu.iew.iewLSQFullEvents                138526                       # Number of times the LSQ has become full, causing a stall
system.cpu.iew.memOrderViolationEvents           7467                       # Number of memory order violations
system.cpu.iew.predictedTakenIncorrect         373416                       # Number of branches that were predicted taken incorrectly
system.cpu.iew.predictedNotTakenIncorrect       103885                       # Number of branches that were predicted not taken incorrectly
system.cpu.iew.branchMispredicts               477301                       # Number of branch mispredicts detected at execute
system.cpu.iew.iewExecutedInsts             470690962                       # Number of executed instructions
system.cpu.iew.iewExecLoadInsts              39927769                       # Number of load instructions executed
system.cpu.iew.iewExecSquashedInsts            610680                       # Number of squashed instructions skipped in execute
system.cpu.iew.exec_swp                             0                       # number of swp insts executed
system.cpu.iew.exec_nop                           145                       # number of nop insts executed
system.cpu.iew.exec_refs                     78454059                       # number of memory reference insts executed
system.cpu.iew.exec_branches                 65102844                       # Number of branches executed
system.cpu.iew.exec_stores                   38526290                       # Number of stores executed
system.cpu.iew.exec_rate                     2.477709                       # Inst execution rate
system.cpu.iew.wb_sent                      468855081                       # cumulative count of insts sent to commit
system.cpu.iew.wb_count                     468730045                       # cumulative count of insts written-back
system.cpu.iew.wb_producers                 287387566                       # num instructions producing a value
system.cpu.iew.wb_consumers                 533535017                       # num instructions consuming a value
system.cpu.iew.wb_penalized                         0                       # number of instrctions required to write to 'other' IQ
system.cpu.iew.wb_rate                       2.467387                       # insts written-back per cycle
system.cpu.iew.wb_fanout                     0.538648                       # average fanout of values written-back
system.cpu.iew.wb_penalized_rate                    0                       # fraction of instructions written-back that wrote to 'other' IQ
system.cpu.commit.commitSquashedInsts        13585591                       # The number of squashed insts skipped by commit
system.cpu.commit.commitNonSpecStalls             708                       # The number of times commit has been forced to stall to communicate backwards
system.cpu.commit.branchMispredicts            409856                       # The number of times a branch was mispredicted
system.cpu.commit.committed_per_cycle::samples    188017718                       # Number of insts commited each cycle
system.cpu.commit.committed_per_cycle::mean     2.465394                       # Number of insts commited each cycle
system.cpu.commit.committed_per_cycle::stdev     2.673884                       # Number of insts commited each cycle
system.cpu.commit.committed_per_cycle::underflows            0      0.00%      0.00% # Number of insts commited each cycle
system.cpu.commit.committed_per_cycle::0     48573674     25.83%     25.83% # Number of insts commited each cycle
system.cpu.commit.committed_per_cycle::1     44046239     23.43%     49.26% # Number of insts commited each cycle
system.cpu.commit.committed_per_cycle::2     42598860     22.66%     71.92% # Number of insts commited each cycle
system.cpu.commit.committed_per_cycle::3      6277626      3.34%     75.26% # Number of insts commited each cycle
system.cpu.commit.committed_per_cycle::4      5726054      3.05%     78.30% # Number of insts commited each cycle
system.cpu.commit.committed_per_cycle::5      2452590      1.30%     79.61% # Number of insts commited each cycle
system.cpu.commit.committed_per_cycle::6      2988528      1.59%     81.20% # Number of insts commited each cycle
system.cpu.commit.committed_per_cycle::7     20470611     10.89%     92.08% # Number of insts commited each cycle
system.cpu.commit.committed_per_cycle::8     14883536      7.92%    100.00% # Number of insts commited each cycle
system.cpu.commit.committed_per_cycle::overflows            0      0.00%    100.00% # Number of insts commited each cycle
system.cpu.commit.committed_per_cycle::min_value            0                       # Number of insts commited each cycle
system.cpu.commit.committed_per_cycle::max_value            8                       # Number of insts commited each cycle
system.cpu.commit.committed_per_cycle::total    188017718                       # Number of insts commited each cycle
system.cpu.commit.committedInsts            421001938                       # Number of instructions committed
system.cpu.commit.committedOps              463537736                       # Number of ops (including micro ops) committed
system.cpu.commit.swp_count                         0                       # Number of s/w prefetches committed
system.cpu.commit.refs                       75894861                       # Number of memory references committed
system.cpu.commit.loads                      37698124                       # Number of loads committed
system.cpu.commit.membars                         346                       # Number of memory barriers committed
system.cpu.commit.branches                   64213436                       # Number of branches committed
system.cpu.commit.fp_insts                         16                       # Number of committed floating point instructions.
system.cpu.commit.int_insts                 405285338                       # Number of committed integer instructions.
system.cpu.commit.function_calls              2889866                       # Number of function calls committed.
system.cpu.commit.op_class_0::No_OpClass            0      0.00%      0.00% # Class of committed instruction
system.cpu.commit.op_class_0::IntAlu        386072798     83.29%     83.29% # Class of committed instruction
system.cpu.commit.op_class_0::IntMult         1570074      0.34%     83.63% # Class of committed instruction
system.cpu.commit.op_class_0::IntDiv                0      0.00%     83.63% # Class of committed instruction
system.cpu.commit.op_class_0::FloatAdd              0      0.00%     83.63% # Class of committed instruction
system.cpu.commit.op_class_0::FloatCmp              0      0.00%     83.63% # Class of committed instruction
system.cpu.commit.op_class_0::FloatCvt              0      0.00%     83.63% # Class of committed instruction
system.cpu.commit.op_class_0::FloatMult             0      0.00%     83.63% # Class of committed instruction
system.cpu.commit.op_class_0::FloatDiv              0      0.00%     83.63% # Class of committed instruction
system.cpu.commit.op_class_0::FloatSqrt             0      0.00%     83.63% # Class of committed instruction
system.cpu.commit.op_class_0::SimdAdd               0      0.00%     83.63% # Class of committed instruction
system.cpu.commit.op_class_0::SimdAddAcc            0      0.00%     83.63% # Class of committed instruction
system.cpu.commit.op_class_0::SimdAlu               0      0.00%     83.63% # Class of committed instruction
system.cpu.commit.op_class_0::SimdCmp               0      0.00%     83.63% # Class of committed instruction
system.cpu.commit.op_class_0::SimdCvt               0      0.00%     83.63% # Class of committed instruction
system.cpu.commit.op_class_0::SimdMisc              0      0.00%     83.63% # Class of committed instruction
system.cpu.commit.op_class_0::SimdMult              0      0.00%     83.63% # Class of committed instruction
system.cpu.commit.op_class_0::SimdMultAcc            0      0.00%     83.63% # Class of committed instruction
system.cpu.commit.op_class_0::SimdShift             0      0.00%     83.63% # Class of committed instruction
system.cpu.commit.op_class_0::SimdShiftAcc            0      0.00%     83.63% # Class of committed instruction
system.cpu.commit.op_class_0::SimdSqrt              0      0.00%     83.63% # Class of committed instruction
system.cpu.commit.op_class_0::SimdFloatAdd            0      0.00%     83.63% # Class of committed instruction
system.cpu.commit.op_class_0::SimdFloatAlu            0      0.00%     83.63% # Class of committed instruction
system.cpu.commit.op_class_0::SimdFloatCmp            0      0.00%     83.63% # Class of committed instruction
system.cpu.commit.op_class_0::SimdFloatCvt            0      0.00%     83.63% # Class of committed instruction
system.cpu.commit.op_class_0::SimdFloatDiv            0      0.00%     83.63% # Class of committed instruction
system.cpu.commit.op_class_0::SimdFloatMisc            3      0.00%     83.63% # Class of committed instruction
system.cpu.commit.op_class_0::SimdFloatMult            0      0.00%     83.63% # Class of committed instruction
system.cpu.commit.op_class_0::SimdFloatMultAcc            0      0.00%     83.63% # Class of committed instruction
system.cpu.commit.op_class_0::SimdFloatSqrt            0      0.00%     83.63% # Class of committed instruction
system.cpu.commit.op_class_0::MemRead        37698124      8.13%     91.76% # Class of committed instruction
system.cpu.commit.op_class_0::MemWrite       38196737      8.24%    100.00% # Class of committed instruction
system.cpu.commit.op_class_0::IprAccess             0      0.00%    100.00% # Class of committed instruction
system.cpu.commit.op_class_0::InstPrefetch            0      0.00%    100.00% # Class of committed instruction
system.cpu.commit.op_class_0::total         463537736                       # Class of committed instruction
system.cpu.commit.bw_lim_events              14883536                       # number cycles where commit BW limit reached
system.cpu.rob.rob_reads                    650257313                       # The number of ROB reads
system.cpu.rob.rob_writes                   956134203                       # The number of ROB writes
system.cpu.timesIdled                             735                       # Number of times that the entire CPU went into an idle state and unscheduled itself
system.cpu.idleCycles                           67392                       # Total number of cycles that the CPU has spent unscheduled due to idling
system.cpu.committedInsts                   421001960                       # Number of Instructions Simulated
system.cpu.committedOps                     463537736                       # Number of Ops (including micro ops) Simulated
system.cpu.cpi                               0.451234                       # CPI: Cycles Per Instruction
system.cpu.cpi_total                         0.451234                       # CPI: Total CPI of All Threads
system.cpu.ipc                               2.216147                       # IPC: Instructions Per Cycle
system.cpu.ipc_total                         2.216147                       # IPC: Total IPC of All Threads
system.cpu.int_regfile_reads                615997978                       # number of integer regfile reads
system.cpu.int_regfile_writes               341142933                       # number of integer regfile writes
system.cpu.fp_regfile_reads                        16                       # number of floating regfile reads
system.cpu.cc_regfile_reads                1528524717                       # number of cc regfile reads
system.cpu.cc_regfile_writes                231773170                       # number of cc regfile writes
system.cpu.misc_regfile_reads                75645366                       # number of misc regfile reads
system.cpu.misc_regfile_writes                    692                       # number of misc regfile writes
system.cpu.dcache.tags.replacements           1195204                       # number of replacements
system.cpu.dcache.tags.tagsinuse           511.876757                       # Cycle average of tags in use
system.cpu.dcache.tags.total_refs            64208667                       # Total number of references to valid blocks.
system.cpu.dcache.tags.sampled_refs           1195716                       # Sample count of references to valid blocks.
system.cpu.dcache.tags.avg_refs             53.698928                       # Average number of references to valid blocks.
system.cpu.dcache.tags.warmup_cycle          42018000                       # Cycle when the warmup percentage was hit.
system.cpu.dcache.tags.occ_blocks::cpu.data   511.876757                       # Average occupied blocks per requestor
system.cpu.dcache.tags.occ_percent::cpu.data     0.999759                       # Average percentage of cache occupancy
system.cpu.dcache.tags.occ_percent::total     0.999759                       # Average percentage of cache occupancy
system.cpu.dcache.tags.occ_task_id_blocks::1024          512                       # Occupied blocks per task id
system.cpu.dcache.tags.age_task_id_blocks_1024::0           60                       # Occupied blocks per task id
system.cpu.dcache.tags.age_task_id_blocks_1024::1          113                       # Occupied blocks per task id
system.cpu.dcache.tags.age_task_id_blocks_1024::2          339                       # Occupied blocks per task id
system.cpu.dcache.tags.occ_task_id_percent::1024            1                       # Percentage of cache occupancy per task id
system.cpu.dcache.tags.tag_accesses         552260460                       # Number of tag accesses
system.cpu.dcache.tags.data_accesses        552260460                       # Number of data accesses
system.cpu.dcache.ReadReq_hits::cpu.data     32268819                       # number of ReadReq hits
system.cpu.dcache.ReadReq_hits::total        32268819                       # number of ReadReq hits
system.cpu.dcache.WriteReq_hits::cpu.data     31939201                       # number of WriteReq hits
system.cpu.dcache.WriteReq_hits::total       31939201                       # number of WriteReq hits
system.cpu.dcache.LoadLockedReq_hits::cpu.data          299                       # number of LoadLockedReq hits
system.cpu.dcache.LoadLockedReq_hits::total          299                       # number of LoadLockedReq hits
system.cpu.dcache.StoreCondReq_hits::cpu.data          345                       # number of StoreCondReq hits
system.cpu.dcache.StoreCondReq_hits::total          345                       # number of StoreCondReq hits
system.cpu.dcache.demand_hits::cpu.data      64208020                       # number of demand (read+write) hits
system.cpu.dcache.demand_hits::total         64208020                       # number of demand (read+write) hits
system.cpu.dcache.overall_hits::cpu.data     64208020                       # number of overall hits
system.cpu.dcache.overall_hits::total        64208020                       # number of overall hits
system.cpu.dcache.ReadReq_misses::cpu.data      4283448                       # number of ReadReq misses
system.cpu.dcache.ReadReq_misses::total       4283448                       # number of ReadReq misses
system.cpu.dcache.WriteReq_misses::cpu.data       390912                       # number of WriteReq misses
system.cpu.dcache.WriteReq_misses::total       390912                       # number of WriteReq misses
system.cpu.dcache.LoadLockedReq_misses::cpu.data           69                       # number of LoadLockedReq misses
system.cpu.dcache.LoadLockedReq_misses::total           69                       # number of LoadLockedReq misses
system.cpu.dcache.demand_misses::cpu.data      4674360                       # number of demand (read+write) misses
system.cpu.dcache.demand_misses::total        4674360                       # number of demand (read+write) misses
system.cpu.dcache.overall_misses::cpu.data      4674360                       # number of overall misses
system.cpu.dcache.overall_misses::total       4674360                       # number of overall misses
system.cpu.dcache.ReadReq_miss_latency::cpu.data  43200936233                       # number of ReadReq miss cycles
system.cpu.dcache.ReadReq_miss_latency::total  43200936233                       # number of ReadReq miss cycles
system.cpu.dcache.WriteReq_miss_latency::cpu.data   5802083053                       # number of WriteReq miss cycles
system.cpu.dcache.WriteReq_miss_latency::total   5802083053                       # number of WriteReq miss cycles
system.cpu.dcache.LoadLockedReq_miss_latency::cpu.data      1008750                       # number of LoadLockedReq miss cycles
system.cpu.dcache.LoadLockedReq_miss_latency::total      1008750                       # number of LoadLockedReq miss cycles
system.cpu.dcache.demand_miss_latency::cpu.data  49003019286                       # number of demand (read+write) miss cycles
system.cpu.dcache.demand_miss_latency::total  49003019286                       # number of demand (read+write) miss cycles
system.cpu.dcache.overall_miss_latency::cpu.data  49003019286                       # number of overall miss cycles
system.cpu.dcache.overall_miss_latency::total  49003019286                       # number of overall miss cycles
system.cpu.dcache.ReadReq_accesses::cpu.data     36552267                       # number of ReadReq accesses(hits+misses)
system.cpu.dcache.ReadReq_accesses::total     36552267                       # number of ReadReq accesses(hits+misses)
system.cpu.dcache.WriteReq_accesses::cpu.data     32330113                       # number of WriteReq accesses(hits+misses)
system.cpu.dcache.WriteReq_accesses::total     32330113                       # number of WriteReq accesses(hits+misses)
system.cpu.dcache.LoadLockedReq_accesses::cpu.data          368                       # number of LoadLockedReq accesses(hits+misses)
system.cpu.dcache.LoadLockedReq_accesses::total          368                       # number of LoadLockedReq accesses(hits+misses)
system.cpu.dcache.StoreCondReq_accesses::cpu.data          345                       # number of StoreCondReq accesses(hits+misses)
system.cpu.dcache.StoreCondReq_accesses::total          345                       # number of StoreCondReq accesses(hits+misses)
system.cpu.dcache.demand_accesses::cpu.data     68882380                       # number of demand (read+write) accesses
system.cpu.dcache.demand_accesses::total     68882380                       # number of demand (read+write) accesses
system.cpu.dcache.overall_accesses::cpu.data     68882380                       # number of overall (read+write) accesses
system.cpu.dcache.overall_accesses::total     68882380                       # number of overall (read+write) accesses
system.cpu.dcache.ReadReq_miss_rate::cpu.data     0.117187                       # miss rate for ReadReq accesses
system.cpu.dcache.ReadReq_miss_rate::total     0.117187                       # miss rate for ReadReq accesses
system.cpu.dcache.WriteReq_miss_rate::cpu.data     0.012091                       # miss rate for WriteReq accesses
system.cpu.dcache.WriteReq_miss_rate::total     0.012091                       # miss rate for WriteReq accesses
system.cpu.dcache.LoadLockedReq_miss_rate::cpu.data     0.187500                       # miss rate for LoadLockedReq accesses
system.cpu.dcache.LoadLockedReq_miss_rate::total     0.187500                       # miss rate for LoadLockedReq accesses
system.cpu.dcache.demand_miss_rate::cpu.data     0.067860                       # miss rate for demand accesses
system.cpu.dcache.demand_miss_rate::total     0.067860                       # miss rate for demand accesses
system.cpu.dcache.overall_miss_rate::cpu.data     0.067860                       # miss rate for overall accesses
system.cpu.dcache.overall_miss_rate::total     0.067860                       # miss rate for overall accesses
system.cpu.dcache.ReadReq_avg_miss_latency::cpu.data 10085.551694                       # average ReadReq miss latency
system.cpu.dcache.ReadReq_avg_miss_latency::total 10085.551694                       # average ReadReq miss latency
system.cpu.dcache.WriteReq_avg_miss_latency::cpu.data 14842.427587                       # average WriteReq miss latency
system.cpu.dcache.WriteReq_avg_miss_latency::total 14842.427587                       # average WriteReq miss latency
system.cpu.dcache.LoadLockedReq_avg_miss_latency::cpu.data 14619.565217                       # average LoadLockedReq miss latency
system.cpu.dcache.LoadLockedReq_avg_miss_latency::total 14619.565217                       # average LoadLockedReq miss latency
system.cpu.dcache.demand_avg_miss_latency::cpu.data 10483.364415                       # average overall miss latency
system.cpu.dcache.demand_avg_miss_latency::total 10483.364415                       # average overall miss latency
system.cpu.dcache.overall_avg_miss_latency::cpu.data 10483.364415                       # average overall miss latency
system.cpu.dcache.overall_avg_miss_latency::total 10483.364415                       # average overall miss latency
system.cpu.dcache.blocked_cycles::no_mshrs       162565                       # number of cycles access was blocked
system.cpu.dcache.blocked_cycles::no_targets            3                       # number of cycles access was blocked
system.cpu.dcache.blocked::no_mshrs             12299                       # number of cycles access was blocked
system.cpu.dcache.blocked::no_targets               1                       # number of cycles access was blocked
system.cpu.dcache.avg_blocked_cycles::no_mshrs    13.217741                       # average number of cycles each access was blocked
system.cpu.dcache.avg_blocked_cycles::no_targets            3                       # average number of cycles each access was blocked
system.cpu.dcache.fast_writes                       0                       # number of fast writes performed
system.cpu.dcache.cache_copies                      0                       # number of cache copies performed
system.cpu.dcache.writebacks::writebacks      1140538                       # number of writebacks
system.cpu.dcache.writebacks::total           1140538                       # number of writebacks
system.cpu.dcache.ReadReq_mshr_hits::cpu.data      3131227                       # number of ReadReq MSHR hits
system.cpu.dcache.ReadReq_mshr_hits::total      3131227                       # number of ReadReq MSHR hits
system.cpu.dcache.WriteReq_mshr_hits::cpu.data       347416                       # number of WriteReq MSHR hits
system.cpu.dcache.WriteReq_mshr_hits::total       347416                       # number of WriteReq MSHR hits
system.cpu.dcache.LoadLockedReq_mshr_hits::cpu.data           69                       # number of LoadLockedReq MSHR hits
system.cpu.dcache.LoadLockedReq_mshr_hits::total           69                       # number of LoadLockedReq MSHR hits
system.cpu.dcache.demand_mshr_hits::cpu.data      3478643                       # number of demand (read+write) MSHR hits
system.cpu.dcache.demand_mshr_hits::total      3478643                       # number of demand (read+write) MSHR hits
system.cpu.dcache.overall_mshr_hits::cpu.data      3478643                       # number of overall MSHR hits
system.cpu.dcache.overall_mshr_hits::total      3478643                       # number of overall MSHR hits
system.cpu.dcache.ReadReq_mshr_misses::cpu.data      1152221                       # number of ReadReq MSHR misses
system.cpu.dcache.ReadReq_mshr_misses::total      1152221                       # number of ReadReq MSHR misses
system.cpu.dcache.WriteReq_mshr_misses::cpu.data        43496                       # number of WriteReq MSHR misses
system.cpu.dcache.WriteReq_mshr_misses::total        43496                       # number of WriteReq MSHR misses
system.cpu.dcache.demand_mshr_misses::cpu.data      1195717                       # number of demand (read+write) MSHR misses
system.cpu.dcache.demand_mshr_misses::total      1195717                       # number of demand (read+write) MSHR misses
system.cpu.dcache.overall_mshr_misses::cpu.data      1195717                       # number of overall MSHR misses
system.cpu.dcache.overall_mshr_misses::total      1195717                       # number of overall MSHR misses
system.cpu.dcache.ReadReq_mshr_miss_latency::cpu.data  13305159763                       # number of ReadReq MSHR miss cycles
system.cpu.dcache.ReadReq_mshr_miss_latency::total  13305159763                       # number of ReadReq MSHR miss cycles
system.cpu.dcache.WriteReq_mshr_miss_latency::cpu.data    626205484                       # number of WriteReq MSHR miss cycles
system.cpu.dcache.WriteReq_mshr_miss_latency::total    626205484                       # number of WriteReq MSHR miss cycles
system.cpu.dcache.demand_mshr_miss_latency::cpu.data  13931365247                       # number of demand (read+write) MSHR miss cycles
system.cpu.dcache.demand_mshr_miss_latency::total  13931365247                       # number of demand (read+write) MSHR miss cycles
system.cpu.dcache.overall_mshr_miss_latency::cpu.data  13931365247                       # number of overall MSHR miss cycles
system.cpu.dcache.overall_mshr_miss_latency::total  13931365247                       # number of overall MSHR miss cycles
system.cpu.dcache.ReadReq_mshr_miss_rate::cpu.data     0.031523                       # mshr miss rate for ReadReq accesses
system.cpu.dcache.ReadReq_mshr_miss_rate::total     0.031523                       # mshr miss rate for ReadReq accesses
system.cpu.dcache.WriteReq_mshr_miss_rate::cpu.data     0.001345                       # mshr miss rate for WriteReq accesses
system.cpu.dcache.WriteReq_mshr_miss_rate::total     0.001345                       # mshr miss rate for WriteReq accesses
system.cpu.dcache.demand_mshr_miss_rate::cpu.data     0.017359                       # mshr miss rate for demand accesses
system.cpu.dcache.demand_mshr_miss_rate::total     0.017359                       # mshr miss rate for demand accesses
system.cpu.dcache.overall_mshr_miss_rate::cpu.data     0.017359                       # mshr miss rate for overall accesses
system.cpu.dcache.overall_mshr_miss_rate::total     0.017359                       # mshr miss rate for overall accesses
system.cpu.dcache.ReadReq_avg_mshr_miss_latency::cpu.data 11547.402593                       # average ReadReq mshr miss latency
system.cpu.dcache.ReadReq_avg_mshr_miss_latency::total 11547.402593                       # average ReadReq mshr miss latency
system.cpu.dcache.WriteReq_avg_mshr_miss_latency::cpu.data 14396.852216                       # average WriteReq mshr miss latency
system.cpu.dcache.WriteReq_avg_mshr_miss_latency::total 14396.852216                       # average WriteReq mshr miss latency
system.cpu.dcache.demand_avg_mshr_miss_latency::cpu.data 11651.055598                       # average overall mshr miss latency
system.cpu.dcache.demand_avg_mshr_miss_latency::total 11651.055598                       # average overall mshr miss latency
system.cpu.dcache.overall_avg_mshr_miss_latency::cpu.data 11651.055598                       # average overall mshr miss latency
system.cpu.dcache.overall_avg_mshr_miss_latency::total 11651.055598                       # average overall mshr miss latency
system.cpu.dcache.no_allocate_misses                0                       # Number of misses that were no-allocate
system.cpu.icache.tags.replacements               627                       # number of replacements
system.cpu.icache.tags.tagsinuse           505.695593                       # Cycle average of tags in use
system.cpu.icache.tags.total_refs            68841998                       # Total number of references to valid blocks.
system.cpu.icache.tags.sampled_refs              1139                       # Sample count of references to valid blocks.
system.cpu.icache.tags.avg_refs          60440.735733                       # Average number of references to valid blocks.
system.cpu.icache.tags.warmup_cycle       91321323250                       # Cycle when the warmup percentage was hit.
system.cpu.icache.tags.occ_blocks::cpu.inst   505.695593                       # Average occupied blocks per requestor
system.cpu.icache.tags.occ_percent::cpu.inst     0.987687                       # Average percentage of cache occupancy
system.cpu.icache.tags.occ_percent::total     0.987687                       # Average percentage of cache occupancy
system.cpu.icache.tags.occ_task_id_blocks::1024          512                       # Occupied blocks per task id
system.cpu.icache.tags.age_task_id_blocks_1024::0          175                       # Occupied blocks per task id
system.cpu.icache.tags.age_task_id_blocks_1024::1          127                       # Occupied blocks per task id
system.cpu.icache.tags.age_task_id_blocks_1024::2            2                       # Occupied blocks per task id
system.cpu.icache.tags.age_task_id_blocks_1024::3           31                       # Occupied blocks per task id
system.cpu.icache.tags.age_task_id_blocks_1024::4          177                       # Occupied blocks per task id
system.cpu.icache.tags.occ_task_id_percent::1024            1                       # Percentage of cache occupancy per task id
system.cpu.icache.tags.tag_accesses         550750436                       # Number of tag accesses
system.cpu.icache.tags.data_accesses        550750436                       # Number of data accesses
system.cpu.icache.ReadReq_hits::cpu.inst     68841998                       # number of ReadReq hits
system.cpu.icache.ReadReq_hits::total        68841998                       # number of ReadReq hits
system.cpu.icache.demand_hits::cpu.inst      68841998                       # number of demand (read+write) hits
system.cpu.icache.demand_hits::total         68841998                       # number of demand (read+write) hits
system.cpu.icache.overall_hits::cpu.inst     68841998                       # number of overall hits
system.cpu.icache.overall_hits::total        68841998                       # number of overall hits
system.cpu.icache.ReadReq_misses::cpu.inst         1664                       # number of ReadReq misses
system.cpu.icache.ReadReq_misses::total          1664                       # number of ReadReq misses
system.cpu.icache.demand_misses::cpu.inst         1664                       # number of demand (read+write) misses
system.cpu.icache.demand_misses::total           1664                       # number of demand (read+write) misses
system.cpu.icache.overall_misses::cpu.inst         1664                       # number of overall misses
system.cpu.icache.overall_misses::total          1664                       # number of overall misses
system.cpu.icache.ReadReq_miss_latency::cpu.inst    106027248                       # number of ReadReq miss cycles
system.cpu.icache.ReadReq_miss_latency::total    106027248                       # number of ReadReq miss cycles
system.cpu.icache.demand_miss_latency::cpu.inst    106027248                       # number of demand (read+write) miss cycles
system.cpu.icache.demand_miss_latency::total    106027248                       # number of demand (read+write) miss cycles
system.cpu.icache.overall_miss_latency::cpu.inst    106027248                       # number of overall miss cycles
system.cpu.icache.overall_miss_latency::total    106027248                       # number of overall miss cycles
system.cpu.icache.ReadReq_accesses::cpu.inst     68843662                       # number of ReadReq accesses(hits+misses)
system.cpu.icache.ReadReq_accesses::total     68843662                       # number of ReadReq accesses(hits+misses)
system.cpu.icache.demand_accesses::cpu.inst     68843662                       # number of demand (read+write) accesses
system.cpu.icache.demand_accesses::total     68843662                       # number of demand (read+write) accesses
system.cpu.icache.overall_accesses::cpu.inst     68843662                       # number of overall (read+write) accesses
system.cpu.icache.overall_accesses::total     68843662                       # number of overall (read+write) accesses
system.cpu.icache.ReadReq_miss_rate::cpu.inst     0.000024                       # miss rate for ReadReq accesses
system.cpu.icache.ReadReq_miss_rate::total     0.000024                       # miss rate for ReadReq accesses
system.cpu.icache.demand_miss_rate::cpu.inst     0.000024                       # miss rate for demand accesses
system.cpu.icache.demand_miss_rate::total     0.000024                       # miss rate for demand accesses
system.cpu.icache.overall_miss_rate::cpu.inst     0.000024                       # miss rate for overall accesses
system.cpu.icache.overall_miss_rate::total     0.000024                       # miss rate for overall accesses
system.cpu.icache.ReadReq_avg_miss_latency::cpu.inst 63718.298077                       # average ReadReq miss latency
system.cpu.icache.ReadReq_avg_miss_latency::total 63718.298077                       # average ReadReq miss latency
system.cpu.icache.demand_avg_miss_latency::cpu.inst 63718.298077                       # average overall miss latency
system.cpu.icache.demand_avg_miss_latency::total 63718.298077                       # average overall miss latency
system.cpu.icache.overall_avg_miss_latency::cpu.inst 63718.298077                       # average overall miss latency
system.cpu.icache.overall_avg_miss_latency::total 63718.298077                       # average overall miss latency
system.cpu.icache.blocked_cycles::no_mshrs          614                       # number of cycles access was blocked
system.cpu.icache.blocked_cycles::no_targets            0                       # number of cycles access was blocked
system.cpu.icache.blocked::no_mshrs                 6                       # number of cycles access was blocked
system.cpu.icache.blocked::no_targets               0                       # number of cycles access was blocked
system.cpu.icache.avg_blocked_cycles::no_mshrs   102.333333                       # average number of cycles each access was blocked
system.cpu.icache.avg_blocked_cycles::no_targets          nan                       # average number of cycles each access was blocked
system.cpu.icache.fast_writes                       0                       # number of fast writes performed
system.cpu.icache.cache_copies                      0                       # number of cache copies performed
system.cpu.icache.ReadReq_mshr_hits::cpu.inst          524                       # number of ReadReq MSHR hits
system.cpu.icache.ReadReq_mshr_hits::total          524                       # number of ReadReq MSHR hits
system.cpu.icache.demand_mshr_hits::cpu.inst          524                       # number of demand (read+write) MSHR hits
system.cpu.icache.demand_mshr_hits::total          524                       # number of demand (read+write) MSHR hits
system.cpu.icache.overall_mshr_hits::cpu.inst          524                       # number of overall MSHR hits
system.cpu.icache.overall_mshr_hits::total          524                       # number of overall MSHR hits
system.cpu.icache.ReadReq_mshr_misses::cpu.inst         1140                       # number of ReadReq MSHR misses
system.cpu.icache.ReadReq_mshr_misses::total         1140                       # number of ReadReq MSHR misses
system.cpu.icache.demand_mshr_misses::cpu.inst         1140                       # number of demand (read+write) MSHR misses
system.cpu.icache.demand_mshr_misses::total         1140                       # number of demand (read+write) MSHR misses
system.cpu.icache.overall_mshr_misses::cpu.inst         1140                       # number of overall MSHR misses
system.cpu.icache.overall_mshr_misses::total         1140                       # number of overall MSHR misses
system.cpu.icache.ReadReq_mshr_miss_latency::cpu.inst     77885002                       # number of ReadReq MSHR miss cycles
system.cpu.icache.ReadReq_mshr_miss_latency::total     77885002                       # number of ReadReq MSHR miss cycles
system.cpu.icache.demand_mshr_miss_latency::cpu.inst     77885002                       # number of demand (read+write) MSHR miss cycles
system.cpu.icache.demand_mshr_miss_latency::total     77885002                       # number of demand (read+write) MSHR miss cycles
system.cpu.icache.overall_mshr_miss_latency::cpu.inst     77885002                       # number of overall MSHR miss cycles
system.cpu.icache.overall_mshr_miss_latency::total     77885002                       # number of overall MSHR miss cycles
system.cpu.icache.ReadReq_mshr_miss_rate::cpu.inst     0.000017                       # mshr miss rate for ReadReq accesses
system.cpu.icache.ReadReq_mshr_miss_rate::total     0.000017                       # mshr miss rate for ReadReq accesses
system.cpu.icache.demand_mshr_miss_rate::cpu.inst     0.000017                       # mshr miss rate for demand accesses
system.cpu.icache.demand_mshr_miss_rate::total     0.000017                       # mshr miss rate for demand accesses
system.cpu.icache.overall_mshr_miss_rate::cpu.inst     0.000017                       # mshr miss rate for overall accesses
system.cpu.icache.overall_mshr_miss_rate::total     0.000017                       # mshr miss rate for overall accesses
system.cpu.icache.ReadReq_avg_mshr_miss_latency::cpu.inst 68320.177193                       # average ReadReq mshr miss latency
system.cpu.icache.ReadReq_avg_mshr_miss_latency::total 68320.177193                       # average ReadReq mshr miss latency
system.cpu.icache.demand_avg_mshr_miss_latency::cpu.inst 68320.177193                       # average overall mshr miss latency
system.cpu.icache.demand_avg_mshr_miss_latency::total 68320.177193                       # average overall mshr miss latency
system.cpu.icache.overall_avg_mshr_miss_latency::cpu.inst 68320.177193                       # average overall mshr miss latency
system.cpu.icache.overall_avg_mshr_miss_latency::total 68320.177193                       # average overall mshr miss latency
system.cpu.icache.no_allocate_misses                0                       # Number of misses that were no-allocate
system.l2.tags.replacements                         5                       # number of replacements
system.l2.tags.tagsinuse                  1868.866539                       # Cycle average of tags in use
system.l2.tags.total_refs                     2290994                       # Total number of references to valid blocks.
system.l2.tags.sampled_refs                      2701                       # Sample count of references to valid blocks.
system.l2.tags.avg_refs                    848.202147                       # Average number of references to valid blocks.
system.l2.tags.warmup_cycle                         0                       # Cycle when the warmup percentage was hit.
system.l2.tags.occ_blocks::writebacks     1147.439636                       # Average occupied blocks per requestor
system.l2.tags.occ_blocks::cpu.inst        620.563410                       # Average occupied blocks per requestor
system.l2.tags.occ_blocks::cpu.data        100.863493                       # Average occupied blocks per requestor
system.l2.tags.occ_percent::writebacks       0.280137                       # Average percentage of cache occupancy
system.l2.tags.occ_percent::cpu.inst         0.151505                       # Average percentage of cache occupancy
system.l2.tags.occ_percent::cpu.data         0.024625                       # Average percentage of cache occupancy
system.l2.tags.occ_percent::total            0.456266                       # Average percentage of cache occupancy
system.l2.tags.occ_task_id_blocks::1024          2696                       # Occupied blocks per task id
system.l2.tags.age_task_id_blocks_1024::0          111                       # Occupied blocks per task id
system.l2.tags.age_task_id_blocks_1024::1           98                       # Occupied blocks per task id
system.l2.tags.age_task_id_blocks_1024::2          759                       # Occupied blocks per task id
system.l2.tags.age_task_id_blocks_1024::3          918                       # Occupied blocks per task id
system.l2.tags.age_task_id_blocks_1024::4          810                       # Occupied blocks per task id
system.l2.tags.occ_task_id_percent::1024     0.658203                       # Percentage of cache occupancy per task id
system.l2.tags.tag_accesses                  18745350                       # Number of tag accesses
system.l2.tags.data_accesses                 18745350                       # Number of data accesses
system.l2.ReadReq_hits::cpu.inst                  176                       # number of ReadReq hits
system.l2.ReadReq_hits::cpu.data              1152043                       # number of ReadReq hits
system.l2.ReadReq_hits::total                 1152219                       # number of ReadReq hits
system.l2.Writeback_hits::writebacks          1140538                       # number of Writeback hits
system.l2.Writeback_hits::total               1140538                       # number of Writeback hits
system.l2.UpgradeReq_hits::cpu.data                 1                       # number of UpgradeReq hits
system.l2.UpgradeReq_hits::total                    1                       # number of UpgradeReq hits
system.l2.ReadExReq_hits::cpu.data              41902                       # number of ReadExReq hits
system.l2.ReadExReq_hits::total                 41902                       # number of ReadExReq hits
system.l2.demand_hits::cpu.inst                   176                       # number of demand (read+write) hits
system.l2.demand_hits::cpu.data               1193945                       # number of demand (read+write) hits
system.l2.demand_hits::total                  1194121                       # number of demand (read+write) hits
system.l2.overall_hits::cpu.inst                  176                       # number of overall hits
system.l2.overall_hits::cpu.data              1193945                       # number of overall hits
system.l2.overall_hits::total                 1194121                       # number of overall hits
system.l2.ReadReq_misses::cpu.inst                963                       # number of ReadReq misses
system.l2.ReadReq_misses::cpu.data                177                       # number of ReadReq misses
system.l2.ReadReq_misses::total                  1140                       # number of ReadReq misses
system.l2.ReadExReq_misses::cpu.data             1594                       # number of ReadExReq misses
system.l2.ReadExReq_misses::total                1594                       # number of ReadExReq misses
system.l2.demand_misses::cpu.inst                 963                       # number of demand (read+write) misses
system.l2.demand_misses::cpu.data                1771                       # number of demand (read+write) misses
system.l2.demand_misses::total                   2734                       # number of demand (read+write) misses
system.l2.overall_misses::cpu.inst                963                       # number of overall misses
system.l2.overall_misses::cpu.data               1771                       # number of overall misses
system.l2.overall_misses::total                  2734                       # number of overall misses
system.l2.ReadReq_miss_latency::cpu.inst     74882500                       # number of ReadReq miss cycles
system.l2.ReadReq_miss_latency::cpu.data     14503250                       # number of ReadReq miss cycles
system.l2.ReadReq_miss_latency::total        89385750                       # number of ReadReq miss cycles
system.l2.ReadExReq_miss_latency::cpu.data    117808500                       # number of ReadExReq miss cycles
system.l2.ReadExReq_miss_latency::total     117808500                       # number of ReadExReq miss cycles
system.l2.demand_miss_latency::cpu.inst      74882500                       # number of demand (read+write) miss cycles
system.l2.demand_miss_latency::cpu.data     132311750                       # number of demand (read+write) miss cycles
system.l2.demand_miss_latency::total        207194250                       # number of demand (read+write) miss cycles
system.l2.overall_miss_latency::cpu.inst     74882500                       # number of overall miss cycles
system.l2.overall_miss_latency::cpu.data    132311750                       # number of overall miss cycles
system.l2.overall_miss_latency::total       207194250                       # number of overall miss cycles
system.l2.ReadReq_accesses::cpu.inst             1139                       # number of ReadReq accesses(hits+misses)
system.l2.ReadReq_accesses::cpu.data          1152220                       # number of ReadReq accesses(hits+misses)
system.l2.ReadReq_accesses::total             1153359                       # number of ReadReq accesses(hits+misses)
system.l2.Writeback_accesses::writebacks      1140538                       # number of Writeback accesses(hits+misses)
system.l2.Writeback_accesses::total           1140538                       # number of Writeback accesses(hits+misses)
system.l2.UpgradeReq_accesses::cpu.data             1                       # number of UpgradeReq accesses(hits+misses)
system.l2.UpgradeReq_accesses::total                1                       # number of UpgradeReq accesses(hits+misses)
system.l2.ReadExReq_accesses::cpu.data          43496                       # number of ReadExReq accesses(hits+misses)
system.l2.ReadExReq_accesses::total             43496                       # number of ReadExReq accesses(hits+misses)
system.l2.demand_accesses::cpu.inst              1139                       # number of demand (read+write) accesses
system.l2.demand_accesses::cpu.data           1195716                       # number of demand (read+write) accesses
system.l2.demand_accesses::total              1196855                       # number of demand (read+write) accesses
system.l2.overall_accesses::cpu.inst             1139                       # number of overall (read+write) accesses
system.l2.overall_accesses::cpu.data          1195716                       # number of overall (read+write) accesses
system.l2.overall_accesses::total             1196855                       # number of overall (read+write) accesses
system.l2.ReadReq_miss_rate::cpu.inst        0.845478                       # miss rate for ReadReq accesses
system.l2.ReadReq_miss_rate::cpu.data        0.000154                       # miss rate for ReadReq accesses
system.l2.ReadReq_miss_rate::total           0.000988                       # miss rate for ReadReq accesses
system.l2.ReadExReq_miss_rate::cpu.data      0.036647                       # miss rate for ReadExReq accesses
system.l2.ReadExReq_miss_rate::total         0.036647                       # miss rate for ReadExReq accesses
system.l2.demand_miss_rate::cpu.inst         0.845478                       # miss rate for demand accesses
system.l2.demand_miss_rate::cpu.data         0.001481                       # miss rate for demand accesses
system.l2.demand_miss_rate::total            0.002284                       # miss rate for demand accesses
system.l2.overall_miss_rate::cpu.inst        0.845478                       # miss rate for overall accesses
system.l2.overall_miss_rate::cpu.data        0.001481                       # miss rate for overall accesses
system.l2.overall_miss_rate::total           0.002284                       # miss rate for overall accesses
system.l2.ReadReq_avg_miss_latency::cpu.inst 77759.605400                       # average ReadReq miss latency
system.l2.ReadReq_avg_miss_latency::cpu.data 81939.265537                       # average ReadReq miss latency
system.l2.ReadReq_avg_miss_latency::total 78408.552632                       # average ReadReq miss latency
system.l2.ReadExReq_avg_miss_latency::cpu.data 73907.465496                       # average ReadExReq miss latency
system.l2.ReadExReq_avg_miss_latency::total 73907.465496                       # average ReadExReq miss latency
system.l2.demand_avg_miss_latency::cpu.inst 77759.605400                       # average overall miss latency
system.l2.demand_avg_miss_latency::cpu.data 74710.191982                       # average overall miss latency
system.l2.demand_avg_miss_latency::total 75784.290417                       # average overall miss latency
system.l2.overall_avg_miss_latency::cpu.inst 77759.605400                       # average overall miss latency
system.l2.overall_avg_miss_latency::cpu.data 74710.191982                       # average overall miss latency
system.l2.overall_avg_miss_latency::total 75784.290417                       # average overall miss latency
system.l2.blocked_cycles::no_mshrs                  0                       # number of cycles access was blocked
system.l2.blocked_cycles::no_targets                0                       # number of cycles access was blocked
system.l2.blocked::no_mshrs                         0                       # number of cycles access was blocked
system.l2.blocked::no_targets                       0                       # number of cycles access was blocked
system.l2.avg_blocked_cycles::no_mshrs            nan                       # average number of cycles each access was blocked
system.l2.avg_blocked_cycles::no_targets          nan                       # average number of cycles each access was blocked
system.l2.fast_writes                               0                       # number of fast writes performed
system.l2.cache_copies                              0                       # number of cache copies performed
system.l2.writebacks::writebacks                    1                       # number of writebacks
system.l2.writebacks::total                         1                       # number of writebacks
system.l2.ReadReq_mshr_hits::cpu.inst               1                       # number of ReadReq MSHR hits
system.l2.ReadReq_mshr_hits::cpu.data              13                       # number of ReadReq MSHR hits
system.l2.ReadReq_mshr_hits::total                 14                       # number of ReadReq MSHR hits
system.l2.demand_mshr_hits::cpu.inst                1                       # number of demand (read+write) MSHR hits
system.l2.demand_mshr_hits::cpu.data               13                       # number of demand (read+write) MSHR hits
system.l2.demand_mshr_hits::total                  14                       # number of demand (read+write) MSHR hits
system.l2.overall_mshr_hits::cpu.inst               1                       # number of overall MSHR hits
system.l2.overall_mshr_hits::cpu.data              13                       # number of overall MSHR hits
system.l2.overall_mshr_hits::total                 14                       # number of overall MSHR hits
system.l2.ReadReq_mshr_misses::cpu.inst           962                       # number of ReadReq MSHR misses
system.l2.ReadReq_mshr_misses::cpu.data           164                       # number of ReadReq MSHR misses
system.l2.ReadReq_mshr_misses::total             1126                       # number of ReadReq MSHR misses
system.l2.ReadExReq_mshr_misses::cpu.data         1594                       # number of ReadExReq MSHR misses
system.l2.ReadExReq_mshr_misses::total           1594                       # number of ReadExReq MSHR misses
system.l2.demand_mshr_misses::cpu.inst            962                       # number of demand (read+write) MSHR misses
system.l2.demand_mshr_misses::cpu.data           1758                       # number of demand (read+write) MSHR misses
system.l2.demand_mshr_misses::total              2720                       # number of demand (read+write) MSHR misses
system.l2.overall_mshr_misses::cpu.inst           962                       # number of overall MSHR misses
system.l2.overall_mshr_misses::cpu.data          1758                       # number of overall MSHR misses
system.l2.overall_mshr_misses::total             2720                       # number of overall MSHR misses
system.l2.ReadReq_mshr_miss_latency::cpu.inst     62803500                       # number of ReadReq MSHR miss cycles
system.l2.ReadReq_mshr_miss_latency::cpu.data     11523000                       # number of ReadReq MSHR miss cycles
system.l2.ReadReq_mshr_miss_latency::total     74326500                       # number of ReadReq MSHR miss cycles
system.l2.ReadExReq_mshr_miss_latency::cpu.data     97937500                       # number of ReadExReq MSHR miss cycles
system.l2.ReadExReq_mshr_miss_latency::total     97937500                       # number of ReadExReq MSHR miss cycles
system.l2.demand_mshr_miss_latency::cpu.inst     62803500                       # number of demand (read+write) MSHR miss cycles
system.l2.demand_mshr_miss_latency::cpu.data    109460500                       # number of demand (read+write) MSHR miss cycles
system.l2.demand_mshr_miss_latency::total    172264000                       # number of demand (read+write) MSHR miss cycles
system.l2.overall_mshr_miss_latency::cpu.inst     62803500                       # number of overall MSHR miss cycles
system.l2.overall_mshr_miss_latency::cpu.data    109460500                       # number of overall MSHR miss cycles
system.l2.overall_mshr_miss_latency::total    172264000                       # number of overall MSHR miss cycles
system.l2.ReadReq_mshr_miss_rate::cpu.inst     0.844601                       # mshr miss rate for ReadReq accesses
system.l2.ReadReq_mshr_miss_rate::cpu.data     0.000142                       # mshr miss rate for ReadReq accesses
system.l2.ReadReq_mshr_miss_rate::total      0.000976                       # mshr miss rate for ReadReq accesses
system.l2.ReadExReq_mshr_miss_rate::cpu.data     0.036647                       # mshr miss rate for ReadExReq accesses
system.l2.ReadExReq_mshr_miss_rate::total     0.036647                       # mshr miss rate for ReadExReq accesses
system.l2.demand_mshr_miss_rate::cpu.inst     0.844601                       # mshr miss rate for demand accesses
system.l2.demand_mshr_miss_rate::cpu.data     0.001470                       # mshr miss rate for demand accesses
system.l2.demand_mshr_miss_rate::total       0.002273                       # mshr miss rate for demand accesses
system.l2.overall_mshr_miss_rate::cpu.inst     0.844601                       # mshr miss rate for overall accesses
system.l2.overall_mshr_miss_rate::cpu.data     0.001470                       # mshr miss rate for overall accesses
system.l2.overall_mshr_miss_rate::total      0.002273                       # mshr miss rate for overall accesses
system.l2.ReadReq_avg_mshr_miss_latency::cpu.inst 65284.303534                       # average ReadReq mshr miss latency
system.l2.ReadReq_avg_mshr_miss_latency::cpu.data 70262.195122                       # average ReadReq mshr miss latency
system.l2.ReadReq_avg_mshr_miss_latency::total 66009.325044                       # average ReadReq mshr miss latency
system.l2.ReadExReq_avg_mshr_miss_latency::cpu.data 61441.342535                       # average ReadExReq mshr miss latency
system.l2.ReadExReq_avg_mshr_miss_latency::total 61441.342535                       # average ReadExReq mshr miss latency
system.l2.demand_avg_mshr_miss_latency::cpu.inst 65284.303534                       # average overall mshr miss latency
system.l2.demand_avg_mshr_miss_latency::cpu.data 62264.220705                       # average overall mshr miss latency
system.l2.demand_avg_mshr_miss_latency::total 63332.352941                       # average overall mshr miss latency
system.l2.overall_avg_mshr_miss_latency::cpu.inst 65284.303534                       # average overall mshr miss latency
system.l2.overall_avg_mshr_miss_latency::cpu.data 62264.220705                       # average overall mshr miss latency
system.l2.overall_avg_mshr_miss_latency::total 63332.352941                       # average overall mshr miss latency
system.l2.no_allocate_misses                        0                       # Number of misses that were no-allocate
system.membus.trans_dist::ReadReq                1126                       # Transaction distribution
system.membus.trans_dist::ReadResp               1126                       # Transaction distribution
system.membus.trans_dist::Writeback                 1                       # Transaction distribution
system.membus.trans_dist::ReadExReq              1594                       # Transaction distribution
system.membus.trans_dist::ReadExResp             1594                       # Transaction distribution
system.membus.pkt_count_system.l2.mem_side::system.mem_ctrls.port         5441                       # Packet count per connected master and slave (bytes)
system.membus.pkt_count::total                   5441                       # Packet count per connected master and slave (bytes)
system.membus.pkt_size_system.l2.mem_side::system.mem_ctrls.port       174144                       # Cumulative packet size per connected master and slave (bytes)
system.membus.pkt_size::total                  174144                       # Cumulative packet size per connected master and slave (bytes)
system.membus.snoops                                0                       # Total snoops (count)
system.membus.snoop_fanout::samples              2721                       # Request fanout histogram
system.membus.snoop_fanout::mean                    0                       # Request fanout histogram
system.membus.snoop_fanout::stdev                   0                       # Request fanout histogram
system.membus.snoop_fanout::underflows              0      0.00%      0.00% # Request fanout histogram
system.membus.snoop_fanout::0                    2721    100.00%    100.00% # Request fanout histogram
system.membus.snoop_fanout::1                       0      0.00%    100.00% # Request fanout histogram
system.membus.snoop_fanout::overflows               0      0.00%    100.00% # Request fanout histogram
system.membus.snoop_fanout::min_value               0                       # Request fanout histogram
system.membus.snoop_fanout::max_value               0                       # Request fanout histogram
system.membus.snoop_fanout::total                2721                       # Request fanout histogram
system.membus.reqLayer0.occupancy             3264000                       # Layer occupancy (ticks)
system.membus.reqLayer0.utilization               0.0                       # Layer utilization (%)
system.membus.respLayer1.occupancy           14378000                       # Layer occupancy (ticks)
system.membus.respLayer1.utilization              0.0                       # Layer utilization (%)
system.tol2bus.trans_dist::ReadReq            1153360                       # Transaction distribution
system.tol2bus.trans_dist::ReadResp           1153360                       # Transaction distribution
system.tol2bus.trans_dist::Writeback          1140538                       # Transaction distribution
system.tol2bus.trans_dist::UpgradeReq               1                       # Transaction distribution
system.tol2bus.trans_dist::UpgradeResp              1                       # Transaction distribution
system.tol2bus.trans_dist::ReadExReq            43496                       # Transaction distribution
system.tol2bus.trans_dist::ReadExResp           43496                       # Transaction distribution
system.tol2bus.pkt_count_system.cpu.icache.mem_side::system.l2.cpu_side         2279                       # Packet count per connected master and slave (bytes)
system.tol2bus.pkt_count_system.cpu.dcache.mem_side::system.l2.cpu_side      3531972                       # Packet count per connected master and slave (bytes)
system.tol2bus.pkt_count::total               3534251                       # Packet count per connected master and slave (bytes)
system.tol2bus.pkt_size_system.cpu.icache.mem_side::system.l2.cpu_side        72896                       # Cumulative packet size per connected master and slave (bytes)
system.tol2bus.pkt_size_system.cpu.dcache.mem_side::system.l2.cpu_side    149520256                       # Cumulative packet size per connected master and slave (bytes)
system.tol2bus.pkt_size::total              149593152                       # Cumulative packet size per connected master and slave (bytes)
system.tol2bus.snoops                               1                       # Total snoops (count)
system.tol2bus.snoop_fanout::samples          2337395                       # Request fanout histogram
system.tol2bus.snoop_fanout::mean                   1                       # Request fanout histogram
system.tol2bus.snoop_fanout::stdev                  0                       # Request fanout histogram
system.tol2bus.snoop_fanout::underflows             0      0.00%      0.00% # Request fanout histogram
system.tol2bus.snoop_fanout::0                      0      0.00%      0.00% # Request fanout histogram
system.tol2bus.snoop_fanout::1                2337395    100.00%    100.00% # Request fanout histogram
system.tol2bus.snoop_fanout::2                      0      0.00%    100.00% # Request fanout histogram
system.tol2bus.snoop_fanout::overflows              0      0.00%    100.00% # Request fanout histogram
system.tol2bus.snoop_fanout::min_value              1                       # Request fanout histogram
system.tol2bus.snoop_fanout::max_value              1                       # Request fanout histogram
system.tol2bus.snoop_fanout::total            2337395                       # Request fanout histogram
system.tol2bus.reqLayer0.occupancy         2309235500                       # Layer occupancy (ticks)
system.tol2bus.reqLayer0.utilization              2.4                       # Layer utilization (%)
system.tol2bus.respLayer0.occupancy           1884998                       # Layer occupancy (ticks)
system.tol2bus.respLayer0.utilization             0.0                       # Layer utilization (%)
system.tol2bus.respLayer1.occupancy        1793919237                       # Layer occupancy (ticks)
system.tol2bus.respLayer1.utilization             1.9                       # Layer utilization (%)

---------- End Simulation Statistics   ----------
