# Supplementary material for: An efficient control flow validation method using redundant computing capacity of dual-processor architecture
Source: PLoS One. 2018 Aug 1;13(8):e0201127. doi: 10.1371/journal.pone.0201127 (PMC6070227; doi:10.1371/journal.pone.0201127)
Supplement: S1 File — (ZIP) [file pone.0201127.s012.zip › data/DCM464-stats.txt]

---------- Begin Simulation Statistics ----------
sim_seconds                                  0.000220                       # Number of seconds simulated
sim_ticks                                   219626500                       # Number of ticks simulated
final_tick                                  219626500                       # Number of ticks from beginning of simulation (restored from checkpoints and never reset)
sim_freq                                 1000000000000                       # Frequency of simulated ticks
host_inst_rate                                 188737                       # Simulator instruction rate (inst/s)
host_op_rate                                   216393                       # Simulator op (including micro ops) rate (op/s)
host_tick_rate                               79763141                       # Simulator tick rate (ticks/s)
host_mem_usage                                7500284                       # Number of bytes of host memory used
host_seconds                                     2.75                       # Real time elapsed on the host
sim_insts                                      519679                       # Number of instructions simulated
sim_ops                                        595833                       # Number of ops (including micro ops) simulated
system.voltage_domain.voltage                       1                       # Voltage in Volts
system.clk_domain.clock                          1000                       # Clock period in ticks
system.mem_ctrls.bytes_read::cpu.inst           55296                       # Number of bytes read from this memory
system.mem_ctrls.bytes_read::cpu.data           55296                       # Number of bytes read from this memory
system.mem_ctrls.bytes_read::total             110592                       # Number of bytes read from this memory
system.mem_ctrls.bytes_inst_read::cpu.inst        55296                       # Number of instructions bytes read from this memory
system.mem_ctrls.bytes_inst_read::total         55296                       # Number of instructions bytes read from this memory
system.mem_ctrls.num_reads::cpu.inst              864                       # Number of read requests responded to by this memory
system.mem_ctrls.num_reads::cpu.data              864                       # Number of read requests responded to by this memory
system.mem_ctrls.num_reads::total                1728                       # Number of read requests responded to by this memory
system.mem_ctrls.bw_read::cpu.inst          251772896                       # Total read bandwidth from this memory (bytes/s)
system.mem_ctrls.bw_read::cpu.data          251772896                       # Total read bandwidth from this memory (bytes/s)
system.mem_ctrls.bw_read::total             503545793                       # Total read bandwidth from this memory (bytes/s)
system.mem_ctrls.bw_inst_read::cpu.inst     251772896                       # Instruction read bandwidth from this memory (bytes/s)
system.mem_ctrls.bw_inst_read::total        251772896                       # Instruction read bandwidth from this memory (bytes/s)
system.mem_ctrls.bw_total::cpu.inst         251772896                       # Total bandwidth to/from this memory (bytes/s)
system.mem_ctrls.bw_total::cpu.data         251772896                       # Total bandwidth to/from this memory (bytes/s)
system.mem_ctrls.bw_total::total            503545793                       # Total bandwidth to/from this memory (bytes/s)
system.mem_ctrls.readReqs                        1728                       # Number of read requests accepted
system.mem_ctrls.writeReqs                          0                       # Number of write requests accepted
system.mem_ctrls.readBursts                      1728                       # Number of DRAM read bursts, including those serviced by the write queue
system.mem_ctrls.writeBursts                        0                       # Number of DRAM write bursts, including those merged in the write queue
system.mem_ctrls.bytesReadDRAM                 110592                       # Total number of bytes read from DRAM
system.mem_ctrls.bytesReadWrQ                       0                       # Total number of bytes read from write queue
system.mem_ctrls.bytesWritten                       0                       # Total number of bytes written to DRAM
system.mem_ctrls.bytesReadSys                  110592                       # Total read bytes from the system interface side
system.mem_ctrls.bytesWrittenSys                    0                       # Total written bytes from the system interface side
system.mem_ctrls.servicedByWrQ                      0                       # Number of DRAM read bursts serviced by the write queue
system.mem_ctrls.mergedWrBursts                     0                       # Number of DRAM write bursts merged with an existing one
system.mem_ctrls.neitherReadNorWriteReqs            1                       # Number of requests that are neither read nor write
system.mem_ctrls.perBankRdBursts::0                28                       # Per bank write bursts
system.mem_ctrls.perBankRdBursts::1                65                       # Per bank write bursts
system.mem_ctrls.perBankRdBursts::2                82                       # Per bank write bursts
system.mem_ctrls.perBankRdBursts::3                24                       # Per bank write bursts
system.mem_ctrls.perBankRdBursts::4               258                       # Per bank write bursts
system.mem_ctrls.perBankRdBursts::5               320                       # Per bank write bursts
system.mem_ctrls.perBankRdBursts::6               101                       # Per bank write bursts
system.mem_ctrls.perBankRdBursts::7                85                       # Per bank write bursts
system.mem_ctrls.perBankRdBursts::8                90                       # Per bank write bursts
system.mem_ctrls.perBankRdBursts::9               187                       # Per bank write bursts
system.mem_ctrls.perBankRdBursts::10              125                       # Per bank write bursts
system.mem_ctrls.perBankRdBursts::11               63                       # Per bank write bursts
system.mem_ctrls.perBankRdBursts::12              156                       # Per bank write bursts
system.mem_ctrls.perBankRdBursts::13               81                       # Per bank write bursts
system.mem_ctrls.perBankRdBursts::14               42                       # Per bank write bursts
system.mem_ctrls.perBankRdBursts::15               21                       # Per bank write bursts
system.mem_ctrls.perBankWrBursts::0                 0                       # Per bank write bursts
system.mem_ctrls.perBankWrBursts::1                 0                       # Per bank write bursts
system.mem_ctrls.perBankWrBursts::2                 0                       # Per bank write bursts
system.mem_ctrls.perBankWrBursts::3                 0                       # Per bank write bursts
system.mem_ctrls.perBankWrBursts::4                 0                       # Per bank write bursts
system.mem_ctrls.perBankWrBursts::5                 0                       # Per bank write bursts
system.mem_ctrls.perBankWrBursts::6                 0                       # Per bank write bursts
system.mem_ctrls.perBankWrBursts::7                 0                       # Per bank write bursts
system.mem_ctrls.perBankWrBursts::8                 0                       # Per bank write bursts
system.mem_ctrls.perBankWrBursts::9                 0                       # Per bank write bursts
system.mem_ctrls.perBankWrBursts::10                0                       # Per bank write bursts
system.mem_ctrls.perBankWrBursts::11                0                       # Per bank write bursts
system.mem_ctrls.perBankWrBursts::12                0                       # Per bank write bursts
system.mem_ctrls.perBankWrBursts::13                0                       # Per bank write bursts
system.mem_ctrls.perBankWrBursts::14                0                       # Per bank write bursts
system.mem_ctrls.perBankWrBursts::15                0                       # Per bank write bursts
system.mem_ctrls.numRdRetry                         0                       # Number of times read queue was full causing retry
system.mem_ctrls.numWrRetry                         0                       # Number of times write queue was full causing retry
system.mem_ctrls.totGap                     219495000                       # Total gap between requests
system.mem_ctrls.readPktSize::0                     0                       # Read request sizes (log2)
system.mem_ctrls.readPktSize::1                     0                       # Read request sizes (log2)
system.mem_ctrls.readPktSize::2                     0                       # Read request sizes (log2)
system.mem_ctrls.readPktSize::3                     0                       # Read request sizes (log2)
system.mem_ctrls.readPktSize::4                     0                       # Read request sizes (log2)
system.mem_ctrls.readPktSize::5                     0                       # Read request sizes (log2)
system.mem_ctrls.readPktSize::6                  1728                       # Read request sizes (log2)
system.mem_ctrls.writePktSize::0                    0                       # Write request sizes (log2)
system.mem_ctrls.writePktSize::1                    0                       # Write request sizes (log2)
system.mem_ctrls.writePktSize::2                    0                       # Write request sizes (log2)
system.mem_ctrls.writePktSize::3                    0                       # Write request sizes (log2)
system.mem_ctrls.writePktSize::4                    0                       # Write request sizes (log2)
system.mem_ctrls.writePktSize::5                    0                       # Write request sizes (log2)
system.mem_ctrls.writePktSize::6                    0                       # Write request sizes (log2)
system.mem_ctrls.rdQLenPdf::0                    1007                       # What read queue length does an incoming req see
system.mem_ctrls.rdQLenPdf::1                     483                       # What read queue length does an incoming req see
system.mem_ctrls.rdQLenPdf::2                     187                       # What read queue length does an incoming req see
system.mem_ctrls.rdQLenPdf::3                      38                       # What read queue length does an incoming req see
system.mem_ctrls.rdQLenPdf::4                       8                       # What read queue length does an incoming req see
system.mem_ctrls.rdQLenPdf::5                       3                       # What read queue length does an incoming req see
system.mem_ctrls.rdQLenPdf::6                       2                       # What read queue length does an incoming req see
system.mem_ctrls.rdQLenPdf::7                       0                       # What read queue length does an incoming req see
system.mem_ctrls.rdQLenPdf::8                       0                       # What read queue length does an incoming req see
system.mem_ctrls.rdQLenPdf::9                       0                       # What read queue length does an incoming req see
system.mem_ctrls.rdQLenPdf::10                      0                       # What read queue length does an incoming req see
system.mem_ctrls.rdQLenPdf::11                      0                       # What read queue length does an incoming req see
system.mem_ctrls.rdQLenPdf::12                      0                       # What read queue length does an incoming req see
system.mem_ctrls.rdQLenPdf::13                      0                       # What read queue length does an incoming req see
system.mem_ctrls.rdQLenPdf::14                      0                       # What read queue length does an incoming req see
system.mem_ctrls.rdQLenPdf::15                      0                       # What read queue length does an incoming req see
system.mem_ctrls.rdQLenPdf::16                      0                       # What read queue length does an incoming req see
system.mem_ctrls.rdQLenPdf::17                      0                       # What read queue length does an incoming req see
system.mem_ctrls.rdQLenPdf::18                      0                       # What read queue length does an incoming req see
system.mem_ctrls.rdQLenPdf::19                      0                       # What read queue length does an incoming req see
system.mem_ctrls.rdQLenPdf::20                      0                       # What read queue length does an incoming req see
system.mem_ctrls.rdQLenPdf::21                      0                       # What read queue length does an incoming req see
system.mem_ctrls.rdQLenPdf::22                      0                       # What read queue length does an incoming req see
system.mem_ctrls.rdQLenPdf::23                      0                       # What read queue length does an incoming req see
system.mem_ctrls.rdQLenPdf::24                      0                       # What read queue length does an incoming req see
system.mem_ctrls.rdQLenPdf::25                      0                       # What read queue length does an incoming req see
system.mem_ctrls.rdQLenPdf::26                      0                       # What read queue length does an incoming req see
system.mem_ctrls.rdQLenPdf::27                      0                       # What read queue length does an incoming req see
system.mem_ctrls.rdQLenPdf::28                      0                       # What read queue length does an incoming req see
system.mem_ctrls.rdQLenPdf::29                      0                       # What read queue length does an incoming req see
system.mem_ctrls.rdQLenPdf::30                      0                       # What read queue length does an incoming req see
system.mem_ctrls.rdQLenPdf::31                      0                       # What read queue length does an incoming req see
system.mem_ctrls.wrQLenPdf::0                       0                       # What write queue length does an incoming req see
system.mem_ctrls.wrQLenPdf::1                       0                       # What write queue length does an incoming req see
system.mem_ctrls.wrQLenPdf::2                       0                       # What write queue length does an incoming req see
system.mem_ctrls.wrQLenPdf::3                       0                       # What write queue length does an incoming req see
system.mem_ctrls.wrQLenPdf::4                       0                       # What write queue length does an incoming req see
system.mem_ctrls.wrQLenPdf::5                       0                       # What write queue length does an incoming req see
system.mem_ctrls.wrQLenPdf::6                       0                       # What write queue length does an incoming req see
system.mem_ctrls.wrQLenPdf::7                       0                       # What write queue length does an incoming req see
system.mem_ctrls.wrQLenPdf::8                       0                       # What write queue length does an incoming req see
system.mem_ctrls.wrQLenPdf::9                       0                       # What write queue length does an incoming req see
system.mem_ctrls.wrQLenPdf::10                      0                       # What write queue length does an incoming req see
system.mem_ctrls.wrQLenPdf::11                      0                       # What write queue length does an incoming req see
system.mem_ctrls.wrQLenPdf::12                      0                       # What write queue length does an incoming req see
system.mem_ctrls.wrQLenPdf::13                      0                       # What write queue length does an incoming req see
system.mem_ctrls.wrQLenPdf::14                      0                       # What write queue length does an incoming req see
system.mem_ctrls.wrQLenPdf::15                      0                       # What write queue length does an incoming req see
system.mem_ctrls.wrQLenPdf::16                      0                       # What write queue length does an incoming req see
system.mem_ctrls.wrQLenPdf::17                      0                       # What write queue length does an incoming req see
system.mem_ctrls.wrQLenPdf::18                      0                       # What write queue length does an incoming req see
system.mem_ctrls.wrQLenPdf::19                      0                       # What write queue length does an incoming req see
system.mem_ctrls.wrQLenPdf::20                      0                       # What write queue length does an incoming req see
system.mem_ctrls.wrQLenPdf::21                      0                       # What write queue length does an incoming req see
system.mem_ctrls.wrQLenPdf::22                      0                       # What write queue length does an incoming req see
system.mem_ctrls.wrQLenPdf::23                      0                       # What write queue length does an incoming req see
system.mem_ctrls.wrQLenPdf::24                      0                       # What write queue length does an incoming req see
system.mem_ctrls.wrQLenPdf::25                      0                       # What write queue length does an incoming req see
system.mem_ctrls.wrQLenPdf::26                      0                       # What write queue length does an incoming req see
system.mem_ctrls.wrQLenPdf::27                      0                       # What write queue length does an incoming req see
system.mem_ctrls.wrQLenPdf::28                      0                       # What write queue length does an incoming req see
system.mem_ctrls.wrQLenPdf::29                      0                       # What write queue length does an incoming req see
system.mem_ctrls.wrQLenPdf::30                      0                       # What write queue length does an incoming req see
system.mem_ctrls.wrQLenPdf::31                      0                       # What write queue length does an incoming req see
system.mem_ctrls.wrQLenPdf::32                      0                       # What write queue length does an incoming req see
system.mem_ctrls.wrQLenPdf::33                      0                       # What write queue length does an incoming req see
system.mem_ctrls.wrQLenPdf::34                      0                       # What write queue length does an incoming req see
system.mem_ctrls.wrQLenPdf::35                      0                       # What write queue length does an incoming req see
system.mem_ctrls.wrQLenPdf::36                      0                       # What write queue length does an incoming req see
system.mem_ctrls.wrQLenPdf::37                      0                       # What write queue length does an incoming req see
system.mem_ctrls.wrQLenPdf::38                      0                       # What write queue length does an incoming req see
system.mem_ctrls.wrQLenPdf::39                      0                       # What write queue length does an incoming req see
system.mem_ctrls.wrQLenPdf::40                      0                       # What write queue length does an incoming req see
system.mem_ctrls.wrQLenPdf::41                      0                       # What write queue length does an incoming req see
system.mem_ctrls.wrQLenPdf::42                      0                       # What write queue length does an incoming req see
system.mem_ctrls.wrQLenPdf::43                      0                       # What write queue length does an incoming req see
system.mem_ctrls.wrQLenPdf::44                      0                       # What write queue length does an incoming req see
system.mem_ctrls.wrQLenPdf::45                      0                       # What write queue length does an incoming req see
system.mem_ctrls.wrQLenPdf::46                      0                       # What write queue length does an incoming req see
system.mem_ctrls.wrQLenPdf::47                      0                       # What write queue length does an incoming req see
system.mem_ctrls.wrQLenPdf::48                      0                       # What write queue length does an incoming req see
system.mem_ctrls.wrQLenPdf::49                      0                       # What write queue length does an incoming req see
system.mem_ctrls.wrQLenPdf::50                      0                       # What write queue length does an incoming req see
system.mem_ctrls.wrQLenPdf::51                      0                       # What write queue length does an incoming req see
system.mem_ctrls.wrQLenPdf::52                      0                       # What write queue length does an incoming req see
system.mem_ctrls.wrQLenPdf::53                      0                       # What write queue length does an incoming req see
system.mem_ctrls.wrQLenPdf::54                      0                       # What write queue length does an incoming req see
system.mem_ctrls.wrQLenPdf::55                      0                       # What write queue length does an incoming req see
system.mem_ctrls.wrQLenPdf::56                      0                       # What write queue length does an incoming req see
system.mem_ctrls.wrQLenPdf::57                      0                       # What write queue length does an incoming req see
system.mem_ctrls.wrQLenPdf::58                      0                       # What write queue length does an incoming req see
system.mem_ctrls.wrQLenPdf::59                      0                       # What write queue length does an incoming req see
system.mem_ctrls.wrQLenPdf::60                      0                       # What write queue length does an incoming req see
system.mem_ctrls.wrQLenPdf::61                      0                       # What write queue length does an incoming req see
system.mem_ctrls.wrQLenPdf::62                      0                       # What write queue length does an incoming req see
system.mem_ctrls.wrQLenPdf::63                      0                       # What write queue length does an incoming req see
system.mem_ctrls.bytesPerActivate::samples          377                       # Bytes accessed per row activation
system.mem_ctrls.bytesPerActivate::mean    292.159151                       # Bytes accessed per row activation
system.mem_ctrls.bytesPerActivate::gmean   183.942090                       # Bytes accessed per row activation
system.mem_ctrls.bytesPerActivate::stdev   307.795484                       # Bytes accessed per row activation
system.mem_ctrls.bytesPerActivate::0-127          115     30.50%     30.50% # Bytes accessed per row activation
system.mem_ctrls.bytesPerActivate::128-255          133     35.28%     65.78% # Bytes accessed per row activation
system.mem_ctrls.bytesPerActivate::256-383           44     11.67%     77.45% # Bytes accessed per row activation
system.mem_ctrls.bytesPerActivate::384-511           11      2.92%     80.37% # Bytes accessed per row activation
system.mem_ctrls.bytesPerActivate::512-639           13      3.45%     83.82% # Bytes accessed per row activation
system.mem_ctrls.bytesPerActivate::640-767           10      2.65%     86.47% # Bytes accessed per row activation
system.mem_ctrls.bytesPerActivate::768-895            8      2.12%     88.59% # Bytes accessed per row activation
system.mem_ctrls.bytesPerActivate::896-1023            2      0.53%     89.12% # Bytes accessed per row activation
system.mem_ctrls.bytesPerActivate::1024-1151           41     10.88%    100.00% # Bytes accessed per row activation
system.mem_ctrls.bytesPerActivate::total          377                       # Bytes accessed per row activation
system.mem_ctrls.totQLat                     18258750                       # Total ticks spent queuing
system.mem_ctrls.totMemAccLat                50658750                       # Total ticks spent from burst creation until serviced by the DRAM
system.mem_ctrls.totBusLat                    8640000                       # Total ticks spent in databus transfers
system.mem_ctrls.avgQLat                     10566.41                       # Average queueing delay per DRAM burst
system.mem_ctrls.avgBusLat                    5000.00                       # Average bus latency per DRAM burst
system.mem_ctrls.avgMemAccLat                29316.41                       # Average memory access latency per DRAM burst
system.mem_ctrls.avgRdBW                       503.55                       # Average DRAM read bandwidth in MiByte/s
system.mem_ctrls.avgWrBW                         0.00                       # Average achieved write bandwidth in MiByte/s
system.mem_ctrls.avgRdBWSys                    503.55                       # Average system read bandwidth in MiByte/s
system.mem_ctrls.avgWrBWSys                      0.00                       # Average system write bandwidth in MiByte/s
system.mem_ctrls.peakBW                      12800.00                       # Theoretical peak bandwidth in MiByte/s
system.mem_ctrls.busUtil                         3.93                       # Data bus utilization in percentage
system.mem_ctrls.busUtilRead                     3.93                       # Data bus utilization in percentage for reads
system.mem_ctrls.busUtilWrite                    0.00                       # Data bus utilization in percentage for writes
system.mem_ctrls.avgRdQLen                       1.27                       # Average read queue length when enqueuing
system.mem_ctrls.avgWrQLen                       0.00                       # Average write queue length when enqueuing
system.mem_ctrls.readRowHits                     1347                       # Number of row buffer hits during reads
system.mem_ctrls.writeRowHits                       0                       # Number of row buffer hits during writes
system.mem_ctrls.readRowHitRate                 77.95                       # Row buffer hit rate for reads
system.mem_ctrls.writeRowHitRate                  nan                       # Row buffer hit rate for writes
system.mem_ctrls.avgGap                     127022.57                       # Average gap between requests
system.mem_ctrls.pageHitRate                    77.95                       # Row buffer hit rate, read and write combined
system.mem_ctrls_0.actEnergy                  1663200                       # Energy for activate commands per rank (pJ)
system.mem_ctrls_0.preEnergy                   907500                       # Energy for precharge commands per rank (pJ)
system.mem_ctrls_0.readEnergy                 7355400                       # Energy for read commands per rank (pJ)
system.mem_ctrls_0.writeEnergy                      0                       # Energy for write commands per rank (pJ)
system.mem_ctrls_0.refreshEnergy             14239680                       # Energy for refresh commands per rank (pJ)
system.mem_ctrls_0.actBackEnergy             78058080                       # Energy for active background per rank (pJ)
system.mem_ctrls_0.preBackEnergy             62493000                       # Energy for precharge background per rank (pJ)
system.mem_ctrls_0.totalEnergy              164716860                       # Total energy per rank (pJ)
system.mem_ctrls_0.averagePower            754.629985                       # Core power per rank (mW)
system.mem_ctrls_0.memoryStateTime::IDLE    103492250                       # Time in different power states
system.mem_ctrls_0.memoryStateTime::REF       7280000                       # Time in different power states
system.mem_ctrls_0.memoryStateTime::PRE_PDN            0                       # Time in different power states
system.mem_ctrls_0.memoryStateTime::ACT     108499750                       # Time in different power states
system.mem_ctrls_0.memoryStateTime::ACT_PDN            0                       # Time in different power states
system.mem_ctrls_1.actEnergy                  1179360                       # Energy for activate commands per rank (pJ)
system.mem_ctrls_1.preEnergy                   643500                       # Energy for precharge commands per rank (pJ)
system.mem_ctrls_1.readEnergy                 5943600                       # Energy for read commands per rank (pJ)
system.mem_ctrls_1.writeEnergy                      0                       # Energy for write commands per rank (pJ)
system.mem_ctrls_1.refreshEnergy             14239680                       # Energy for refresh commands per rank (pJ)
system.mem_ctrls_1.actBackEnergy             85887315                       # Energy for active background per rank (pJ)
system.mem_ctrls_1.preBackEnergy             55625250                       # Energy for precharge background per rank (pJ)
system.mem_ctrls_1.totalEnergy              163518705                       # Total energy per rank (pJ)
system.mem_ctrls_1.averagePower            749.140786                       # Core power per rank (mW)
system.mem_ctrls_1.memoryStateTime::IDLE     92359000                       # Time in different power states
system.mem_ctrls_1.memoryStateTime::REF       7280000                       # Time in different power states
system.mem_ctrls_1.memoryStateTime::PRE_PDN            0                       # Time in different power states
system.mem_ctrls_1.memoryStateTime::ACT     118981500                       # Time in different power states
system.mem_ctrls_1.memoryStateTime::ACT_PDN            0                       # Time in different power states
system.cpu.branchPred.lookups                  159710                       # Number of BP lookups
system.cpu.branchPred.condPredicted            119981                       # Number of conditional branches predicted
system.cpu.branchPred.condIncorrect              6592                       # Number of conditional branches incorrect
system.cpu.branchPred.BTBLookups               111031                       # Number of BTB lookups
system.cpu.branchPred.BTBHits                   99612                       # Number of BTB hits
system.cpu.branchPred.BTBCorrect                    0                       # Number of correct BTB predictions (this stat may not work properly.
system.cpu.branchPred.BTBHitPct             89.715485                       # BTB Hit Percentage
system.cpu.branchPred.usedRAS                   12791                       # Number of times the RAS was used to get a target.
system.cpu.branchPred.RASInCorrect               1281                       # Number of incorrect RAS predictions.
system.cpu_voltage_domain.voltage                   1                       # Voltage in Volts
system.cpu_clk_domain.clock                       500                       # Clock period in ticks
system.cpu.dstage2_mmu.stage2_tlb.cptwalker.walks            0                       # Table walker walks requested
system.cpu.dstage2_mmu.stage2_tlb.cptwalker.walkRequestOrigin_Requested::Data            0                       # Table walker requests started/completed, data/inst
system.cpu.dstage2_mmu.stage2_tlb.cptwalker.walkRequestOrigin_Requested::Inst            0                       # Table walker requests started/completed, data/inst
system.cpu.dstage2_mmu.stage2_tlb.cptwalker.walkRequestOrigin_Requested::total            0                       # Table walker requests started/completed, data/inst
system.cpu.dstage2_mmu.stage2_tlb.cptwalker.walkRequestOrigin_Completed::Data            0                       # Table walker requests started/completed, data/inst
system.cpu.dstage2_mmu.stage2_tlb.cptwalker.walkRequestOrigin_Completed::Inst            0                       # Table walker requests started/completed, data/inst
system.cpu.dstage2_mmu.stage2_tlb.cptwalker.walkRequestOrigin_Completed::total            0                       # Table walker requests started/completed, data/inst
system.cpu.dstage2_mmu.stage2_tlb.cptwalker.walkRequestOrigin::total            0                       # Table walker requests started/completed, data/inst
system.cpu.dstage2_mmu.stage2_tlb.walker.walks            0                       # Table walker walks requested
system.cpu.dstage2_mmu.stage2_tlb.walker.walkRequestOrigin_Requested::Data            0                       # Table walker requests started/completed, data/inst
system.cpu.dstage2_mmu.stage2_tlb.walker.walkRequestOrigin_Requested::Inst            0                       # Table walker requests started/completed, data/inst
system.cpu.dstage2_mmu.stage2_tlb.walker.walkRequestOrigin_Requested::total            0                       # Table walker requests started/completed, data/inst
system.cpu.dstage2_mmu.stage2_tlb.walker.walkRequestOrigin_Completed::Data            0                       # Table walker requests started/completed, data/inst
system.cpu.dstage2_mmu.stage2_tlb.walker.walkRequestOrigin_Completed::Inst            0                       # Table walker requests started/completed, data/inst
system.cpu.dstage2_mmu.stage2_tlb.walker.walkRequestOrigin_Completed::total            0                       # Table walker requests started/completed, data/inst
system.cpu.dstage2_mmu.stage2_tlb.walker.walkRequestOrigin::total            0                       # Table walker requests started/completed, data/inst
system.cpu.dstage2_mmu.stage2_tlb.inst_hits            0                       # ITB inst hits
system.cpu.dstage2_mmu.stage2_tlb.inst_misses            0                       # ITB inst misses
system.cpu.dstage2_mmu.stage2_tlb.read_hits            0                       # DTB read hits
system.cpu.dstage2_mmu.stage2_tlb.read_misses            0                       # DTB read misses
system.cpu.dstage2_mmu.stage2_tlb.write_hits            0                       # DTB write hits
system.cpu.dstage2_mmu.stage2_tlb.write_misses            0                       # DTB write misses
system.cpu.dstage2_mmu.stage2_tlb.flush_tlb            0                       # Number of times complete TLB was flushed
system.cpu.dstage2_mmu.stage2_tlb.flush_tlb_mva            0                       # Number of times TLB was flushed by MVA
system.cpu.dstage2_mmu.stage2_tlb.flush_tlb_mva_asid            0                       # Number of times TLB was flushed by MVA & ASID
system.cpu.dstage2_mmu.stage2_tlb.flush_tlb_asid            0                       # Number of times TLB was flushed by ASID
system.cpu.dstage2_mmu.stage2_tlb.flush_entries            0                       # Number of entries that have been flushed from TLB
system.cpu.dstage2_mmu.stage2_tlb.align_faults            0                       # Number of TLB faults due to alignment restrictions
system.cpu.dstage2_mmu.stage2_tlb.prefetch_faults            0                       # Number of TLB faults due to prefetch
system.cpu.dstage2_mmu.stage2_tlb.domain_faults            0                       # Number of TLB faults due to domain restrictions
system.cpu.dstage2_mmu.stage2_tlb.perms_faults            0                       # Number of TLB faults due to permissions restrictions
system.cpu.dstage2_mmu.stage2_tlb.read_accesses            0                       # DTB read accesses
system.cpu.dstage2_mmu.stage2_tlb.write_accesses            0                       # DTB write accesses
system.cpu.dstage2_mmu.stage2_tlb.inst_accesses            0                       # ITB inst accesses
system.cpu.dstage2_mmu.stage2_tlb.hits              0                       # DTB hits
system.cpu.dstage2_mmu.stage2_tlb.misses            0                       # DTB misses
system.cpu.dstage2_mmu.stage2_tlb.accesses            0                       # DTB accesses
system.cpu.dtb.cptwalker.walks                      0                       # Table walker walks requested
system.cpu.dtb.cptwalker.walkRequestOrigin_Requested::Data            0                       # Table walker requests started/completed, data/inst
system.cpu.dtb.cptwalker.walkRequestOrigin_Requested::Inst            0                       # Table walker requests started/completed, data/inst
system.cpu.dtb.cptwalker.walkRequestOrigin_Requested::total            0                       # Table walker requests started/completed, data/inst
system.cpu.dtb.cptwalker.walkRequestOrigin_Completed::Data            0                       # Table walker requests started/completed, data/inst
system.cpu.dtb.cptwalker.walkRequestOrigin_Completed::Inst            0                       # Table walker requests started/completed, data/inst
system.cpu.dtb.cptwalker.walkRequestOrigin_Completed::total            0                       # Table walker requests started/completed, data/inst
system.cpu.dtb.cptwalker.walkRequestOrigin::total            0                       # Table walker requests started/completed, data/inst
system.cpu.dtb.walker.walks                         0                       # Table walker walks requested
system.cpu.dtb.walker.walkRequestOrigin_Requested::Data            0                       # Table walker requests started/completed, data/inst
system.cpu.dtb.walker.walkRequestOrigin_Requested::Inst            0                       # Table walker requests started/completed, data/inst
system.cpu.dtb.walker.walkRequestOrigin_Requested::total            0                       # Table walker requests started/completed, data/inst
system.cpu.dtb.walker.walkRequestOrigin_Completed::Data            0                       # Table walker requests started/completed, data/inst
system.cpu.dtb.walker.walkRequestOrigin_Completed::Inst            0                       # Table walker requests started/completed, data/inst
system.cpu.dtb.walker.walkRequestOrigin_Completed::total            0                       # Table walker requests started/completed, data/inst
system.cpu.dtb.walker.walkRequestOrigin::total            0                       # Table walker requests started/completed, data/inst
system.cpu.dtb.inst_hits                            0                       # ITB inst hits
system.cpu.dtb.inst_misses                          0                       # ITB inst misses
system.cpu.dtb.read_hits                            0                       # DTB read hits
system.cpu.dtb.read_misses                          0                       # DTB read misses
system.cpu.dtb.write_hits                           0                       # DTB write hits
system.cpu.dtb.write_misses                         0                       # DTB write misses
system.cpu.dtb.flush_tlb                            0                       # Number of times complete TLB was flushed
system.cpu.dtb.flush_tlb_mva                        0                       # Number of times TLB was flushed by MVA
system.cpu.dtb.flush_tlb_mva_asid                   0                       # Number of times TLB was flushed by MVA & ASID
system.cpu.dtb.flush_tlb_asid                       0                       # Number of times TLB was flushed by ASID
system.cpu.dtb.flush_entries                        0                       # Number of entries that have been flushed from TLB
system.cpu.dtb.align_faults                         0                       # Number of TLB faults due to alignment restrictions
system.cpu.dtb.prefetch_faults                      0                       # Number of TLB faults due to prefetch
system.cpu.dtb.domain_faults                        0                       # Number of TLB faults due to domain restrictions
system.cpu.dtb.perms_faults                         0                       # Number of TLB faults due to permissions restrictions
system.cpu.dtb.read_accesses                        0                       # DTB read accesses
system.cpu.dtb.write_accesses                       0                       # DTB write accesses
system.cpu.dtb.inst_accesses                        0                       # ITB inst accesses
system.cpu.dtb.hits                                 0                       # DTB hits
system.cpu.dtb.misses                               0                       # DTB misses
system.cpu.dtb.accesses                             0                       # DTB accesses
system.cpu.istage2_mmu.stage2_tlb.cptwalker.walks            0                       # Table walker walks requested
system.cpu.istage2_mmu.stage2_tlb.cptwalker.walkRequestOrigin_Requested::Data            0                       # Table walker requests started/completed, data/inst
system.cpu.istage2_mmu.stage2_tlb.cptwalker.walkRequestOrigin_Requested::Inst            0                       # Table walker requests started/completed, data/inst
system.cpu.istage2_mmu.stage2_tlb.cptwalker.walkRequestOrigin_Requested::total            0                       # Table walker requests started/completed, data/inst
system.cpu.istage2_mmu.stage2_tlb.cptwalker.walkRequestOrigin_Completed::Data            0                       # Table walker requests started/completed, data/inst
system.cpu.istage2_mmu.stage2_tlb.cptwalker.walkRequestOrigin_Completed::Inst            0                       # Table walker requests started/completed, data/inst
system.cpu.istage2_mmu.stage2_tlb.cptwalker.walkRequestOrigin_Completed::total            0                       # Table walker requests started/completed, data/inst
system.cpu.istage2_mmu.stage2_tlb.cptwalker.walkRequestOrigin::total            0                       # Table walker requests started/completed, data/inst
system.cpu.istage2_mmu.stage2_tlb.walker.walks            0                       # Table walker walks requested
system.cpu.istage2_mmu.stage2_tlb.walker.walkRequestOrigin_Requested::Data            0                       # Table walker requests started/completed, data/inst
system.cpu.istage2_mmu.stage2_tlb.walker.walkRequestOrigin_Requested::Inst            0                       # Table walker requests started/completed, data/inst
system.cpu.istage2_mmu.stage2_tlb.walker.walkRequestOrigin_Requested::total            0                       # Table walker requests started/completed, data/inst
system.cpu.istage2_mmu.stage2_tlb.walker.walkRequestOrigin_Completed::Data            0                       # Table walker requests started/completed, data/inst
system.cpu.istage2_mmu.stage2_tlb.walker.walkRequestOrigin_Completed::Inst            0                       # Table walker requests started/completed, data/inst
system.cpu.istage2_mmu.stage2_tlb.walker.walkRequestOrigin_Completed::total            0                       # Table walker requests started/completed, data/inst
system.cpu.istage2_mmu.stage2_tlb.walker.walkRequestOrigin::total            0                       # Table walker requests started/completed, data/inst
system.cpu.istage2_mmu.stage2_tlb.inst_hits            0                       # ITB inst hits
system.cpu.istage2_mmu.stage2_tlb.inst_misses            0                       # ITB inst misses
system.cpu.istage2_mmu.stage2_tlb.read_hits            0                       # DTB read hits
system.cpu.istage2_mmu.stage2_tlb.read_misses            0                       # DTB read misses
system.cpu.istage2_mmu.stage2_tlb.write_hits            0                       # DTB write hits
system.cpu.istage2_mmu.stage2_tlb.write_misses            0                       # DTB write misses
system.cpu.istage2_mmu.stage2_tlb.flush_tlb            0                       # Number of times complete TLB was flushed
system.cpu.istage2_mmu.stage2_tlb.flush_tlb_mva            0                       # Number of times TLB was flushed by MVA
system.cpu.istage2_mmu.stage2_tlb.flush_tlb_mva_asid            0                       # Number of times TLB was flushed by MVA & ASID
system.cpu.istage2_mmu.stage2_tlb.flush_tlb_asid            0                       # Number of times TLB was flushed by ASID
system.cpu.istage2_mmu.stage2_tlb.flush_entries            0                       # Number of entries that have been flushed from TLB
system.cpu.istage2_mmu.stage2_tlb.align_faults            0                       # Number of TLB faults due to alignment restrictions
system.cpu.istage2_mmu.stage2_tlb.prefetch_faults            0                       # Number of TLB faults due to prefetch
system.cpu.istage2_mmu.stage2_tlb.domain_faults            0                       # Number of TLB faults due to domain restrictions
system.cpu.istage2_mmu.stage2_tlb.perms_faults            0                       # Number of TLB faults due to permissions restrictions
system.cpu.istage2_mmu.stage2_tlb.read_accesses            0                       # DTB read accesses
system.cpu.istage2_mmu.stage2_tlb.write_accesses            0                       # DTB write accesses
system.cpu.istage2_mmu.stage2_tlb.inst_accesses            0                       # ITB inst accesses
system.cpu.istage2_mmu.stage2_tlb.hits              0                       # DTB hits
system.cpu.istage2_mmu.stage2_tlb.misses            0                       # DTB misses
system.cpu.istage2_mmu.stage2_tlb.accesses            0                       # DTB accesses
system.cpu.itb.cptwalker.walks                      0                       # Table walker walks requested
system.cpu.itb.cptwalker.walkRequestOrigin_Requested::Data            0                       # Table walker requests started/completed, data/inst
system.cpu.itb.cptwalker.walkRequestOrigin_Requested::Inst            0                       # Table walker requests started/completed, data/inst
system.cpu.itb.cptwalker.walkRequestOrigin_Requested::total            0                       # Table walker requests started/completed, data/inst
system.cpu.itb.cptwalker.walkRequestOrigin_Completed::Data            0                       # Table walker requests started/completed, data/inst
system.cpu.itb.cptwalker.walkRequestOrigin_Completed::Inst            0                       # Table walker requests started/completed, data/inst
system.cpu.itb.cptwalker.walkRequestOrigin_Completed::total            0                       # Table walker requests started/completed, data/inst
system.cpu.itb.cptwalker.walkRequestOrigin::total            0                       # Table walker requests started/completed, data/inst
system.cpu.itb.walker.walks                         0                       # Table walker walks requested
system.cpu.itb.walker.walkRequestOrigin_Requested::Data            0                       # Table walker requests started/completed, data/inst
system.cpu.itb.walker.walkRequestOrigin_Requested::Inst            0                       # Table walker requests started/completed, data/inst
system.cpu.itb.walker.walkRequestOrigin_Requested::total            0                       # Table walker requests started/completed, data/inst
system.cpu.itb.walker.walkRequestOrigin_Completed::Data            0                       # Table walker requests started/completed, data/inst
system.cpu.itb.walker.walkRequestOrigin_Completed::Inst            0                       # Table walker requests started/completed, data/inst
system.cpu.itb.walker.walkRequestOrigin_Completed::total            0                       # Table walker requests started/completed, data/inst
system.cpu.itb.walker.walkRequestOrigin::total            0                       # Table walker requests started/completed, data/inst
system.cpu.itb.inst_hits                            0                       # ITB inst hits
system.cpu.itb.inst_misses                          0                       # ITB inst misses
system.cpu.itb.read_hits                            0                       # DTB read hits
system.cpu.itb.read_misses                          0                       # DTB read misses
system.cpu.itb.write_hits                           0                       # DTB write hits
system.cpu.itb.write_misses                         0                       # DTB write misses
system.cpu.itb.flush_tlb                            0                       # Number of times complete TLB was flushed
system.cpu.itb.flush_tlb_mva                        0                       # Number of times TLB was flushed by MVA
system.cpu.itb.flush_tlb_mva_asid                   0                       # Number of times TLB was flushed by MVA & ASID
system.cpu.itb.flush_tlb_asid                       0                       # Number of times TLB was flushed by ASID
system.cpu.itb.flush_entries                        0                       # Number of entries that have been flushed from TLB
system.cpu.itb.align_faults                         0                       # Number of TLB faults due to alignment restrictions
system.cpu.itb.prefetch_faults                      0                       # Number of TLB faults due to prefetch
system.cpu.itb.domain_faults                        0                       # Number of TLB faults due to domain restrictions
system.cpu.itb.perms_faults                         0                       # Number of TLB faults due to permissions restrictions
system.cpu.itb.read_accesses                        0                       # DTB read accesses
system.cpu.itb.write_accesses                       0                       # DTB write accesses
system.cpu.itb.inst_accesses                        0                       # ITB inst accesses
system.cpu.itb.hits                                 0                       # DTB hits
system.cpu.itb.misses                               0                       # DTB misses
system.cpu.itb.accesses                             0                       # DTB accesses
system.cpu.workload.num_syscalls                   26                       # Number of system calls
system.cpu.numCycles                           439254                       # number of cpu cycles simulated
system.cpu.numWorkItemsStarted                      0                       # number of work items this cpu started
system.cpu.numWorkItemsCompleted                    0                       # number of work items this cpu completed
system.cpu.fetch.icacheStallCycles             136995                       # Number of cycles fetch is stalled on an Icache miss
system.cpu.fetch.Insts                         685380                       # Number of instructions fetch has processed
system.cpu.fetch.Branches                      159710                       # Number of branches that fetch encountered
system.cpu.fetch.predictedBranches             112403                       # Number of branches that fetch has predicted taken
system.cpu.fetch.Cycles                        229124                       # Number of cycles fetch has run and was not squashing or blocked
system.cpu.fetch.SquashCycles                   13313                       # Number of cycles fetch has spent squashing
system.cpu.fetch.MiscStallCycles                  126                       # Number of cycles fetch has spent waiting on interrupts, or bad addresses, or out of MSHRs
system.cpu.fetch.PendingTrapStallCycles           178                       # Number of stall cycles due to pending traps
system.cpu.fetch.IcacheWaitRetryStallCycles          223                       # Number of stall cycles due to full MSHR
system.cpu.fetch.CacheLines                    118296                       # Number of cache lines fetched
system.cpu.fetch.IcacheSquashes                  2710                       # Number of outstanding Icache misses that were squashed
system.cpu.fetch.rateDist::samples             373302                       # Number of instructions fetched each cycle (Total)
system.cpu.fetch.rateDist::mean              2.101130                       # Number of instructions fetched each cycle (Total)
system.cpu.fetch.rateDist::stdev             2.812116                       # Number of instructions fetched each cycle (Total)
system.cpu.fetch.rateDist::underflows               0      0.00%      0.00% # Number of instructions fetched each cycle (Total)
system.cpu.fetch.rateDist::0                   199895     53.55%     53.55% # Number of instructions fetched each cycle (Total)
system.cpu.fetch.rateDist::1                    14282      3.83%     57.37% # Number of instructions fetched each cycle (Total)
system.cpu.fetch.rateDist::2                    43002     11.52%     68.89% # Number of instructions fetched each cycle (Total)
system.cpu.fetch.rateDist::3                    18510      4.96%     73.85% # Number of instructions fetched each cycle (Total)
system.cpu.fetch.rateDist::4                    14316      3.83%     77.69% # Number of instructions fetched each cycle (Total)
system.cpu.fetch.rateDist::5                    16111      4.32%     82.00% # Number of instructions fetched each cycle (Total)
system.cpu.fetch.rateDist::6                     8493      2.28%     84.28% # Number of instructions fetched each cycle (Total)
system.cpu.fetch.rateDist::7                    29781      7.98%     92.26% # Number of instructions fetched each cycle (Total)
system.cpu.fetch.rateDist::8                    28912      7.74%    100.00% # Number of instructions fetched each cycle (Total)
system.cpu.fetch.rateDist::overflows                0      0.00%    100.00% # Number of instructions fetched each cycle (Total)
system.cpu.fetch.rateDist::min_value                0                       # Number of instructions fetched each cycle (Total)
system.cpu.fetch.rateDist::max_value                8                       # Number of instructions fetched each cycle (Total)
system.cpu.fetch.rateDist::total               373302                       # Number of instructions fetched each cycle (Total)
system.cpu.fetch.branchRate                  0.363594                       # Number of branch fetches per cycle
system.cpu.fetch.rate                        1.560327                       # Number of inst fetches per cycle
system.cpu.decode.IdleCycles                   121887                       # Number of cycles decode is idle
system.cpu.decode.BlockedCycles                 86566                       # Number of cycles decode is blocked
system.cpu.decode.RunCycles                    152207                       # Number of cycles decode is running
system.cpu.decode.UnblockCycles                  6749                       # Number of cycles decode is unblocking
system.cpu.decode.SquashCycles                   5893                       # Number of cycles decode is squashing
system.cpu.decode.BranchResolved                23542                       # Number of times decode resolved a branch
system.cpu.decode.BranchMispred                   791                       # Number of times decode detected a branch misprediction
system.cpu.decode.DecodedInsts                 755220                       # Number of instructions handled by decode
system.cpu.decode.SquashedInsts                  2455                       # Number of squashed instructions handled by decode
system.cpu.rename.SquashCycles                   5893                       # Number of cycles rename is squashing
system.cpu.rename.IdleCycles                   126871                       # Number of cycles rename is idle
system.cpu.rename.BlockCycles                   48653                       # Number of cycles rename is blocking
system.cpu.rename.serializeStallCycles           9877                       # count of cycles rename stalled for serializing inst
system.cpu.rename.RunCycles                    152911                       # Number of cycles rename is running
system.cpu.rename.UnblockCycles                 29097                       # Number of cycles rename is unblocking
system.cpu.rename.RenamedInsts                 738243                       # Number of instructions processed by rename
system.cpu.rename.ROBFullEvents                    32                       # Number of times rename has blocked due to ROB full
system.cpu.rename.IQFullEvents                  12482                       # Number of times rename has blocked due to IQ full
system.cpu.rename.SQFullEvents                  15033                       # Number of times rename has blocked due to SQ full
system.cpu.rename.RenamedOperands              828636                       # Number of destination operands rename has renamed
system.cpu.rename.RenameLookups               3265628                       # Number of register rename lookups that rename has made
system.cpu.rename.int_rename_lookups           816284                       # Number of integer rename lookups
system.cpu.rename.fp_rename_lookups                66                       # Number of floating rename lookups
system.cpu.rename.CommittedMaps                664832                       # Number of HB maps that are committed
system.cpu.rename.UndoneMaps                   163804                       # Number of HB maps that are undone due to squashing
system.cpu.rename.serializingInsts                437                       # count of serializing insts renamed
system.cpu.rename.tempSerializingInsts            433                       # count of temporary serializing insts renamed
system.cpu.rename.skidInsts                     30350                       # count of insts added to the skid buffer
system.cpu.memDep0.insertedLoads               104784                       # Number of loads inserted to the mem dependence unit.
system.cpu.memDep0.insertedStores               47460                       # Number of stores inserted to the mem dependence unit.
system.cpu.memDep0.conflictingLoads              1032                       # Number of conflicting loads.
system.cpu.memDep0.conflictingStores              861                       # Number of conflicting stores.
system.cpu.iq.iqInstsAdded                     704407                       # Number of instructions added to the IQ (excludes non-spec)
system.cpu.iq.iqNonSpecInstsAdded                 601                       # Number of non-speculative instructions added to the IQ
system.cpu.iq.iqInstsIssued                    663404                       # Number of instructions issued
system.cpu.iq.iqSquashedInstsIssued               567                       # Number of squashed instructions issued
system.cpu.iq.iqSquashedInstsExamined          109175                       # Number of squashed instructions iterated over during squash; mainly for profiling
system.cpu.iq.iqSquashedOperandsExamined       239237                       # Number of squashed operands that are examined and possibly removed from graph
system.cpu.iq.iqSquashedNonSpecRemoved             79                       # Number of squashed non-spec instructions that were removed
system.cpu.iq.issued_per_cycle::samples        373302                       # Number of insts issued each cycle
system.cpu.iq.issued_per_cycle::mean         1.777124                       # Number of insts issued each cycle
system.cpu.iq.issued_per_cycle::stdev        2.022973                       # Number of insts issued each cycle
system.cpu.iq.issued_per_cycle::underflows            0      0.00%      0.00% # Number of insts issued each cycle
system.cpu.iq.issued_per_cycle::0              145873     39.08%     39.08% # Number of insts issued each cycle
system.cpu.iq.issued_per_cycle::1               67895     18.19%     57.26% # Number of insts issued each cycle
system.cpu.iq.issued_per_cycle::2               47037     12.60%     69.86% # Number of insts issued each cycle
system.cpu.iq.issued_per_cycle::3               33483      8.97%     78.83% # Number of insts issued each cycle
system.cpu.iq.issued_per_cycle::4               34359      9.20%     88.04% # Number of insts issued each cycle
system.cpu.iq.issued_per_cycle::5               21134      5.66%     93.70% # Number of insts issued each cycle
system.cpu.iq.issued_per_cycle::6               10074      2.70%     96.40% # Number of insts issued each cycle
system.cpu.iq.issued_per_cycle::7               10140      2.72%     99.11% # Number of insts issued each cycle
system.cpu.iq.issued_per_cycle::8                3307      0.89%    100.00% # Number of insts issued each cycle
system.cpu.iq.issued_per_cycle::overflows            0      0.00%    100.00% # Number of insts issued each cycle
system.cpu.iq.issued_per_cycle::min_value            0                       # Number of insts issued each cycle
system.cpu.iq.issued_per_cycle::max_value            8                       # Number of insts issued each cycle
system.cpu.iq.issued_per_cycle::total          373302                       # Number of insts issued each cycle
system.cpu.iq.fu_full::No_OpClass                   0      0.00%      0.00% # attempts to use FU when none available
system.cpu.iq.fu_full::IntAlu                     776     17.57%     17.57% # attempts to use FU when none available
system.cpu.iq.fu_full::IntMult                      0      0.00%     17.57% # attempts to use FU when none available
system.cpu.iq.fu_full::IntDiv                       0      0.00%     17.57% # attempts to use FU when none available
system.cpu.iq.fu_full::FloatAdd                     0      0.00%     17.57% # attempts to use FU when none available
system.cpu.iq.fu_full::FloatCmp                     0      0.00%     17.57% # attempts to use FU when none available
system.cpu.iq.fu_full::FloatCvt                     0      0.00%     17.57% # attempts to use FU when none available
system.cpu.iq.fu_full::FloatMult                    0      0.00%     17.57% # attempts to use FU when none available
system.cpu.iq.fu_full::FloatDiv                     0      0.00%     17.57% # attempts to use FU when none available
system.cpu.iq.fu_full::FloatSqrt                    0      0.00%     17.57% # attempts to use FU when none available
system.cpu.iq.fu_full::SimdAdd                      0      0.00%     17.57% # attempts to use FU when none available
system.cpu.iq.fu_full::SimdAddAcc                   0      0.00%     17.57% # attempts to use FU when none available
system.cpu.iq.fu_full::SimdAlu                      0      0.00%     17.57% # attempts to use FU when none available
system.cpu.iq.fu_full::SimdCmp                      0      0.00%     17.57% # attempts to use FU when none available
system.cpu.iq.fu_full::SimdCvt                      0      0.00%     17.57% # attempts to use FU when none available
system.cpu.iq.fu_full::SimdMisc                     0      0.00%     17.57% # attempts to use FU when none available
system.cpu.iq.fu_full::SimdMult                     0      0.00%     17.57% # attempts to use FU when none available
system.cpu.iq.fu_full::SimdMultAcc                  0      0.00%     17.57% # attempts to use FU when none available
system.cpu.iq.fu_full::SimdShift                    0      0.00%     17.57% # attempts to use FU when none available
system.cpu.iq.fu_full::SimdShiftAcc                 0      0.00%     17.57% # attempts to use FU when none available
system.cpu.iq.fu_full::SimdSqrt                     0      0.00%     17.57% # attempts to use FU when none available
system.cpu.iq.fu_full::SimdFloatAdd                 0      0.00%     17.57% # attempts to use FU when none available
system.cpu.iq.fu_full::SimdFloatAlu                 0      0.00%     17.57% # attempts to use FU when none available
system.cpu.iq.fu_full::SimdFloatCmp                 0      0.00%     17.57% # attempts to use FU when none available
system.cpu.iq.fu_full::SimdFloatCvt                 0      0.00%     17.57% # attempts to use FU when none available
system.cpu.iq.fu_full::SimdFloatDiv                 0      0.00%     17.57% # attempts to use FU when none available
system.cpu.iq.fu_full::SimdFloatMisc                0      0.00%     17.57% # attempts to use FU when none available
system.cpu.iq.fu_full::SimdFloatMult                0      0.00%     17.57% # attempts to use FU when none available
system.cpu.iq.fu_full::SimdFloatMultAcc             0      0.00%     17.57% # attempts to use FU when none available
system.cpu.iq.fu_full::SimdFloatSqrt                0      0.00%     17.57% # attempts to use FU when none available
system.cpu.iq.fu_full::MemRead                   1377     31.18%     48.75% # attempts to use FU when none available
system.cpu.iq.fu_full::MemWrite                  2263     51.25%    100.00% # attempts to use FU when none available
system.cpu.iq.fu_full::IprAccess                    0      0.00%    100.00% # attempts to use FU when none available
system.cpu.iq.fu_full::InstPrefetch                 0      0.00%    100.00% # attempts to use FU when none available
system.cpu.iq.FU_type_0::No_OpClass                 0      0.00%      0.00% # Type of FU issued
system.cpu.iq.FU_type_0::IntAlu                517820     78.06%     78.06% # Type of FU issued
system.cpu.iq.FU_type_0::IntMult                  156      0.02%     78.08% # Type of FU issued
system.cpu.iq.FU_type_0::IntDiv                     0      0.00%     78.08% # Type of FU issued
system.cpu.iq.FU_type_0::FloatAdd                   0      0.00%     78.08% # Type of FU issued
system.cpu.iq.FU_type_0::FloatCmp                   0      0.00%     78.08% # Type of FU issued
system.cpu.iq.FU_type_0::FloatCvt                   0      0.00%     78.08% # Type of FU issued
system.cpu.iq.FU_type_0::FloatMult                  0      0.00%     78.08% # Type of FU issued
system.cpu.iq.FU_type_0::FloatDiv                   0      0.00%     78.08% # Type of FU issued
system.cpu.iq.FU_type_0::FloatSqrt                  0      0.00%     78.08% # Type of FU issued
system.cpu.iq.FU_type_0::SimdAdd                    0      0.00%     78.08% # Type of FU issued
system.cpu.iq.FU_type_0::SimdAddAcc                 0      0.00%     78.08% # Type of FU issued
system.cpu.iq.FU_type_0::SimdAlu                    0      0.00%     78.08% # Type of FU issued
system.cpu.iq.FU_type_0::SimdCmp                    0      0.00%     78.08% # Type of FU issued
system.cpu.iq.FU_type_0::SimdCvt                    0      0.00%     78.08% # Type of FU issued
system.cpu.iq.FU_type_0::SimdMisc                   0      0.00%     78.08% # Type of FU issued
system.cpu.iq.FU_type_0::SimdMult                   0      0.00%     78.08% # Type of FU issued
system.cpu.iq.FU_type_0::SimdMultAcc                0      0.00%     78.08% # Type of FU issued
system.cpu.iq.FU_type_0::SimdShift                  0      0.00%     78.08% # Type of FU issued
system.cpu.iq.FU_type_0::SimdShiftAcc               0      0.00%     78.08% # Type of FU issued
system.cpu.iq.FU_type_0::SimdSqrt                   0      0.00%     78.08% # Type of FU issued
system.cpu.iq.FU_type_0::SimdFloatAdd               0      0.00%     78.08% # Type of FU issued
system.cpu.iq.FU_type_0::SimdFloatAlu               0      0.00%     78.08% # Type of FU issued
system.cpu.iq.FU_type_0::SimdFloatCmp               0      0.00%     78.08% # Type of FU issued
system.cpu.iq.FU_type_0::SimdFloatCvt               0      0.00%     78.08% # Type of FU issued
system.cpu.iq.FU_type_0::SimdFloatDiv               0      0.00%     78.08% # Type of FU issued
system.cpu.iq.FU_type_0::SimdFloatMisc              3      0.00%     78.08% # Type of FU issued
system.cpu.iq.FU_type_0::SimdFloatMult              0      0.00%     78.08% # Type of FU issued
system.cpu.iq.FU_type_0::SimdFloatMultAcc            0      0.00%     78.08% # Type of FU issued
system.cpu.iq.FU_type_0::SimdFloatSqrt              0      0.00%     78.08% # Type of FU issued
system.cpu.iq.FU_type_0::MemRead               100544     15.16%     93.23% # Type of FU issued
system.cpu.iq.FU_type_0::MemWrite               44881      6.77%    100.00% # Type of FU issued
system.cpu.iq.FU_type_0::IprAccess                  0      0.00%    100.00% # Type of FU issued
system.cpu.iq.FU_type_0::InstPrefetch               0      0.00%    100.00% # Type of FU issued
system.cpu.iq.FU_type_0::total                 663404                       # Type of FU issued
system.cpu.iq.rate                           1.510297                       # Inst issue rate
system.cpu.iq.fu_busy_cnt                        4416                       # FU busy when requested
system.cpu.iq.fu_busy_rate                   0.006657                       # FU busy rate (busy events/executed inst)
system.cpu.iq.int_inst_queue_reads            1705052                       # Number of integer instruction queue reads
system.cpu.iq.int_inst_queue_writes            814149                       # Number of integer instruction queue writes
system.cpu.iq.int_inst_queue_wakeup_accesses       648169                       # Number of integer instruction queue wakeup accesses
system.cpu.iq.fp_inst_queue_reads                  41                       # Number of floating instruction queue reads
system.cpu.iq.fp_inst_queue_writes                 84                       # Number of floating instruction queue writes
system.cpu.iq.fp_inst_queue_wakeup_accesses           17                       # Number of floating instruction queue wakeup accesses
system.cpu.iq.int_alu_accesses                 667797                       # Number of integer alu accesses
system.cpu.iq.fp_alu_accesses                      23                       # Number of floating point alu accesses
system.cpu.iew.lsq.thread0.forwLoads             3291                       # Number of loads that had data forwarded from stores
system.cpu.iew.lsq.thread0.invAddrLoads             0                       # Number of loads ignored due to an invalid address
system.cpu.iew.lsq.thread0.squashedLoads        19407                       # Number of loads squashed
system.cpu.iew.lsq.thread0.ignoredResponses            9                       # Number of memory responses ignored because the instruction is squashed
system.cpu.iew.lsq.thread0.memOrderViolation           54                       # Number of memory ordering violations
system.cpu.iew.lsq.thread0.squashedStores         7039                       # Number of stores squashed
system.cpu.iew.lsq.thread0.invAddrSwpfs             0                       # Number of software prefetches ignored due to an invalid address
system.cpu.iew.lsq.thread0.blockedLoads             0                       # Number of blocked loads due to partial load-store forwarding
system.cpu.iew.lsq.thread0.rescheduledLoads          673                       # Number of loads that were rescheduled
system.cpu.iew.lsq.thread0.cacheBlocked           326                       # Number of times an access to memory failed due to the cache being blocked
system.cpu.iew.iewIdleCycles                        0                       # Number of cycles IEW is idle
system.cpu.iew.iewSquashCycles                   5893                       # Number of cycles IEW is squashing
system.cpu.iew.iewBlockCycles                   37178                       # Number of cycles IEW is blocking
system.cpu.iew.iewUnblockCycles                  4729                       # Number of cycles IEW is unblocking
system.cpu.iew.iewDispatchedInsts              705011                       # Number of instructions dispatched to IQ
system.cpu.iew.iewDispSquashedInsts              4032                       # Number of squashed instructions skipped by dispatch
system.cpu.iew.iewDispLoadInsts                104784                       # Number of dispatched load instructions
system.cpu.iew.iewDispStoreInsts                47460                       # Number of dispatched store instructions
system.cpu.iew.iewDispNonSpecInsts                353                       # Number of dispatched non-speculative instructions
system.cpu.iew.iewIQFullEvents                    246                       # Number of times the IQ has become full, causing a stall
system.cpu.iew.iewLSQFullEvents                  4415                       # Number of times the LSQ has become full, causing a stall
system.cpu.iew.memOrderViolationEvents             54                       # Number of memory order violations
system.cpu.iew.predictedTakenIncorrect           3603                       # Number of branches that were predicted taken incorrectly
system.cpu.iew.predictedNotTakenIncorrect         2797                       # Number of branches that were predicted not taken incorrectly
system.cpu.iew.branchMispredicts                 6400                       # Number of branch mispredicts detected at execute
system.cpu.iew.iewExecutedInsts                655028                       # Number of executed instructions
system.cpu.iew.iewExecLoadInsts                 98361                       # Number of load instructions executed
system.cpu.iew.iewExecSquashedInsts              8376                       # Number of squashed instructions skipped in execute
system.cpu.iew.exec_swp                             0                       # number of swp insts executed
system.cpu.iew.exec_nop                             3                       # number of nop insts executed
system.cpu.iew.exec_refs                       142222                       # number of memory reference insts executed
system.cpu.iew.exec_branches                   132465                       # Number of branches executed
system.cpu.iew.exec_stores                      43861                       # Number of stores executed
system.cpu.iew.exec_rate                     1.491228                       # Inst execution rate
system.cpu.iew.wb_sent                         650257                       # cumulative count of insts sent to commit
system.cpu.iew.wb_count                        648186                       # cumulative count of insts written-back
system.cpu.iew.wb_producers                    359204                       # num instructions producing a value
system.cpu.iew.wb_consumers                    803530                       # num instructions consuming a value
system.cpu.iew.wb_penalized                         0                       # number of instrctions required to write to 'other' IQ
system.cpu.iew.wb_rate                       1.475652                       # insts written-back per cycle
system.cpu.iew.wb_fanout                     0.447032                       # average fanout of values written-back
system.cpu.iew.wb_penalized_rate                    0                       # fraction of instructions written-back that wrote to 'other' IQ
system.cpu.commit.commitSquashedInsts          109156                       # The number of squashed insts skipped by commit
system.cpu.commit.commitNonSpecStalls             522                       # The number of times commit has been forced to stall to communicate backwards
system.cpu.commit.branchMispredicts              5829                       # The number of times a branch was mispredicted
system.cpu.commit.committed_per_cycle::samples       356856                       # Number of insts commited each cycle
system.cpu.commit.committed_per_cycle::mean     1.669673                       # Number of insts commited each cycle
system.cpu.commit.committed_per_cycle::stdev     2.303252                       # Number of insts commited each cycle
system.cpu.commit.committed_per_cycle::underflows            0      0.00%      0.00% # Number of insts commited each cycle
system.cpu.commit.committed_per_cycle::0       155457     43.56%     43.56% # Number of insts commited each cycle
system.cpu.commit.committed_per_cycle::1        91728     25.70%     69.27% # Number of insts commited each cycle
system.cpu.commit.committed_per_cycle::2        24185      6.78%     76.04% # Number of insts commited each cycle
system.cpu.commit.committed_per_cycle::3        17949      5.03%     81.07% # Number of insts commited each cycle
system.cpu.commit.committed_per_cycle::4        16951      4.75%     85.82% # Number of insts commited each cycle
system.cpu.commit.committed_per_cycle::5        10350      2.90%     88.72% # Number of insts commited each cycle
system.cpu.commit.committed_per_cycle::6        13091      3.67%     92.39% # Number of insts commited each cycle
system.cpu.commit.committed_per_cycle::7        13372      3.75%     96.14% # Number of insts commited each cycle
system.cpu.commit.committed_per_cycle::8        13773      3.86%    100.00% # Number of insts commited each cycle
system.cpu.commit.committed_per_cycle::overflows            0      0.00%    100.00% # Number of insts commited each cycle
system.cpu.commit.committed_per_cycle::min_value            0                       # Number of insts commited each cycle
system.cpu.commit.committed_per_cycle::max_value            8                       # Number of insts commited each cycle
system.cpu.commit.committed_per_cycle::total       356856                       # Number of insts commited each cycle
system.cpu.commit.committedInsts               519679                       # Number of instructions committed
system.cpu.commit.committedOps                 595833                       # Number of ops (including micro ops) committed
system.cpu.commit.swp_count                         0                       # Number of s/w prefetches committed
system.cpu.commit.refs                         125798                       # Number of memory references committed
system.cpu.commit.loads                         85377                       # Number of loads committed
system.cpu.commit.membars                         248                       # Number of memory barriers committed
system.cpu.commit.branches                     122097                       # Number of branches committed
system.cpu.commit.fp_insts                         16                       # Number of committed floating point instructions.
system.cpu.commit.int_insts                    498655                       # Number of committed integer instructions.
system.cpu.commit.function_calls                 8572                       # Number of function calls committed.
system.cpu.commit.op_class_0::No_OpClass            0      0.00%      0.00% # Class of committed instruction
system.cpu.commit.op_class_0::IntAlu           469903     78.86%     78.86% # Class of committed instruction
system.cpu.commit.op_class_0::IntMult             129      0.02%     78.89% # Class of committed instruction
system.cpu.commit.op_class_0::IntDiv                0      0.00%     78.89% # Class of committed instruction
system.cpu.commit.op_class_0::FloatAdd              0      0.00%     78.89% # Class of committed instruction
system.cpu.commit.op_class_0::FloatCmp              0      0.00%     78.89% # Class of committed instruction
system.cpu.commit.op_class_0::FloatCvt              0      0.00%     78.89% # Class of committed instruction
system.cpu.commit.op_class_0::FloatMult             0      0.00%     78.89% # Class of committed instruction
system.cpu.commit.op_class_0::FloatDiv              0      0.00%     78.89% # Class of committed instruction
system.cpu.commit.op_class_0::FloatSqrt             0      0.00%     78.89% # Class of committed instruction
system.cpu.commit.op_class_0::SimdAdd               0      0.00%     78.89% # Class of committed instruction
system.cpu.commit.op_class_0::SimdAddAcc            0      0.00%     78.89% # Class of committed instruction
system.cpu.commit.op_class_0::SimdAlu               0      0.00%     78.89% # Class of committed instruction
system.cpu.commit.op_class_0::SimdCmp               0      0.00%     78.89% # Class of committed instruction
system.cpu.commit.op_class_0::SimdCvt               0      0.00%     78.89% # Class of committed instruction
system.cpu.commit.op_class_0::SimdMisc              0      0.00%     78.89% # Class of committed instruction
system.cpu.commit.op_class_0::SimdMult              0      0.00%     78.89% # Class of committed instruction
system.cpu.commit.op_class_0::SimdMultAcc            0      0.00%     78.89% # Class of committed instruction
system.cpu.commit.op_class_0::SimdShift             0      0.00%     78.89% # Class of committed instruction
system.cpu.commit.op_class_0::SimdShiftAcc            0      0.00%     78.89% # Class of committed instruction
system.cpu.commit.op_class_0::SimdSqrt              0      0.00%     78.89% # Class of committed instruction
system.cpu.commit.op_class_0::SimdFloatAdd            0      0.00%     78.89% # Class of committed instruction
system.cpu.commit.op_class_0::SimdFloatAlu            0      0.00%     78.89% # Class of committed instruction
system.cpu.commit.op_class_0::SimdFloatCmp            0      0.00%     78.89% # Class of committed instruction
system.cpu.commit.op_class_0::SimdFloatCvt            0      0.00%     78.89% # Class of committed instruction
system.cpu.commit.op_class_0::SimdFloatDiv            0      0.00%     78.89% # Class of committed instruction
system.cpu.commit.op_class_0::SimdFloatMisc            3      0.00%     78.89% # Class of committed instruction
system.cpu.commit.op_class_0::SimdFloatMult            0      0.00%     78.89% # Class of committed instruction
system.cpu.commit.op_class_0::SimdFloatMultAcc            0      0.00%     78.89% # Class of committed instruction
system.cpu.commit.op_class_0::SimdFloatSqrt            0      0.00%     78.89% # Class of committed instruction
system.cpu.commit.op_class_0::MemRead           85377     14.33%     93.22% # Class of committed instruction
system.cpu.commit.op_class_0::MemWrite          40421      6.78%    100.00% # Class of committed instruction
system.cpu.commit.op_class_0::IprAccess             0      0.00%    100.00% # Class of committed instruction
system.cpu.commit.op_class_0::InstPrefetch            0      0.00%    100.00% # Class of committed instruction
system.cpu.commit.op_class_0::total            595833                       # Class of committed instruction
system.cpu.commit.bw_lim_events                 13773                       # number cycles where commit BW limit reached
system.cpu.rob.rob_reads                      1047733                       # The number of ROB reads
system.cpu.rob.rob_writes                     1426518                       # The number of ROB writes
system.cpu.timesIdled                             596                       # Number of times that the entire CPU went into an idle state and unscheduled itself
system.cpu.idleCycles                           65952                       # Total number of cycles that the CPU has spent unscheduled due to idling
system.cpu.committedInsts                      519679                       # Number of Instructions Simulated
system.cpu.committedOps                        595833                       # Number of Ops (including micro ops) Simulated
system.cpu.cpi                               0.845241                       # CPI: Cycles Per Instruction
system.cpu.cpi_total                         0.845241                       # CPI: Total CPI of All Threads
system.cpu.ipc                               1.183095                       # IPC: Instructions Per Cycle
system.cpu.ipc_total                         1.183095                       # IPC: Total IPC of All Threads
system.cpu.int_regfile_reads                   672043                       # number of integer regfile reads
system.cpu.int_regfile_writes                  380297                       # number of integer regfile writes
system.cpu.fp_regfile_reads                        17                       # number of floating regfile reads
system.cpu.cc_regfile_reads                   2231007                       # number of cc regfile reads
system.cpu.cc_regfile_writes                   337211                       # number of cc regfile writes
system.cpu.misc_regfile_reads                  138498                       # number of misc regfile reads
system.cpu.misc_regfile_writes                    496                       # number of misc regfile writes
system.cpu.dcache.tags.replacements               631                       # number of replacements
system.cpu.dcache.tags.tagsinuse           460.556194                       # Cycle average of tags in use
system.cpu.dcache.tags.total_refs              119203                       # Total number of references to valid blocks.
system.cpu.dcache.tags.sampled_refs              1143                       # Sample count of references to valid blocks.
system.cpu.dcache.tags.avg_refs            104.289589                       # Average number of references to valid blocks.
system.cpu.dcache.tags.warmup_cycle          57254250                       # Cycle when the warmup percentage was hit.
system.cpu.dcache.tags.occ_blocks::cpu.data   460.556194                       # Average occupied blocks per requestor
system.cpu.dcache.tags.occ_percent::cpu.data     0.899524                       # Average percentage of cache occupancy
system.cpu.dcache.tags.occ_percent::total     0.899524                       # Average percentage of cache occupancy
system.cpu.dcache.tags.occ_task_id_blocks::1024          512                       # Occupied blocks per task id
system.cpu.dcache.tags.age_task_id_blocks_1024::0           94                       # Occupied blocks per task id
system.cpu.dcache.tags.age_task_id_blocks_1024::1          125                       # Occupied blocks per task id
system.cpu.dcache.tags.age_task_id_blocks_1024::2          293                       # Occupied blocks per task id
system.cpu.dcache.tags.occ_task_id_percent::1024            1                       # Percentage of cache occupancy per task id
system.cpu.dcache.tags.tag_accesses           1012151                       # Number of tag accesses
system.cpu.dcache.tags.data_accesses          1012151                       # Number of data accesses
system.cpu.dcache.ReadReq_hits::cpu.data        84520                       # number of ReadReq hits
system.cpu.dcache.ReadReq_hits::total           84520                       # number of ReadReq hits
system.cpu.dcache.WriteReq_hits::cpu.data        34185                       # number of WriteReq hits
system.cpu.dcache.WriteReq_hits::total          34185                       # number of WriteReq hits
system.cpu.dcache.LoadLockedReq_hits::cpu.data          249                       # number of LoadLockedReq hits
system.cpu.dcache.LoadLockedReq_hits::total          249                       # number of LoadLockedReq hits
system.cpu.dcache.StoreCondReq_hits::cpu.data          246                       # number of StoreCondReq hits
system.cpu.dcache.StoreCondReq_hits::total          246                       # number of StoreCondReq hits
system.cpu.dcache.demand_hits::cpu.data        118705                       # number of demand (read+write) hits
system.cpu.dcache.demand_hits::total           118705                       # number of demand (read+write) hits
system.cpu.dcache.overall_hits::cpu.data       118705                       # number of overall hits
system.cpu.dcache.overall_hits::total          118705                       # number of overall hits
system.cpu.dcache.ReadReq_misses::cpu.data         3074                       # number of ReadReq misses
system.cpu.dcache.ReadReq_misses::total          3074                       # number of ReadReq misses
system.cpu.dcache.WriteReq_misses::cpu.data         4098                       # number of WriteReq misses
system.cpu.dcache.WriteReq_misses::total         4098                       # number of WriteReq misses
system.cpu.dcache.LoadLockedReq_misses::cpu.data            3                       # number of LoadLockedReq misses
system.cpu.dcache.LoadLockedReq_misses::total            3                       # number of LoadLockedReq misses
system.cpu.dcache.StoreCondReq_misses::cpu.data            1                       # number of StoreCondReq misses
system.cpu.dcache.StoreCondReq_misses::total            1                       # number of StoreCondReq misses
system.cpu.dcache.demand_misses::cpu.data         7172                       # number of demand (read+write) misses
system.cpu.dcache.demand_misses::total           7172                       # number of demand (read+write) misses
system.cpu.dcache.overall_misses::cpu.data         7172                       # number of overall misses
system.cpu.dcache.overall_misses::total          7172                       # number of overall misses
system.cpu.dcache.ReadReq_miss_latency::cpu.data    173171729                       # number of ReadReq miss cycles
system.cpu.dcache.ReadReq_miss_latency::total    173171729                       # number of ReadReq miss cycles
system.cpu.dcache.WriteReq_miss_latency::cpu.data    279459494                       # number of WriteReq miss cycles
system.cpu.dcache.WriteReq_miss_latency::total    279459494                       # number of WriteReq miss cycles
system.cpu.dcache.LoadLockedReq_miss_latency::cpu.data       107250                       # number of LoadLockedReq miss cycles
system.cpu.dcache.LoadLockedReq_miss_latency::total       107250                       # number of LoadLockedReq miss cycles
system.cpu.dcache.StoreCondReq_miss_latency::cpu.data        34001                       # number of StoreCondReq miss cycles
system.cpu.dcache.StoreCondReq_miss_latency::total        34001                       # number of StoreCondReq miss cycles
system.cpu.dcache.demand_miss_latency::cpu.data    452631223                       # number of demand (read+write) miss cycles
system.cpu.dcache.demand_miss_latency::total    452631223                       # number of demand (read+write) miss cycles
system.cpu.dcache.overall_miss_latency::cpu.data    452631223                       # number of overall miss cycles
system.cpu.dcache.overall_miss_latency::total    452631223                       # number of overall miss cycles
system.cpu.dcache.ReadReq_accesses::cpu.data        87594                       # number of ReadReq accesses(hits+misses)
system.cpu.dcache.ReadReq_accesses::total        87594                       # number of ReadReq accesses(hits+misses)
system.cpu.dcache.WriteReq_accesses::cpu.data        38283                       # number of WriteReq accesses(hits+misses)
system.cpu.dcache.WriteReq_accesses::total        38283                       # number of WriteReq accesses(hits+misses)
system.cpu.dcache.LoadLockedReq_accesses::cpu.data          252                       # number of LoadLockedReq accesses(hits+misses)
system.cpu.dcache.LoadLockedReq_accesses::total          252                       # number of LoadLockedReq accesses(hits+misses)
system.cpu.dcache.StoreCondReq_accesses::cpu.data          247                       # number of StoreCondReq accesses(hits+misses)
system.cpu.dcache.StoreCondReq_accesses::total          247                       # number of StoreCondReq accesses(hits+misses)
system.cpu.dcache.demand_accesses::cpu.data       125877                       # number of demand (read+write) accesses
system.cpu.dcache.demand_accesses::total       125877                       # number of demand (read+write) accesses
system.cpu.dcache.overall_accesses::cpu.data       125877                       # number of overall (read+write) accesses
system.cpu.dcache.overall_accesses::total       125877                       # number of overall (read+write) accesses
system.cpu.dcache.ReadReq_miss_rate::cpu.data     0.035094                       # miss rate for ReadReq accesses
system.cpu.dcache.ReadReq_miss_rate::total     0.035094                       # miss rate for ReadReq accesses
system.cpu.dcache.WriteReq_miss_rate::cpu.data     0.107045                       # miss rate for WriteReq accesses
system.cpu.dcache.WriteReq_miss_rate::total     0.107045                       # miss rate for WriteReq accesses
system.cpu.dcache.LoadLockedReq_miss_rate::cpu.data     0.011905                       # miss rate for LoadLockedReq accesses
system.cpu.dcache.LoadLockedReq_miss_rate::total     0.011905                       # miss rate for LoadLockedReq accesses
system.cpu.dcache.StoreCondReq_miss_rate::cpu.data     0.004049                       # miss rate for StoreCondReq accesses
system.cpu.dcache.StoreCondReq_miss_rate::total     0.004049                       # miss rate for StoreCondReq accesses
system.cpu.dcache.demand_miss_rate::cpu.data     0.056976                       # miss rate for demand accesses
system.cpu.dcache.demand_miss_rate::total     0.056976                       # miss rate for demand accesses
system.cpu.dcache.overall_miss_rate::cpu.data     0.056976                       # miss rate for overall accesses
system.cpu.dcache.overall_miss_rate::total     0.056976                       # miss rate for overall accesses
system.cpu.dcache.ReadReq_avg_miss_latency::cpu.data 56334.329538                       # average ReadReq miss latency
system.cpu.dcache.ReadReq_avg_miss_latency::total 56334.329538                       # average ReadReq miss latency
system.cpu.dcache.WriteReq_avg_miss_latency::cpu.data 68194.117618                       # average WriteReq miss latency
system.cpu.dcache.WriteReq_avg_miss_latency::total 68194.117618                       # average WriteReq miss latency
system.cpu.dcache.LoadLockedReq_avg_miss_latency::cpu.data        35750                       # average LoadLockedReq miss latency
system.cpu.dcache.LoadLockedReq_avg_miss_latency::total        35750                       # average LoadLockedReq miss latency
system.cpu.dcache.StoreCondReq_avg_miss_latency::cpu.data        34001                       # average StoreCondReq miss latency
system.cpu.dcache.StoreCondReq_avg_miss_latency::total        34001                       # average StoreCondReq miss latency
system.cpu.dcache.demand_avg_miss_latency::cpu.data 63110.878834                       # average overall miss latency
system.cpu.dcache.demand_avg_miss_latency::total 63110.878834                       # average overall miss latency
system.cpu.dcache.overall_avg_miss_latency::cpu.data 63110.878834                       # average overall miss latency
system.cpu.dcache.overall_avg_miss_latency::total 63110.878834                       # average overall miss latency
system.cpu.dcache.blocked_cycles::no_mshrs         3403                       # number of cycles access was blocked
system.cpu.dcache.blocked_cycles::no_targets           68                       # number of cycles access was blocked
system.cpu.dcache.blocked::no_mshrs                79                       # number of cycles access was blocked
system.cpu.dcache.blocked::no_targets              17                       # number of cycles access was blocked
system.cpu.dcache.avg_blocked_cycles::no_mshrs    43.075949                       # average number of cycles each access was blocked
system.cpu.dcache.avg_blocked_cycles::no_targets            4                       # average number of cycles each access was blocked
system.cpu.dcache.fast_writes                       0                       # number of fast writes performed
system.cpu.dcache.cache_copies                      0                       # number of cache copies performed
system.cpu.dcache.writebacks::writebacks          303                       # number of writebacks
system.cpu.dcache.writebacks::total               303                       # number of writebacks
system.cpu.dcache.ReadReq_mshr_hits::cpu.data         2295                       # number of ReadReq MSHR hits
system.cpu.dcache.ReadReq_mshr_hits::total         2295                       # number of ReadReq MSHR hits
system.cpu.dcache.WriteReq_mshr_hits::cpu.data         3733                       # number of WriteReq MSHR hits
system.cpu.dcache.WriteReq_mshr_hits::total         3733                       # number of WriteReq MSHR hits
system.cpu.dcache.LoadLockedReq_mshr_hits::cpu.data            3                       # number of LoadLockedReq MSHR hits
system.cpu.dcache.LoadLockedReq_mshr_hits::total            3                       # number of LoadLockedReq MSHR hits
system.cpu.dcache.demand_mshr_hits::cpu.data         6028                       # number of demand (read+write) MSHR hits
system.cpu.dcache.demand_mshr_hits::total         6028                       # number of demand (read+write) MSHR hits
system.cpu.dcache.overall_mshr_hits::cpu.data         6028                       # number of overall MSHR hits
system.cpu.dcache.overall_mshr_hits::total         6028                       # number of overall MSHR hits
system.cpu.dcache.ReadReq_mshr_misses::cpu.data          779                       # number of ReadReq MSHR misses
system.cpu.dcache.ReadReq_mshr_misses::total          779                       # number of ReadReq MSHR misses
system.cpu.dcache.WriteReq_mshr_misses::cpu.data          365                       # number of WriteReq MSHR misses
system.cpu.dcache.WriteReq_mshr_misses::total          365                       # number of WriteReq MSHR misses
system.cpu.dcache.StoreCondReq_mshr_misses::cpu.data            1                       # number of StoreCondReq MSHR misses
system.cpu.dcache.StoreCondReq_mshr_misses::total            1                       # number of StoreCondReq MSHR misses
system.cpu.dcache.demand_mshr_misses::cpu.data         1144                       # number of demand (read+write) MSHR misses
system.cpu.dcache.demand_mshr_misses::total         1144                       # number of demand (read+write) MSHR misses
system.cpu.dcache.overall_mshr_misses::cpu.data         1144                       # number of overall MSHR misses
system.cpu.dcache.overall_mshr_misses::total         1144                       # number of overall MSHR misses
system.cpu.dcache.ReadReq_mshr_miss_latency::cpu.data     46858764                       # number of ReadReq MSHR miss cycles
system.cpu.dcache.ReadReq_mshr_miss_latency::total     46858764                       # number of ReadReq MSHR miss cycles
system.cpu.dcache.WriteReq_mshr_miss_latency::cpu.data     26314498                       # number of WriteReq MSHR miss cycles
system.cpu.dcache.WriteReq_mshr_miss_latency::total     26314498                       # number of WriteReq MSHR miss cycles
system.cpu.dcache.StoreCondReq_mshr_miss_latency::cpu.data        32499                       # number of StoreCondReq MSHR miss cycles
system.cpu.dcache.StoreCondReq_mshr_miss_latency::total        32499                       # number of StoreCondReq MSHR miss cycles
system.cpu.dcache.demand_mshr_miss_latency::cpu.data     73173262                       # number of demand (read+write) MSHR miss cycles
system.cpu.dcache.demand_mshr_miss_latency::total     73173262                       # number of demand (read+write) MSHR miss cycles
system.cpu.dcache.overall_mshr_miss_latency::cpu.data     73173262                       # number of overall MSHR miss cycles
system.cpu.dcache.overall_mshr_miss_latency::total     73173262                       # number of overall MSHR miss cycles
system.cpu.dcache.ReadReq_mshr_miss_rate::cpu.data     0.008893                       # mshr miss rate for ReadReq accesses
system.cpu.dcache.ReadReq_mshr_miss_rate::total     0.008893                       # mshr miss rate for ReadReq accesses
system.cpu.dcache.WriteReq_mshr_miss_rate::cpu.data     0.009534                       # mshr miss rate for WriteReq accesses
system.cpu.dcache.WriteReq_mshr_miss_rate::total     0.009534                       # mshr miss rate for WriteReq accesses
system.cpu.dcache.StoreCondReq_mshr_miss_rate::cpu.data     0.004049                       # mshr miss rate for StoreCondReq accesses
system.cpu.dcache.StoreCondReq_mshr_miss_rate::total     0.004049                       # mshr miss rate for StoreCondReq accesses
system.cpu.dcache.demand_mshr_miss_rate::cpu.data     0.009088                       # mshr miss rate for demand accesses
system.cpu.dcache.demand_mshr_miss_rate::total     0.009088                       # mshr miss rate for demand accesses
system.cpu.dcache.overall_mshr_miss_rate::cpu.data     0.009088                       # mshr miss rate for overall accesses
system.cpu.dcache.overall_mshr_miss_rate::total     0.009088                       # mshr miss rate for overall accesses
system.cpu.dcache.ReadReq_avg_mshr_miss_latency::cpu.data 60152.456996                       # average ReadReq mshr miss latency
system.cpu.dcache.ReadReq_avg_mshr_miss_latency::total 60152.456996                       # average ReadReq mshr miss latency
system.cpu.dcache.WriteReq_avg_mshr_miss_latency::cpu.data 72094.515068                       # average WriteReq mshr miss latency
system.cpu.dcache.WriteReq_avg_mshr_miss_latency::total 72094.515068                       # average WriteReq mshr miss latency
system.cpu.dcache.StoreCondReq_avg_mshr_miss_latency::cpu.data        32499                       # average StoreCondReq mshr miss latency
system.cpu.dcache.StoreCondReq_avg_mshr_miss_latency::total        32499                       # average StoreCondReq mshr miss latency
system.cpu.dcache.demand_avg_mshr_miss_latency::cpu.data 63962.641608                       # average overall mshr miss latency
system.cpu.dcache.demand_avg_mshr_miss_latency::total 63962.641608                       # average overall mshr miss latency
system.cpu.dcache.overall_avg_mshr_miss_latency::cpu.data 63962.641608                       # average overall mshr miss latency
system.cpu.dcache.overall_avg_mshr_miss_latency::total 63962.641608                       # average overall mshr miss latency
system.cpu.dcache.no_allocate_misses                0                       # Number of misses that were no-allocate
system.cpu.icache.tags.replacements               449                       # number of replacements
system.cpu.icache.tags.tagsinuse           451.261629                       # Cycle average of tags in use
system.cpu.icache.tags.total_refs              117041                       # Total number of references to valid blocks.
system.cpu.icache.tags.sampled_refs               961                       # Sample count of references to valid blocks.
system.cpu.icache.tags.avg_refs            121.790843                       # Average number of references to valid blocks.
system.cpu.icache.tags.warmup_cycle         216540500                       # Cycle when the warmup percentage was hit.
system.cpu.icache.tags.occ_blocks::cpu.inst   451.261629                       # Average occupied blocks per requestor
system.cpu.icache.tags.occ_percent::cpu.inst     0.881370                       # Average percentage of cache occupancy
system.cpu.icache.tags.occ_percent::total     0.881370                       # Average percentage of cache occupancy
system.cpu.icache.tags.occ_task_id_blocks::1024          512                       # Occupied blocks per task id
system.cpu.icache.tags.age_task_id_blocks_1024::0          158                       # Occupied blocks per task id
system.cpu.icache.tags.age_task_id_blocks_1024::1           15                       # Occupied blocks per task id
system.cpu.icache.tags.age_task_id_blocks_1024::2          339                       # Occupied blocks per task id
system.cpu.icache.tags.occ_task_id_percent::1024            1                       # Percentage of cache occupancy per task id
system.cpu.icache.tags.tag_accesses            947307                       # Number of tag accesses
system.cpu.icache.tags.data_accesses           947307                       # Number of data accesses
system.cpu.icache.ReadReq_hits::cpu.inst       117041                       # number of ReadReq hits
system.cpu.icache.ReadReq_hits::total          117041                       # number of ReadReq hits
system.cpu.icache.demand_hits::cpu.inst        117041                       # number of demand (read+write) hits
system.cpu.icache.demand_hits::total           117041                       # number of demand (read+write) hits
system.cpu.icache.overall_hits::cpu.inst       117041                       # number of overall hits
system.cpu.icache.overall_hits::total          117041                       # number of overall hits
system.cpu.icache.ReadReq_misses::cpu.inst         1252                       # number of ReadReq misses
system.cpu.icache.ReadReq_misses::total          1252                       # number of ReadReq misses
system.cpu.icache.demand_misses::cpu.inst         1252                       # number of demand (read+write) misses
system.cpu.icache.demand_misses::total           1252                       # number of demand (read+write) misses
system.cpu.icache.overall_misses::cpu.inst         1252                       # number of overall misses
system.cpu.icache.overall_misses::total          1252                       # number of overall misses
system.cpu.icache.ReadReq_miss_latency::cpu.inst     90337997                       # number of ReadReq miss cycles
system.cpu.icache.ReadReq_miss_latency::total     90337997                       # number of ReadReq miss cycles
system.cpu.icache.demand_miss_latency::cpu.inst     90337997                       # number of demand (read+write) miss cycles
system.cpu.icache.demand_miss_latency::total     90337997                       # number of demand (read+write) miss cycles
system.cpu.icache.overall_miss_latency::cpu.inst     90337997                       # number of overall miss cycles
system.cpu.icache.overall_miss_latency::total     90337997                       # number of overall miss cycles
system.cpu.icache.ReadReq_accesses::cpu.inst       118293                       # number of ReadReq accesses(hits+misses)
system.cpu.icache.ReadReq_accesses::total       118293                       # number of ReadReq accesses(hits+misses)
system.cpu.icache.demand_accesses::cpu.inst       118293                       # number of demand (read+write) accesses
system.cpu.icache.demand_accesses::total       118293                       # number of demand (read+write) accesses
system.cpu.icache.overall_accesses::cpu.inst       118293                       # number of overall (read+write) accesses
system.cpu.icache.overall_accesses::total       118293                       # number of overall (read+write) accesses
system.cpu.icache.ReadReq_miss_rate::cpu.inst     0.010584                       # miss rate for ReadReq accesses
system.cpu.icache.ReadReq_miss_rate::total     0.010584                       # miss rate for ReadReq accesses
system.cpu.icache.demand_miss_rate::cpu.inst     0.010584                       # miss rate for demand accesses
system.cpu.icache.demand_miss_rate::total     0.010584                       # miss rate for demand accesses
system.cpu.icache.overall_miss_rate::cpu.inst     0.010584                       # miss rate for overall accesses
system.cpu.icache.overall_miss_rate::total     0.010584                       # miss rate for overall accesses
system.cpu.icache.ReadReq_avg_miss_latency::cpu.inst 72154.949681                       # average ReadReq miss latency
system.cpu.icache.ReadReq_avg_miss_latency::total 72154.949681                       # average ReadReq miss latency
system.cpu.icache.demand_avg_miss_latency::cpu.inst 72154.949681                       # average overall miss latency
system.cpu.icache.demand_avg_miss_latency::total 72154.949681                       # average overall miss latency
system.cpu.icache.overall_avg_miss_latency::cpu.inst 72154.949681                       # average overall miss latency
system.cpu.icache.overall_avg_miss_latency::total 72154.949681                       # average overall miss latency
system.cpu.icache.blocked_cycles::no_mshrs         2411                       # number of cycles access was blocked
system.cpu.icache.blocked_cycles::no_targets            0                       # number of cycles access was blocked
system.cpu.icache.blocked::no_mshrs                39                       # number of cycles access was blocked
system.cpu.icache.blocked::no_targets               0                       # number of cycles access was blocked
system.cpu.icache.avg_blocked_cycles::no_mshrs    61.820513                       # average number of cycles each access was blocked
system.cpu.icache.avg_blocked_cycles::no_targets          nan                       # average number of cycles each access was blocked
system.cpu.icache.fast_writes                       0                       # number of fast writes performed
system.cpu.icache.cache_copies                      0                       # number of cache copies performed
system.cpu.icache.ReadReq_mshr_hits::cpu.inst          289                       # number of ReadReq MSHR hits
system.cpu.icache.ReadReq_mshr_hits::total          289                       # number of ReadReq MSHR hits
system.cpu.icache.demand_mshr_hits::cpu.inst          289                       # number of demand (read+write) MSHR hits
system.cpu.icache.demand_mshr_hits::total          289                       # number of demand (read+write) MSHR hits
system.cpu.icache.overall_mshr_hits::cpu.inst          289                       # number of overall MSHR hits
system.cpu.icache.overall_mshr_hits::total          289                       # number of overall MSHR hits
system.cpu.icache.ReadReq_mshr_misses::cpu.inst          963                       # number of ReadReq MSHR misses
system.cpu.icache.ReadReq_mshr_misses::total          963                       # number of ReadReq MSHR misses
system.cpu.icache.demand_mshr_misses::cpu.inst          963                       # number of demand (read+write) MSHR misses
system.cpu.icache.demand_mshr_misses::total          963                       # number of demand (read+write) MSHR misses
system.cpu.icache.overall_mshr_misses::cpu.inst          963                       # number of overall MSHR misses
system.cpu.icache.overall_mshr_misses::total          963                       # number of overall MSHR misses
system.cpu.icache.ReadReq_mshr_miss_latency::cpu.inst     71401248                       # number of ReadReq MSHR miss cycles
system.cpu.icache.ReadReq_mshr_miss_latency::total     71401248                       # number of ReadReq MSHR miss cycles
system.cpu.icache.demand_mshr_miss_latency::cpu.inst     71401248                       # number of demand (read+write) MSHR miss cycles
system.cpu.icache.demand_mshr_miss_latency::total     71401248                       # number of demand (read+write) MSHR miss cycles
system.cpu.icache.overall_mshr_miss_latency::cpu.inst     71401248                       # number of overall MSHR miss cycles
system.cpu.icache.overall_mshr_miss_latency::total     71401248                       # number of overall MSHR miss cycles
system.cpu.icache.ReadReq_mshr_miss_rate::cpu.inst     0.008141                       # mshr miss rate for ReadReq accesses
system.cpu.icache.ReadReq_mshr_miss_rate::total     0.008141                       # mshr miss rate for ReadReq accesses
system.cpu.icache.demand_mshr_miss_rate::cpu.inst     0.008141                       # mshr miss rate for demand accesses
system.cpu.icache.demand_mshr_miss_rate::total     0.008141                       # mshr miss rate for demand accesses
system.cpu.icache.overall_mshr_miss_rate::cpu.inst     0.008141                       # mshr miss rate for overall accesses
system.cpu.icache.overall_mshr_miss_rate::total     0.008141                       # mshr miss rate for overall accesses
system.cpu.icache.ReadReq_avg_mshr_miss_latency::cpu.inst 74144.598131                       # average ReadReq mshr miss latency
system.cpu.icache.ReadReq_avg_mshr_miss_latency::total 74144.598131                       # average ReadReq mshr miss latency
system.cpu.icache.demand_avg_mshr_miss_latency::cpu.inst 74144.598131                       # average overall mshr miss latency
system.cpu.icache.demand_avg_mshr_miss_latency::total 74144.598131                       # average overall mshr miss latency
system.cpu.icache.overall_avg_mshr_miss_latency::cpu.inst 74144.598131                       # average overall mshr miss latency
system.cpu.icache.overall_avg_mshr_miss_latency::total 74144.598131                       # average overall mshr miss latency
system.cpu.icache.no_allocate_misses                0                       # Number of misses that were no-allocate
system.l2.tags.replacements                        14                       # number of replacements
system.l2.tags.tagsinuse                  1084.116651                       # Cycle average of tags in use
system.l2.tags.total_refs                         454                       # Total number of references to valid blocks.
system.l2.tags.sampled_refs                      1546                       # Sample count of references to valid blocks.
system.l2.tags.avg_refs                      0.293661                       # Average number of references to valid blocks.
system.l2.tags.warmup_cycle                         0                       # Cycle when the warmup percentage was hit.
system.l2.tags.occ_blocks::writebacks       70.603174                       # Average occupied blocks per requestor
system.l2.tags.occ_blocks::cpu.inst        599.613430                       # Average occupied blocks per requestor
system.l2.tags.occ_blocks::cpu.data        413.900047                       # Average occupied blocks per requestor
system.l2.tags.occ_percent::writebacks       0.017237                       # Average percentage of cache occupancy
system.l2.tags.occ_percent::cpu.inst         0.146390                       # Average percentage of cache occupancy
system.l2.tags.occ_percent::cpu.data         0.101050                       # Average percentage of cache occupancy
system.l2.tags.occ_percent::total            0.264677                       # Average percentage of cache occupancy
system.l2.tags.occ_task_id_blocks::1024          1532                       # Occupied blocks per task id
system.l2.tags.age_task_id_blocks_1024::0          156                       # Occupied blocks per task id
system.l2.tags.age_task_id_blocks_1024::1           58                       # Occupied blocks per task id
system.l2.tags.age_task_id_blocks_1024::2         1318                       # Occupied blocks per task id
system.l2.tags.occ_task_id_percent::1024     0.374023                       # Percentage of cache occupancy per task id
system.l2.tags.tag_accesses                     21183                       # Number of tag accesses
system.l2.tags.data_accesses                    21183                       # Number of data accesses
system.l2.ReadReq_hits::cpu.inst                   97                       # number of ReadReq hits
system.l2.ReadReq_hits::cpu.data                  225                       # number of ReadReq hits
system.l2.ReadReq_hits::total                     322                       # number of ReadReq hits
system.l2.Writeback_hits::writebacks              303                       # number of Writeback hits
system.l2.Writeback_hits::total                   303                       # number of Writeback hits
system.l2.UpgradeReq_hits::cpu.data                 1                       # number of UpgradeReq hits
system.l2.UpgradeReq_hits::total                    1                       # number of UpgradeReq hits
system.l2.ReadExReq_hits::cpu.data                 40                       # number of ReadExReq hits
system.l2.ReadExReq_hits::total                    40                       # number of ReadExReq hits
system.l2.demand_hits::cpu.inst                    97                       # number of demand (read+write) hits
system.l2.demand_hits::cpu.data                   265                       # number of demand (read+write) hits
system.l2.demand_hits::total                      362                       # number of demand (read+write) hits
system.l2.overall_hits::cpu.inst                   97                       # number of overall hits
system.l2.overall_hits::cpu.data                  265                       # number of overall hits
system.l2.overall_hits::total                     362                       # number of overall hits
system.l2.ReadReq_misses::cpu.inst                864                       # number of ReadReq misses
system.l2.ReadReq_misses::cpu.data                554                       # number of ReadReq misses
system.l2.ReadReq_misses::total                  1418                       # number of ReadReq misses
system.l2.SCUpgradeReq_misses::cpu.data             1                       # number of SCUpgradeReq misses
system.l2.SCUpgradeReq_misses::total                1                       # number of SCUpgradeReq misses
system.l2.ReadExReq_misses::cpu.data              324                       # number of ReadExReq misses
system.l2.ReadExReq_misses::total                 324                       # number of ReadExReq misses
system.l2.demand_misses::cpu.inst                 864                       # number of demand (read+write) misses
system.l2.demand_misses::cpu.data                 878                       # number of demand (read+write) misses
system.l2.demand_misses::total                   1742                       # number of demand (read+write) misses
system.l2.overall_misses::cpu.inst                864                       # number of overall misses
system.l2.overall_misses::cpu.data                878                       # number of overall misses
system.l2.overall_misses::total                  1742                       # number of overall misses
system.l2.ReadReq_miss_latency::cpu.inst     69413500                       # number of ReadReq miss cycles
system.l2.ReadReq_miss_latency::cpu.data     43703250                       # number of ReadReq miss cycles
system.l2.ReadReq_miss_latency::total       113116750                       # number of ReadReq miss cycles
system.l2.ReadExReq_miss_latency::cpu.data     25501250                       # number of ReadExReq miss cycles
system.l2.ReadExReq_miss_latency::total      25501250                       # number of ReadExReq miss cycles
system.l2.demand_miss_latency::cpu.inst      69413500                       # number of demand (read+write) miss cycles
system.l2.demand_miss_latency::cpu.data      69204500                       # number of demand (read+write) miss cycles
system.l2.demand_miss_latency::total        138618000                       # number of demand (read+write) miss cycles
system.l2.overall_miss_latency::cpu.inst     69413500                       # number of overall miss cycles
system.l2.overall_miss_latency::cpu.data     69204500                       # number of overall miss cycles
system.l2.overall_miss_latency::total       138618000                       # number of overall miss cycles
system.l2.ReadReq_accesses::cpu.inst              961                       # number of ReadReq accesses(hits+misses)
system.l2.ReadReq_accesses::cpu.data              779                       # number of ReadReq accesses(hits+misses)
system.l2.ReadReq_accesses::total                1740                       # number of ReadReq accesses(hits+misses)
system.l2.Writeback_accesses::writebacks          303                       # number of Writeback accesses(hits+misses)
system.l2.Writeback_accesses::total               303                       # number of Writeback accesses(hits+misses)
system.l2.UpgradeReq_accesses::cpu.data             1                       # number of UpgradeReq accesses(hits+misses)
system.l2.UpgradeReq_accesses::total                1                       # number of UpgradeReq accesses(hits+misses)
system.l2.SCUpgradeReq_accesses::cpu.data            1                       # number of SCUpgradeReq accesses(hits+misses)
system.l2.SCUpgradeReq_accesses::total              1                       # number of SCUpgradeReq accesses(hits+misses)
system.l2.ReadExReq_accesses::cpu.data            364                       # number of ReadExReq accesses(hits+misses)
system.l2.ReadExReq_accesses::total               364                       # number of ReadExReq accesses(hits+misses)
system.l2.demand_accesses::cpu.inst               961                       # number of demand (read+write) accesses
system.l2.demand_accesses::cpu.data              1143                       # number of demand (read+write) accesses
system.l2.demand_accesses::total                 2104                       # number of demand (read+write) accesses
system.l2.overall_accesses::cpu.inst              961                       # number of overall (read+write) accesses
system.l2.overall_accesses::cpu.data             1143                       # number of overall (read+write) accesses
system.l2.overall_accesses::total                2104                       # number of overall (read+write) accesses
system.l2.ReadReq_miss_rate::cpu.inst        0.899063                       # miss rate for ReadReq accesses
system.l2.ReadReq_miss_rate::cpu.data        0.711168                       # miss rate for ReadReq accesses
system.l2.ReadReq_miss_rate::total           0.814943                       # miss rate for ReadReq accesses
system.l2.SCUpgradeReq_miss_rate::cpu.data            1                       # miss rate for SCUpgradeReq accesses
system.l2.SCUpgradeReq_miss_rate::total             1                       # miss rate for SCUpgradeReq accesses
system.l2.ReadExReq_miss_rate::cpu.data      0.890110                       # miss rate for ReadExReq accesses
system.l2.ReadExReq_miss_rate::total         0.890110                       # miss rate for ReadExReq accesses
system.l2.demand_miss_rate::cpu.inst         0.899063                       # miss rate for demand accesses
system.l2.demand_miss_rate::cpu.data         0.768154                       # miss rate for demand accesses
system.l2.demand_miss_rate::total            0.827947                       # miss rate for demand accesses
system.l2.overall_miss_rate::cpu.inst        0.899063                       # miss rate for overall accesses
system.l2.overall_miss_rate::cpu.data        0.768154                       # miss rate for overall accesses
system.l2.overall_miss_rate::total           0.827947                       # miss rate for overall accesses
system.l2.ReadReq_avg_miss_latency::cpu.inst 80339.699074                       # average ReadReq miss latency
system.l2.ReadReq_avg_miss_latency::cpu.data 78886.732852                       # average ReadReq miss latency
system.l2.ReadReq_avg_miss_latency::total 79772.038082                       # average ReadReq miss latency
system.l2.ReadExReq_avg_miss_latency::cpu.data 78707.561728                       # average ReadExReq miss latency
system.l2.ReadExReq_avg_miss_latency::total 78707.561728                       # average ReadExReq miss latency
system.l2.demand_avg_miss_latency::cpu.inst 80339.699074                       # average overall miss latency
system.l2.demand_avg_miss_latency::cpu.data 78820.615034                       # average overall miss latency
system.l2.demand_avg_miss_latency::total 79574.052813                       # average overall miss latency
system.l2.overall_avg_miss_latency::cpu.inst 80339.699074                       # average overall miss latency
system.l2.overall_avg_miss_latency::cpu.data 78820.615034                       # average overall miss latency
system.l2.overall_avg_miss_latency::total 79574.052813                       # average overall miss latency
system.l2.blocked_cycles::no_mshrs                  0                       # number of cycles access was blocked
system.l2.blocked_cycles::no_targets                0                       # number of cycles access was blocked
system.l2.blocked::no_mshrs                         0                       # number of cycles access was blocked
system.l2.blocked::no_targets                       0                       # number of cycles access was blocked
system.l2.avg_blocked_cycles::no_mshrs            nan                       # average number of cycles each access was blocked
system.l2.avg_blocked_cycles::no_targets          nan                       # average number of cycles each access was blocked
system.l2.fast_writes                               0                       # number of fast writes performed
system.l2.cache_copies                              0                       # number of cache copies performed
system.l2.ReadReq_mshr_hits::cpu.data              14                       # number of ReadReq MSHR hits
system.l2.ReadReq_mshr_hits::total                 14                       # number of ReadReq MSHR hits
system.l2.demand_mshr_hits::cpu.data               14                       # number of demand (read+write) MSHR hits
system.l2.demand_mshr_hits::total                  14                       # number of demand (read+write) MSHR hits
system.l2.overall_mshr_hits::cpu.data              14                       # number of overall MSHR hits
system.l2.overall_mshr_hits::total                 14                       # number of overall MSHR hits
system.l2.ReadReq_mshr_misses::cpu.inst           864                       # number of ReadReq MSHR misses
system.l2.ReadReq_mshr_misses::cpu.data           540                       # number of ReadReq MSHR misses
system.l2.ReadReq_mshr_misses::total             1404                       # number of ReadReq MSHR misses
system.l2.SCUpgradeReq_mshr_misses::cpu.data            1                       # number of SCUpgradeReq MSHR misses
system.l2.SCUpgradeReq_mshr_misses::total            1                       # number of SCUpgradeReq MSHR misses
system.l2.ReadExReq_mshr_misses::cpu.data          324                       # number of ReadExReq MSHR misses
system.l2.ReadExReq_mshr_misses::total            324                       # number of ReadExReq MSHR misses
system.l2.demand_mshr_misses::cpu.inst            864                       # number of demand (read+write) MSHR misses
system.l2.demand_mshr_misses::cpu.data            864                       # number of demand (read+write) MSHR misses
system.l2.demand_mshr_misses::total              1728                       # number of demand (read+write) MSHR misses
system.l2.overall_mshr_misses::cpu.inst           864                       # number of overall MSHR misses
system.l2.overall_mshr_misses::cpu.data           864                       # number of overall MSHR misses
system.l2.overall_mshr_misses::total             1728                       # number of overall MSHR misses
system.l2.ReadReq_mshr_miss_latency::cpu.inst     58619000                       # number of ReadReq MSHR miss cycles
system.l2.ReadReq_mshr_miss_latency::cpu.data     35982000                       # number of ReadReq MSHR miss cycles
system.l2.ReadReq_mshr_miss_latency::total     94601000                       # number of ReadReq MSHR miss cycles
system.l2.SCUpgradeReq_mshr_miss_latency::cpu.data        18001                       # number of SCUpgradeReq MSHR miss cycles
system.l2.SCUpgradeReq_mshr_miss_latency::total        18001                       # number of SCUpgradeReq MSHR miss cycles
system.l2.ReadExReq_mshr_miss_latency::cpu.data     21456250                       # number of ReadExReq MSHR miss cycles
system.l2.ReadExReq_mshr_miss_latency::total     21456250                       # number of ReadExReq MSHR miss cycles
system.l2.demand_mshr_miss_latency::cpu.inst     58619000                       # number of demand (read+write) MSHR miss cycles
system.l2.demand_mshr_miss_latency::cpu.data     57438250                       # number of demand (read+write) MSHR miss cycles
system.l2.demand_mshr_miss_latency::total    116057250                       # number of demand (read+write) MSHR miss cycles
system.l2.overall_mshr_miss_latency::cpu.inst     58619000                       # number of overall MSHR miss cycles
system.l2.overall_mshr_miss_latency::cpu.data     57438250                       # number of overall MSHR miss cycles
system.l2.overall_mshr_miss_latency::total    116057250                       # number of overall MSHR miss cycles
system.l2.ReadReq_mshr_miss_rate::cpu.inst     0.899063                       # mshr miss rate for ReadReq accesses
system.l2.ReadReq_mshr_miss_rate::cpu.data     0.693196                       # mshr miss rate for ReadReq accesses
system.l2.ReadReq_mshr_miss_rate::total      0.806897                       # mshr miss rate for ReadReq accesses
system.l2.SCUpgradeReq_mshr_miss_rate::cpu.data            1                       # mshr miss rate for SCUpgradeReq accesses
system.l2.SCUpgradeReq_mshr_miss_rate::total            1                       # mshr miss rate for SCUpgradeReq accesses
system.l2.ReadExReq_mshr_miss_rate::cpu.data     0.890110                       # mshr miss rate for ReadExReq accesses
system.l2.ReadExReq_mshr_miss_rate::total     0.890110                       # mshr miss rate for ReadExReq accesses
system.l2.demand_mshr_miss_rate::cpu.inst     0.899063                       # mshr miss rate for demand accesses
system.l2.demand_mshr_miss_rate::cpu.data     0.755906                       # mshr miss rate for demand accesses
system.l2.demand_mshr_miss_rate::total       0.821293                       # mshr miss rate for demand accesses
system.l2.overall_mshr_miss_rate::cpu.inst     0.899063                       # mshr miss rate for overall accesses
system.l2.overall_mshr_miss_rate::cpu.data     0.755906                       # mshr miss rate for overall accesses
system.l2.overall_mshr_miss_rate::total      0.821293                       # mshr miss rate for overall accesses
system.l2.ReadReq_avg_mshr_miss_latency::cpu.inst 67846.064815                       # average ReadReq mshr miss latency
system.l2.ReadReq_avg_mshr_miss_latency::cpu.data 66633.333333                       # average ReadReq mshr miss latency
system.l2.ReadReq_avg_mshr_miss_latency::total 67379.629630                       # average ReadReq mshr miss latency
system.l2.SCUpgradeReq_avg_mshr_miss_latency::cpu.data        18001                       # average SCUpgradeReq mshr miss latency
system.l2.SCUpgradeReq_avg_mshr_miss_latency::total        18001                       # average SCUpgradeReq mshr miss latency
system.l2.ReadExReq_avg_mshr_miss_latency::cpu.data 66222.993827                       # average ReadExReq mshr miss latency
system.l2.ReadExReq_avg_mshr_miss_latency::total 66222.993827                       # average ReadExReq mshr miss latency
system.l2.demand_avg_mshr_miss_latency::cpu.inst 67846.064815                       # average overall mshr miss latency
system.l2.demand_avg_mshr_miss_latency::cpu.data 66479.456019                       # average overall mshr miss latency
system.l2.demand_avg_mshr_miss_latency::total 67162.760417                       # average overall mshr miss latency
system.l2.overall_avg_mshr_miss_latency::cpu.inst 67846.064815                       # average overall mshr miss latency
system.l2.overall_avg_mshr_miss_latency::cpu.data 66479.456019                       # average overall mshr miss latency
system.l2.overall_avg_mshr_miss_latency::total 67162.760417                       # average overall mshr miss latency
system.l2.no_allocate_misses                        0                       # Number of misses that were no-allocate
system.membus.trans_dist::ReadReq                1404                       # Transaction distribution
system.membus.trans_dist::ReadResp               1404                       # Transaction distribution
system.membus.trans_dist::SCUpgradeReq              1                       # Transaction distribution
system.membus.trans_dist::UpgradeResp               1                       # Transaction distribution
system.membus.trans_dist::ReadExReq               324                       # Transaction distribution
system.membus.trans_dist::ReadExResp              324                       # Transaction distribution
system.membus.pkt_count_system.l2.mem_side::system.mem_ctrls.port         3458                       # Packet count per connected master and slave (bytes)
system.membus.pkt_count::total                   3458                       # Packet count per connected master and slave (bytes)
system.membus.pkt_size_system.l2.mem_side::system.mem_ctrls.port       110592                       # Cumulative packet size per connected master and slave (bytes)
system.membus.pkt_size::total                  110592                       # Cumulative packet size per connected master and slave (bytes)
system.membus.snoops                                0                       # Total snoops (count)
system.membus.snoop_fanout::samples              1729                       # Request fanout histogram
system.membus.snoop_fanout::mean                    0                       # Request fanout histogram
system.membus.snoop_fanout::stdev                   0                       # Request fanout histogram
system.membus.snoop_fanout::underflows              0      0.00%      0.00% # Request fanout histogram
system.membus.snoop_fanout::0                    1729    100.00%    100.00% # Request fanout histogram
system.membus.snoop_fanout::1                       0      0.00%    100.00% # Request fanout histogram
system.membus.snoop_fanout::overflows               0      0.00%    100.00% # Request fanout histogram
system.membus.snoop_fanout::min_value               0                       # Request fanout histogram
system.membus.snoop_fanout::max_value               0                       # Request fanout histogram
system.membus.snoop_fanout::total                1729                       # Request fanout histogram
system.membus.reqLayer0.occupancy             2113500                       # Layer occupancy (ticks)
system.membus.reqLayer0.utilization               1.0                       # Layer utilization (%)
system.membus.respLayer1.occupancy            9155249                       # Layer occupancy (ticks)
system.membus.respLayer1.utilization              4.2                       # Layer utilization (%)
system.tol2bus.trans_dist::ReadReq               1742                       # Transaction distribution
system.tol2bus.trans_dist::ReadResp              1742                       # Transaction distribution
system.tol2bus.trans_dist::Writeback              303                       # Transaction distribution
system.tol2bus.trans_dist::UpgradeReq               1                       # Transaction distribution
system.tol2bus.trans_dist::SCUpgradeReq             1                       # Transaction distribution
system.tol2bus.trans_dist::UpgradeResp              2                       # Transaction distribution
system.tol2bus.trans_dist::ReadExReq              364                       # Transaction distribution
system.tol2bus.trans_dist::ReadExResp             364                       # Transaction distribution
system.tol2bus.pkt_count_system.cpu.icache.mem_side::system.l2.cpu_side         1924                       # Packet count per connected master and slave (bytes)
system.tol2bus.pkt_count_system.cpu.dcache.mem_side::system.l2.cpu_side         2593                       # Packet count per connected master and slave (bytes)
system.tol2bus.pkt_count::total                  4517                       # Packet count per connected master and slave (bytes)
system.tol2bus.pkt_size_system.cpu.icache.mem_side::system.l2.cpu_side        61504                       # Cumulative packet size per connected master and slave (bytes)
system.tol2bus.pkt_size_system.cpu.dcache.mem_side::system.l2.cpu_side        92544                       # Cumulative packet size per connected master and slave (bytes)
system.tol2bus.pkt_size::total                 154048                       # Cumulative packet size per connected master and slave (bytes)
system.tol2bus.snoops                               2                       # Total snoops (count)
system.tol2bus.snoop_fanout::samples             2411                       # Request fanout histogram
system.tol2bus.snoop_fanout::mean                   1                       # Request fanout histogram
system.tol2bus.snoop_fanout::stdev                  0                       # Request fanout histogram
system.tol2bus.snoop_fanout::underflows             0      0.00%      0.00% # Request fanout histogram
system.tol2bus.snoop_fanout::0                      0      0.00%      0.00% # Request fanout histogram
system.tol2bus.snoop_fanout::1                   2411    100.00%    100.00% # Request fanout histogram
system.tol2bus.snoop_fanout::2                      0      0.00%    100.00% # Request fanout histogram
system.tol2bus.snoop_fanout::overflows              0      0.00%    100.00% # Request fanout histogram
system.tol2bus.snoop_fanout::min_value              1                       # Request fanout histogram
system.tol2bus.snoop_fanout::max_value              1                       # Request fanout histogram
system.tol2bus.snoop_fanout::total               2411                       # Request fanout histogram
system.tol2bus.reqLayer0.occupancy            1508500                       # Layer occupancy (ticks)
system.tol2bus.reqLayer0.utilization              0.7                       # Layer utilization (%)
system.tol2bus.respLayer0.occupancy           1605000                       # Layer occupancy (ticks)
system.tol2bus.respLayer0.utilization             0.7                       # Layer utilization (%)
system.tol2bus.respLayer1.occupancy           1877737                       # Layer occupancy (ticks)
system.tol2bus.respLayer1.utilization             0.9                       # Layer utilization (%)

---------- End Simulation Statistics   ----------
