# Supplementary material for: An efficient control flow validation method using redundant computing capacity of dual-processor architecture
Source: PLoS One. 2018 Aug 1;13(8):e0201127. doi: 10.1371/journal.pone.0201127 (PMC6070227; doi:10.1371/journal.pone.0201127)
Supplement: S1 File — (ZIP) [file pone.0201127.s012.zip › data/DCM483-stats.txt]

---------- Begin Simulation Statistics ----------
sim_seconds                                  0.000707                       # Number of seconds simulated
sim_ticks                                   707457500                       # Number of ticks simulated
final_tick                                  707457500                       # Number of ticks from beginning of simulation (restored from checkpoints and never reset)
sim_freq                                 1000000000000                       # Frequency of simulated ticks
host_inst_rate                                 142152                       # Simulator instruction rate (inst/s)
host_op_rate                                   168368                       # Simulator op (including micro ops) rate (op/s)
host_tick_rate                               93648086                       # Simulator tick rate (ticks/s)
host_mem_usage                                7524236                       # Number of bytes of host memory used
host_seconds                                     7.55                       # Real time elapsed on the host
sim_insts                                     1073874                       # Number of instructions simulated
sim_ops                                       1271918                       # Number of ops (including micro ops) simulated
system.voltage_domain.voltage                       1                       # Voltage in Volts
system.clk_domain.clock                          1000                       # Clock period in ticks
system.mem_ctrls.bytes_read::cpu.inst          233408                       # Number of bytes read from this memory
system.mem_ctrls.bytes_read::cpu.data          132480                       # Number of bytes read from this memory
system.mem_ctrls.bytes_read::total             365888                       # Number of bytes read from this memory
system.mem_ctrls.bytes_inst_read::cpu.inst       233408                       # Number of instructions bytes read from this memory
system.mem_ctrls.bytes_inst_read::total        233408                       # Number of instructions bytes read from this memory
system.mem_ctrls.bytes_written::writebacks         9536                       # Number of bytes written to this memory
system.mem_ctrls.bytes_written::total            9536                       # Number of bytes written to this memory
system.mem_ctrls.num_reads::cpu.inst             3647                       # Number of read requests responded to by this memory
system.mem_ctrls.num_reads::cpu.data             2070                       # Number of read requests responded to by this memory
system.mem_ctrls.num_reads::total                5717                       # Number of read requests responded to by this memory
system.mem_ctrls.num_writes::writebacks           149                       # Number of write requests responded to by this memory
system.mem_ctrls.num_writes::total                149                       # Number of write requests responded to by this memory
system.mem_ctrls.bw_read::cpu.inst          329925119                       # Total read bandwidth from this memory (bytes/s)
system.mem_ctrls.bw_read::cpu.data          187262132                       # Total read bandwidth from this memory (bytes/s)
system.mem_ctrls.bw_read::total             517187252                       # Total read bandwidth from this memory (bytes/s)
system.mem_ctrls.bw_inst_read::cpu.inst     329925119                       # Instruction read bandwidth from this memory (bytes/s)
system.mem_ctrls.bw_inst_read::total        329925119                       # Instruction read bandwidth from this memory (bytes/s)
system.mem_ctrls.bw_write::writebacks        13479255                       # Write bandwidth from this memory (bytes/s)
system.mem_ctrls.bw_write::total             13479255                       # Write bandwidth from this memory (bytes/s)
system.mem_ctrls.bw_total::writebacks        13479255                       # Total bandwidth to/from this memory (bytes/s)
system.mem_ctrls.bw_total::cpu.inst         329925119                       # Total bandwidth to/from this memory (bytes/s)
system.mem_ctrls.bw_total::cpu.data         187262132                       # Total bandwidth to/from this memory (bytes/s)
system.mem_ctrls.bw_total::total            530666506                       # Total bandwidth to/from this memory (bytes/s)
system.mem_ctrls.readReqs                        5717                       # Number of read requests accepted
system.mem_ctrls.writeReqs                        149                       # Number of write requests accepted
system.mem_ctrls.readBursts                      5717                       # Number of DRAM read bursts, including those serviced by the write queue
system.mem_ctrls.writeBursts                      149                       # Number of DRAM write bursts, including those merged in the write queue
system.mem_ctrls.bytesReadDRAM                 364544                       # Total number of bytes read from DRAM
system.mem_ctrls.bytesReadWrQ                    1344                       # Total number of bytes read from write queue
system.mem_ctrls.bytesWritten                    7744                       # Total number of bytes written to DRAM
system.mem_ctrls.bytesReadSys                  365888                       # Total read bytes from the system interface side
system.mem_ctrls.bytesWrittenSys                 9536                       # Total written bytes from the system interface side
system.mem_ctrls.servicedByWrQ                     21                       # Number of DRAM read bursts serviced by the write queue
system.mem_ctrls.mergedWrBursts                     0                       # Number of DRAM write bursts merged with an existing one
system.mem_ctrls.neitherReadNorWriteReqs           17                       # Number of requests that are neither read nor write
system.mem_ctrls.perBankRdBursts::0               301                       # Per bank write bursts
system.mem_ctrls.perBankRdBursts::1               436                       # Per bank write bursts
system.mem_ctrls.perBankRdBursts::2               343                       # Per bank write bursts
system.mem_ctrls.perBankRdBursts::3               242                       # Per bank write bursts
system.mem_ctrls.perBankRdBursts::4               270                       # Per bank write bursts
system.mem_ctrls.perBankRdBursts::5               292                       # Per bank write bursts
system.mem_ctrls.perBankRdBursts::6               164                       # Per bank write bursts
system.mem_ctrls.perBankRdBursts::7               359                       # Per bank write bursts
system.mem_ctrls.perBankRdBursts::8               376                       # Per bank write bursts
system.mem_ctrls.perBankRdBursts::9               502                       # Per bank write bursts
system.mem_ctrls.perBankRdBursts::10              542                       # Per bank write bursts
system.mem_ctrls.perBankRdBursts::11              387                       # Per bank write bursts
system.mem_ctrls.perBankRdBursts::12              272                       # Per bank write bursts
system.mem_ctrls.perBankRdBursts::13              430                       # Per bank write bursts
system.mem_ctrls.perBankRdBursts::14              522                       # Per bank write bursts
system.mem_ctrls.perBankRdBursts::15              258                       # Per bank write bursts
system.mem_ctrls.perBankWrBursts::0                 7                       # Per bank write bursts
system.mem_ctrls.perBankWrBursts::1                42                       # Per bank write bursts
system.mem_ctrls.perBankWrBursts::2                 6                       # Per bank write bursts
system.mem_ctrls.perBankWrBursts::3                 0                       # Per bank write bursts
system.mem_ctrls.perBankWrBursts::4                 0                       # Per bank write bursts
system.mem_ctrls.perBankWrBursts::5                 0                       # Per bank write bursts
system.mem_ctrls.perBankWrBursts::6                 0                       # Per bank write bursts
system.mem_ctrls.perBankWrBursts::7                 0                       # Per bank write bursts
system.mem_ctrls.perBankWrBursts::8                 0                       # Per bank write bursts
system.mem_ctrls.perBankWrBursts::9                 0                       # Per bank write bursts
system.mem_ctrls.perBankWrBursts::10                9                       # Per bank write bursts
system.mem_ctrls.perBankWrBursts::11               32                       # Per bank write bursts
system.mem_ctrls.perBankWrBursts::12                0                       # Per bank write bursts
system.mem_ctrls.perBankWrBursts::13                3                       # Per bank write bursts
system.mem_ctrls.perBankWrBursts::14               12                       # Per bank write bursts
system.mem_ctrls.perBankWrBursts::15               10                       # Per bank write bursts
system.mem_ctrls.numRdRetry                         0                       # Number of times read queue was full causing retry
system.mem_ctrls.numWrRetry                         0                       # Number of times write queue was full causing retry
system.mem_ctrls.totGap                     707424500                       # Total gap between requests
system.mem_ctrls.readPktSize::0                     0                       # Read request sizes (log2)
system.mem_ctrls.readPktSize::1                     0                       # Read request sizes (log2)
system.mem_ctrls.readPktSize::2                     0                       # Read request sizes (log2)
system.mem_ctrls.readPktSize::3                     0                       # Read request sizes (log2)
system.mem_ctrls.readPktSize::4                     0                       # Read request sizes (log2)
system.mem_ctrls.readPktSize::5                     0                       # Read request sizes (log2)
system.mem_ctrls.readPktSize::6                  5717                       # Read request sizes (log2)
system.mem_ctrls.writePktSize::0                    0                       # Write request sizes (log2)
system.mem_ctrls.writePktSize::1                    0                       # Write request sizes (log2)
system.mem_ctrls.writePktSize::2                    0                       # Write request sizes (log2)
system.mem_ctrls.writePktSize::3                    0                       # Write request sizes (log2)
system.mem_ctrls.writePktSize::4                    0                       # Write request sizes (log2)
system.mem_ctrls.writePktSize::5                    0                       # Write request sizes (log2)
system.mem_ctrls.writePktSize::6                  149                       # Write request sizes (log2)
system.mem_ctrls.rdQLenPdf::0                    4114                       # What read queue length does an incoming req see
system.mem_ctrls.rdQLenPdf::1                    1251                       # What read queue length does an incoming req see
system.mem_ctrls.rdQLenPdf::2                     262                       # What read queue length does an incoming req see
system.mem_ctrls.rdQLenPdf::3                      58                       # What read queue length does an incoming req see
system.mem_ctrls.rdQLenPdf::4                      11                       # What read queue length does an incoming req see
system.mem_ctrls.rdQLenPdf::5                       0                       # What read queue length does an incoming req see
system.mem_ctrls.rdQLenPdf::6                       0                       # What read queue length does an incoming req see
system.mem_ctrls.rdQLenPdf::7                       0                       # What read queue length does an incoming req see
system.mem_ctrls.rdQLenPdf::8                       0                       # What read queue length does an incoming req see
system.mem_ctrls.rdQLenPdf::9                       0                       # What read queue length does an incoming req see
system.mem_ctrls.rdQLenPdf::10                      0                       # What read queue length does an incoming req see
system.mem_ctrls.rdQLenPdf::11                      0                       # What read queue length does an incoming req see
system.mem_ctrls.rdQLenPdf::12                      0                       # What read queue length does an incoming req see
system.mem_ctrls.rdQLenPdf::13                      0                       # What read queue length does an incoming req see
system.mem_ctrls.rdQLenPdf::14                      0                       # What read queue length does an incoming req see
system.mem_ctrls.rdQLenPdf::15                      0                       # What read queue length does an incoming req see
system.mem_ctrls.rdQLenPdf::16                      0                       # What read queue length does an incoming req see
system.mem_ctrls.rdQLenPdf::17                      0                       # What read queue length does an incoming req see
system.mem_ctrls.rdQLenPdf::18                      0                       # What read queue length does an incoming req see
system.mem_ctrls.rdQLenPdf::19                      0                       # What read queue length does an incoming req see
system.mem_ctrls.rdQLenPdf::20                      0                       # What read queue length does an incoming req see
system.mem_ctrls.rdQLenPdf::21                      0                       # What read queue length does an incoming req see
system.mem_ctrls.rdQLenPdf::22                      0                       # What read queue length does an incoming req see
system.mem_ctrls.rdQLenPdf::23                      0                       # What read queue length does an incoming req see
system.mem_ctrls.rdQLenPdf::24                      0                       # What read queue length does an incoming req see
system.mem_ctrls.rdQLenPdf::25                      0                       # What read queue length does an incoming req see
system.mem_ctrls.rdQLenPdf::26                      0                       # What read queue length does an incoming req see
system.mem_ctrls.rdQLenPdf::27                      0                       # What read queue length does an incoming req see
system.mem_ctrls.rdQLenPdf::28                      0                       # What read queue length does an incoming req see
system.mem_ctrls.rdQLenPdf::29                      0                       # What read queue length does an incoming req see
system.mem_ctrls.rdQLenPdf::30                      0                       # What read queue length does an incoming req see
system.mem_ctrls.rdQLenPdf::31                      0                       # What read queue length does an incoming req see
system.mem_ctrls.wrQLenPdf::0                       1                       # What write queue length does an incoming req see
system.mem_ctrls.wrQLenPdf::1                       1                       # What write queue length does an incoming req see
system.mem_ctrls.wrQLenPdf::2                       1                       # What write queue length does an incoming req see
system.mem_ctrls.wrQLenPdf::3                       1                       # What write queue length does an incoming req see
system.mem_ctrls.wrQLenPdf::4                       1                       # What write queue length does an incoming req see
system.mem_ctrls.wrQLenPdf::5                       1                       # What write queue length does an incoming req see
system.mem_ctrls.wrQLenPdf::6                       1                       # What write queue length does an incoming req see
system.mem_ctrls.wrQLenPdf::7                       1                       # What write queue length does an incoming req see
system.mem_ctrls.wrQLenPdf::8                       1                       # What write queue length does an incoming req see
system.mem_ctrls.wrQLenPdf::9                       1                       # What write queue length does an incoming req see
system.mem_ctrls.wrQLenPdf::10                      1                       # What write queue length does an incoming req see
system.mem_ctrls.wrQLenPdf::11                      1                       # What write queue length does an incoming req see
system.mem_ctrls.wrQLenPdf::12                      1                       # What write queue length does an incoming req see
system.mem_ctrls.wrQLenPdf::13                      1                       # What write queue length does an incoming req see
system.mem_ctrls.wrQLenPdf::14                      1                       # What write queue length does an incoming req see
system.mem_ctrls.wrQLenPdf::15                      5                       # What write queue length does an incoming req see
system.mem_ctrls.wrQLenPdf::16                      5                       # What write queue length does an incoming req see
system.mem_ctrls.wrQLenPdf::17                      7                       # What write queue length does an incoming req see
system.mem_ctrls.wrQLenPdf::18                      8                       # What write queue length does an incoming req see
system.mem_ctrls.wrQLenPdf::19                      8                       # What write queue length does an incoming req see
system.mem_ctrls.wrQLenPdf::20                      8                       # What write queue length does an incoming req see
system.mem_ctrls.wrQLenPdf::21                      8                       # What write queue length does an incoming req see
system.mem_ctrls.wrQLenPdf::22                      8                       # What write queue length does an incoming req see
system.mem_ctrls.wrQLenPdf::23                      8                       # What write queue length does an incoming req see
system.mem_ctrls.wrQLenPdf::24                      8                       # What write queue length does an incoming req see
system.mem_ctrls.wrQLenPdf::25                      8                       # What write queue length does an incoming req see
system.mem_ctrls.wrQLenPdf::26                      8                       # What write queue length does an incoming req see
system.mem_ctrls.wrQLenPdf::27                      8                       # What write queue length does an incoming req see
system.mem_ctrls.wrQLenPdf::28                      7                       # What write queue length does an incoming req see
system.mem_ctrls.wrQLenPdf::29                      9                       # What write queue length does an incoming req see
system.mem_ctrls.wrQLenPdf::30                      7                       # What write queue length does an incoming req see
system.mem_ctrls.wrQLenPdf::31                      7                       # What write queue length does an incoming req see
system.mem_ctrls.wrQLenPdf::32                      7                       # What write queue length does an incoming req see
system.mem_ctrls.wrQLenPdf::33                      0                       # What write queue length does an incoming req see
system.mem_ctrls.wrQLenPdf::34                      0                       # What write queue length does an incoming req see
system.mem_ctrls.wrQLenPdf::35                      0                       # What write queue length does an incoming req see
system.mem_ctrls.wrQLenPdf::36                      0                       # What write queue length does an incoming req see
system.mem_ctrls.wrQLenPdf::37                      0                       # What write queue length does an incoming req see
system.mem_ctrls.wrQLenPdf::38                      0                       # What write queue length does an incoming req see
system.mem_ctrls.wrQLenPdf::39                      0                       # What write queue length does an incoming req see
system.mem_ctrls.wrQLenPdf::40                      0                       # What write queue length does an incoming req see
system.mem_ctrls.wrQLenPdf::41                      0                       # What write queue length does an incoming req see
system.mem_ctrls.wrQLenPdf::42                      0                       # What write queue length does an incoming req see
system.mem_ctrls.wrQLenPdf::43                      0                       # What write queue length does an incoming req see
system.mem_ctrls.wrQLenPdf::44                      0                       # What write queue length does an incoming req see
system.mem_ctrls.wrQLenPdf::45                      0                       # What write queue length does an incoming req see
system.mem_ctrls.wrQLenPdf::46                      0                       # What write queue length does an incoming req see
system.mem_ctrls.wrQLenPdf::47                      0                       # What write queue length does an incoming req see
system.mem_ctrls.wrQLenPdf::48                      0                       # What write queue length does an incoming req see
system.mem_ctrls.wrQLenPdf::49                      0                       # What write queue length does an incoming req see
system.mem_ctrls.wrQLenPdf::50                      0                       # What write queue length does an incoming req see
system.mem_ctrls.wrQLenPdf::51                      0                       # What write queue length does an incoming req see
system.mem_ctrls.wrQLenPdf::52                      0                       # What write queue length does an incoming req see
system.mem_ctrls.wrQLenPdf::53                      0                       # What write queue length does an incoming req see
system.mem_ctrls.wrQLenPdf::54                      0                       # What write queue length does an incoming req see
system.mem_ctrls.wrQLenPdf::55                      0                       # What write queue length does an incoming req see
system.mem_ctrls.wrQLenPdf::56                      0                       # What write queue length does an incoming req see
system.mem_ctrls.wrQLenPdf::57                      0                       # What write queue length does an incoming req see
system.mem_ctrls.wrQLenPdf::58                      0                       # What write queue length does an incoming req see
system.mem_ctrls.wrQLenPdf::59                      0                       # What write queue length does an incoming req see
system.mem_ctrls.wrQLenPdf::60                      0                       # What write queue length does an incoming req see
system.mem_ctrls.wrQLenPdf::61                      0                       # What write queue length does an incoming req see
system.mem_ctrls.wrQLenPdf::62                      0                       # What write queue length does an incoming req see
system.mem_ctrls.wrQLenPdf::63                      0                       # What write queue length does an incoming req see
system.mem_ctrls.bytesPerActivate::samples         1587                       # Bytes accessed per row activation
system.mem_ctrls.bytesPerActivate::mean    233.779458                       # Bytes accessed per row activation
system.mem_ctrls.bytesPerActivate::gmean   155.529449                       # Bytes accessed per row activation
system.mem_ctrls.bytesPerActivate::stdev   238.014865                       # Bytes accessed per row activation
system.mem_ctrls.bytesPerActivate::0-127          608     38.31%     38.31% # Bytes accessed per row activation
system.mem_ctrls.bytesPerActivate::128-255          439     27.66%     65.97% # Bytes accessed per row activation
system.mem_ctrls.bytesPerActivate::256-383          221     13.93%     79.90% # Bytes accessed per row activation
system.mem_ctrls.bytesPerActivate::384-511           95      5.99%     85.89% # Bytes accessed per row activation
system.mem_ctrls.bytesPerActivate::512-639           95      5.99%     91.87% # Bytes accessed per row activation
system.mem_ctrls.bytesPerActivate::640-767           38      2.39%     94.27% # Bytes accessed per row activation
system.mem_ctrls.bytesPerActivate::768-895           21      1.32%     95.59% # Bytes accessed per row activation
system.mem_ctrls.bytesPerActivate::896-1023           11      0.69%     96.28% # Bytes accessed per row activation
system.mem_ctrls.bytesPerActivate::1024-1151           59      3.72%    100.00% # Bytes accessed per row activation
system.mem_ctrls.bytesPerActivate::total         1587                       # Bytes accessed per row activation
system.mem_ctrls.rdPerTurnAround::samples            7                       # Reads before turning the bus around for writes
system.mem_ctrls.rdPerTurnAround::mean     773.142857                       # Reads before turning the bus around for writes
system.mem_ctrls.rdPerTurnAround::gmean    196.979257                       # Reads before turning the bus around for writes
system.mem_ctrls.rdPerTurnAround::stdev   1720.043161                       # Reads before turning the bus around for writes
system.mem_ctrls.rdPerTurnAround::0-255             6     85.71%     85.71% # Reads before turning the bus around for writes
system.mem_ctrls.rdPerTurnAround::4608-4863            1     14.29%    100.00% # Reads before turning the bus around for writes
system.mem_ctrls.rdPerTurnAround::total             7                       # Reads before turning the bus around for writes
system.mem_ctrls.wrPerTurnAround::samples            7                       # Writes before turning the bus around for reads
system.mem_ctrls.wrPerTurnAround::mean      17.285714                       # Writes before turning the bus around for reads
system.mem_ctrls.wrPerTurnAround::gmean     17.246638                       # Writes before turning the bus around for reads
system.mem_ctrls.wrPerTurnAround::stdev      1.253566                       # Writes before turning the bus around for reads
system.mem_ctrls.wrPerTurnAround::16                3     42.86%     42.86% # Writes before turning the bus around for reads
system.mem_ctrls.wrPerTurnAround::18                3     42.86%     85.71% # Writes before turning the bus around for reads
system.mem_ctrls.wrPerTurnAround::19                1     14.29%    100.00% # Writes before turning the bus around for reads
system.mem_ctrls.wrPerTurnAround::total             7                       # Writes before turning the bus around for reads
system.mem_ctrls.totQLat                     61425750                       # Total ticks spent queuing
system.mem_ctrls.totMemAccLat               168225750                       # Total ticks spent from burst creation until serviced by the DRAM
system.mem_ctrls.totBusLat                   28480000                       # Total ticks spent in databus transfers
system.mem_ctrls.avgQLat                     10784.02                       # Average queueing delay per DRAM burst
system.mem_ctrls.avgBusLat                    5000.00                       # Average bus latency per DRAM burst
system.mem_ctrls.avgMemAccLat                29534.02                       # Average memory access latency per DRAM burst
system.mem_ctrls.avgRdBW                       515.29                       # Average DRAM read bandwidth in MiByte/s
system.mem_ctrls.avgWrBW                        10.95                       # Average achieved write bandwidth in MiByte/s
system.mem_ctrls.avgRdBWSys                    517.19                       # Average system read bandwidth in MiByte/s
system.mem_ctrls.avgWrBWSys                     13.48                       # Average system write bandwidth in MiByte/s
system.mem_ctrls.peakBW                      12800.00                       # Theoretical peak bandwidth in MiByte/s
system.mem_ctrls.busUtil                         4.11                       # Data bus utilization in percentage
system.mem_ctrls.busUtilRead                     4.03                       # Data bus utilization in percentage for reads
system.mem_ctrls.busUtilWrite                    0.09                       # Data bus utilization in percentage for writes
system.mem_ctrls.avgRdQLen                       1.25                       # Average read queue length when enqueuing
system.mem_ctrls.avgWrQLen                       7.53                       # Average write queue length when enqueuing
system.mem_ctrls.readRowHits                     4126                       # Number of row buffer hits during reads
system.mem_ctrls.writeRowHits                      96                       # Number of row buffer hits during writes
system.mem_ctrls.readRowHitRate                 72.44                       # Row buffer hit rate for reads
system.mem_ctrls.writeRowHitRate                64.43                       # Row buffer hit rate for writes
system.mem_ctrls.avgGap                     120597.43                       # Average gap between requests
system.mem_ctrls.pageHitRate                    72.23                       # Row buffer hit rate, read and write combined
system.mem_ctrls_0.actEnergy                  4921560                       # Energy for activate commands per rank (pJ)
system.mem_ctrls_0.preEnergy                  2685375                       # Energy for precharge commands per rank (pJ)
system.mem_ctrls_0.readEnergy                18579600                       # Energy for read commands per rank (pJ)
system.mem_ctrls_0.writeEnergy                 356400                       # Energy for write commands per rank (pJ)
system.mem_ctrls_0.refreshEnergy             45770400                       # Energy for refresh commands per rank (pJ)
system.mem_ctrls_0.actBackEnergy            440118945                       # Energy for active background per rank (pJ)
system.mem_ctrls_0.preBackEnergy             34544250                       # Energy for precharge background per rank (pJ)
system.mem_ctrls_0.totalEnergy              546976530                       # Total energy per rank (pJ)
system.mem_ctrls_0.averagePower            780.255313                       # Core power per rank (mW)
system.mem_ctrls_0.memoryStateTime::IDLE     54894500                       # Time in different power states
system.mem_ctrls_0.memoryStateTime::REF      23400000                       # Time in different power states
system.mem_ctrls_0.memoryStateTime::PRE_PDN            0                       # Time in different power states
system.mem_ctrls_0.memoryStateTime::ACT     622741750                       # Time in different power states
system.mem_ctrls_0.memoryStateTime::ACT_PDN            0                       # Time in different power states
system.mem_ctrls_1.actEnergy                  6970320                       # Energy for activate commands per rank (pJ)
system.mem_ctrls_1.preEnergy                  3803250                       # Energy for precharge commands per rank (pJ)
system.mem_ctrls_1.readEnergy                25435800                       # Energy for read commands per rank (pJ)
system.mem_ctrls_1.writeEnergy                 427680                       # Energy for write commands per rank (pJ)
system.mem_ctrls_1.refreshEnergy             45770400                       # Energy for refresh commands per rank (pJ)
system.mem_ctrls_1.actBackEnergy            444684645                       # Energy for active background per rank (pJ)
system.mem_ctrls_1.preBackEnergy             30539250                       # Energy for precharge background per rank (pJ)
system.mem_ctrls_1.totalEnergy              557631345                       # Total energy per rank (pJ)
system.mem_ctrls_1.averagePower            795.454276                       # Core power per rank (mW)
system.mem_ctrls_1.memoryStateTime::IDLE     50057750                       # Time in different power states
system.mem_ctrls_1.memoryStateTime::REF      23400000                       # Time in different power states
system.mem_ctrls_1.memoryStateTime::PRE_PDN            0                       # Time in different power states
system.mem_ctrls_1.memoryStateTime::ACT     629533250                       # Time in different power states
system.mem_ctrls_1.memoryStateTime::ACT_PDN            0                       # Time in different power states
system.cpu.branchPred.lookups                  432703                       # Number of BP lookups
system.cpu.branchPred.condPredicted            278709                       # Number of conditional branches predicted
system.cpu.branchPred.condIncorrect             32488                       # Number of conditional branches incorrect
system.cpu.branchPred.BTBLookups               229300                       # Number of BTB lookups
system.cpu.branchPred.BTBHits                  185502                       # Number of BTB hits
system.cpu.branchPred.BTBCorrect                    0                       # Number of correct BTB predictions (this stat may not work properly.
system.cpu.branchPred.BTBHitPct             80.899259                       # BTB Hit Percentage
system.cpu.branchPred.usedRAS                   59393                       # Number of times the RAS was used to get a target.
system.cpu.branchPred.RASInCorrect              15170                       # Number of incorrect RAS predictions.
system.cpu_voltage_domain.voltage                   1                       # Voltage in Volts
system.cpu_clk_domain.clock                       500                       # Clock period in ticks
system.cpu.dstage2_mmu.stage2_tlb.cptwalker.walks            0                       # Table walker walks requested
system.cpu.dstage2_mmu.stage2_tlb.cptwalker.walkRequestOrigin_Requested::Data            0                       # Table walker requests started/completed, data/inst
system.cpu.dstage2_mmu.stage2_tlb.cptwalker.walkRequestOrigin_Requested::Inst            0                       # Table walker requests started/completed, data/inst
system.cpu.dstage2_mmu.stage2_tlb.cptwalker.walkRequestOrigin_Requested::total            0                       # Table walker requests started/completed, data/inst
system.cpu.dstage2_mmu.stage2_tlb.cptwalker.walkRequestOrigin_Completed::Data            0                       # Table walker requests started/completed, data/inst
system.cpu.dstage2_mmu.stage2_tlb.cptwalker.walkRequestOrigin_Completed::Inst            0                       # Table walker requests started/completed, data/inst
system.cpu.dstage2_mmu.stage2_tlb.cptwalker.walkRequestOrigin_Completed::total            0                       # Table walker requests started/completed, data/inst
system.cpu.dstage2_mmu.stage2_tlb.cptwalker.walkRequestOrigin::total            0                       # Table walker requests started/completed, data/inst
system.cpu.dstage2_mmu.stage2_tlb.walker.walks            0                       # Table walker walks requested
system.cpu.dstage2_mmu.stage2_tlb.walker.walkRequestOrigin_Requested::Data            0                       # Table walker requests started/completed, data/inst
system.cpu.dstage2_mmu.stage2_tlb.walker.walkRequestOrigin_Requested::Inst            0                       # Table walker requests started/completed, data/inst
system.cpu.dstage2_mmu.stage2_tlb.walker.walkRequestOrigin_Requested::total            0                       # Table walker requests started/completed, data/inst
system.cpu.dstage2_mmu.stage2_tlb.walker.walkRequestOrigin_Completed::Data            0                       # Table walker requests started/completed, data/inst
system.cpu.dstage2_mmu.stage2_tlb.walker.walkRequestOrigin_Completed::Inst            0                       # Table walker requests started/completed, data/inst
system.cpu.dstage2_mmu.stage2_tlb.walker.walkRequestOrigin_Completed::total            0                       # Table walker requests started/completed, data/inst
system.cpu.dstage2_mmu.stage2_tlb.walker.walkRequestOrigin::total            0                       # Table walker requests started/completed, data/inst
system.cpu.dstage2_mmu.stage2_tlb.inst_hits            0                       # ITB inst hits
system.cpu.dstage2_mmu.stage2_tlb.inst_misses            0                       # ITB inst misses
system.cpu.dstage2_mmu.stage2_tlb.read_hits            0                       # DTB read hits
system.cpu.dstage2_mmu.stage2_tlb.read_misses            0                       # DTB read misses
system.cpu.dstage2_mmu.stage2_tlb.write_hits            0                       # DTB write hits
system.cpu.dstage2_mmu.stage2_tlb.write_misses            0                       # DTB write misses
system.cpu.dstage2_mmu.stage2_tlb.flush_tlb            0                       # Number of times complete TLB was flushed
system.cpu.dstage2_mmu.stage2_tlb.flush_tlb_mva            0                       # Number of times TLB was flushed by MVA
system.cpu.dstage2_mmu.stage2_tlb.flush_tlb_mva_asid            0                       # Number of times TLB was flushed by MVA & ASID
system.cpu.dstage2_mmu.stage2_tlb.flush_tlb_asid            0                       # Number of times TLB was flushed by ASID
system.cpu.dstage2_mmu.stage2_tlb.flush_entries            0                       # Number of entries that have been flushed from TLB
system.cpu.dstage2_mmu.stage2_tlb.align_faults            0                       # Number of TLB faults due to alignment restrictions
system.cpu.dstage2_mmu.stage2_tlb.prefetch_faults            0                       # Number of TLB faults due to prefetch
system.cpu.dstage2_mmu.stage2_tlb.domain_faults            0                       # Number of TLB faults due to domain restrictions
system.cpu.dstage2_mmu.stage2_tlb.perms_faults            0                       # Number of TLB faults due to permissions restrictions
system.cpu.dstage2_mmu.stage2_tlb.read_accesses            0                       # DTB read accesses
system.cpu.dstage2_mmu.stage2_tlb.write_accesses            0                       # DTB write accesses
system.cpu.dstage2_mmu.stage2_tlb.inst_accesses            0                       # ITB inst accesses
system.cpu.dstage2_mmu.stage2_tlb.hits              0                       # DTB hits
system.cpu.dstage2_mmu.stage2_tlb.misses            0                       # DTB misses
system.cpu.dstage2_mmu.stage2_tlb.accesses            0                       # DTB accesses
system.cpu.dtb.cptwalker.walks                      0                       # Table walker walks requested
system.cpu.dtb.cptwalker.walkRequestOrigin_Requested::Data            0                       # Table walker requests started/completed, data/inst
system.cpu.dtb.cptwalker.walkRequestOrigin_Requested::Inst            0                       # Table walker requests started/completed, data/inst
system.cpu.dtb.cptwalker.walkRequestOrigin_Requested::total            0                       # Table walker requests started/completed, data/inst
system.cpu.dtb.cptwalker.walkRequestOrigin_Completed::Data            0                       # Table walker requests started/completed, data/inst
system.cpu.dtb.cptwalker.walkRequestOrigin_Completed::Inst            0                       # Table walker requests started/completed, data/inst
system.cpu.dtb.cptwalker.walkRequestOrigin_Completed::total            0                       # Table walker requests started/completed, data/inst
system.cpu.dtb.cptwalker.walkRequestOrigin::total            0                       # Table walker requests started/completed, data/inst
system.cpu.dtb.walker.walks                         0                       # Table walker walks requested
system.cpu.dtb.walker.walkRequestOrigin_Requested::Data            0                       # Table walker requests started/completed, data/inst
system.cpu.dtb.walker.walkRequestOrigin_Requested::Inst            0                       # Table walker requests started/completed, data/inst
system.cpu.dtb.walker.walkRequestOrigin_Requested::total            0                       # Table walker requests started/completed, data/inst
system.cpu.dtb.walker.walkRequestOrigin_Completed::Data            0                       # Table walker requests started/completed, data/inst
system.cpu.dtb.walker.walkRequestOrigin_Completed::Inst            0                       # Table walker requests started/completed, data/inst
system.cpu.dtb.walker.walkRequestOrigin_Completed::total            0                       # Table walker requests started/completed, data/inst
system.cpu.dtb.walker.walkRequestOrigin::total            0                       # Table walker requests started/completed, data/inst
system.cpu.dtb.inst_hits                            0                       # ITB inst hits
system.cpu.dtb.inst_misses                          0                       # ITB inst misses
system.cpu.dtb.read_hits                            0                       # DTB read hits
system.cpu.dtb.read_misses                          0                       # DTB read misses
system.cpu.dtb.write_hits                           0                       # DTB write hits
system.cpu.dtb.write_misses                         0                       # DTB write misses
system.cpu.dtb.flush_tlb                            0                       # Number of times complete TLB was flushed
system.cpu.dtb.flush_tlb_mva                        0                       # Number of times TLB was flushed by MVA
system.cpu.dtb.flush_tlb_mva_asid                   0                       # Number of times TLB was flushed by MVA & ASID
system.cpu.dtb.flush_tlb_asid                       0                       # Number of times TLB was flushed by ASID
system.cpu.dtb.flush_entries                        0                       # Number of entries that have been flushed from TLB
system.cpu.dtb.align_faults                         0                       # Number of TLB faults due to alignment restrictions
system.cpu.dtb.prefetch_faults                      0                       # Number of TLB faults due to prefetch
system.cpu.dtb.domain_faults                        0                       # Number of TLB faults due to domain restrictions
system.cpu.dtb.perms_faults                         0                       # Number of TLB faults due to permissions restrictions
system.cpu.dtb.read_accesses                        0                       # DTB read accesses
system.cpu.dtb.write_accesses                       0                       # DTB write accesses
system.cpu.dtb.inst_accesses                        0                       # ITB inst accesses
system.cpu.dtb.hits                                 0                       # DTB hits
system.cpu.dtb.misses                               0                       # DTB misses
system.cpu.dtb.accesses                             0                       # DTB accesses
system.cpu.istage2_mmu.stage2_tlb.cptwalker.walks            0                       # Table walker walks requested
system.cpu.istage2_mmu.stage2_tlb.cptwalker.walkRequestOrigin_Requested::Data            0                       # Table walker requests started/completed, data/inst
system.cpu.istage2_mmu.stage2_tlb.cptwalker.walkRequestOrigin_Requested::Inst            0                       # Table walker requests started/completed, data/inst
system.cpu.istage2_mmu.stage2_tlb.cptwalker.walkRequestOrigin_Requested::total            0                       # Table walker requests started/completed, data/inst
system.cpu.istage2_mmu.stage2_tlb.cptwalker.walkRequestOrigin_Completed::Data            0                       # Table walker requests started/completed, data/inst
system.cpu.istage2_mmu.stage2_tlb.cptwalker.walkRequestOrigin_Completed::Inst            0                       # Table walker requests started/completed, data/inst
system.cpu.istage2_mmu.stage2_tlb.cptwalker.walkRequestOrigin_Completed::total            0                       # Table walker requests started/completed, data/inst
system.cpu.istage2_mmu.stage2_tlb.cptwalker.walkRequestOrigin::total            0                       # Table walker requests started/completed, data/inst
system.cpu.istage2_mmu.stage2_tlb.walker.walks            0                       # Table walker walks requested
system.cpu.istage2_mmu.stage2_tlb.walker.walkRequestOrigin_Requested::Data            0                       # Table walker requests started/completed, data/inst
system.cpu.istage2_mmu.stage2_tlb.walker.walkRequestOrigin_Requested::Inst            0                       # Table walker requests started/completed, data/inst
system.cpu.istage2_mmu.stage2_tlb.walker.walkRequestOrigin_Requested::total            0                       # Table walker requests started/completed, data/inst
system.cpu.istage2_mmu.stage2_tlb.walker.walkRequestOrigin_Completed::Data            0                       # Table walker requests started/completed, data/inst
system.cpu.istage2_mmu.stage2_tlb.walker.walkRequestOrigin_Completed::Inst            0                       # Table walker requests started/completed, data/inst
system.cpu.istage2_mmu.stage2_tlb.walker.walkRequestOrigin_Completed::total            0                       # Table walker requests started/completed, data/inst
system.cpu.istage2_mmu.stage2_tlb.walker.walkRequestOrigin::total            0                       # Table walker requests started/completed, data/inst
system.cpu.istage2_mmu.stage2_tlb.inst_hits            0                       # ITB inst hits
system.cpu.istage2_mmu.stage2_tlb.inst_misses            0                       # ITB inst misses
system.cpu.istage2_mmu.stage2_tlb.read_hits            0                       # DTB read hits
system.cpu.istage2_mmu.stage2_tlb.read_misses            0                       # DTB read misses
system.cpu.istage2_mmu.stage2_tlb.write_hits            0                       # DTB write hits
system.cpu.istage2_mmu.stage2_tlb.write_misses            0                       # DTB write misses
system.cpu.istage2_mmu.stage2_tlb.flush_tlb            0                       # Number of times complete TLB was flushed
system.cpu.istage2_mmu.stage2_tlb.flush_tlb_mva            0                       # Number of times TLB was flushed by MVA
system.cpu.istage2_mmu.stage2_tlb.flush_tlb_mva_asid            0                       # Number of times TLB was flushed by MVA & ASID
system.cpu.istage2_mmu.stage2_tlb.flush_tlb_asid            0                       # Number of times TLB was flushed by ASID
system.cpu.istage2_mmu.stage2_tlb.flush_entries            0                       # Number of entries that have been flushed from TLB
system.cpu.istage2_mmu.stage2_tlb.align_faults            0                       # Number of TLB faults due to alignment restrictions
system.cpu.istage2_mmu.stage2_tlb.prefetch_faults            0                       # Number of TLB faults due to prefetch
system.cpu.istage2_mmu.stage2_tlb.domain_faults            0                       # Number of TLB faults due to domain restrictions
system.cpu.istage2_mmu.stage2_tlb.perms_faults            0                       # Number of TLB faults due to permissions restrictions
system.cpu.istage2_mmu.stage2_tlb.read_accesses            0                       # DTB read accesses
system.cpu.istage2_mmu.stage2_tlb.write_accesses            0                       # DTB write accesses
system.cpu.istage2_mmu.stage2_tlb.inst_accesses            0                       # ITB inst accesses
system.cpu.istage2_mmu.stage2_tlb.hits              0                       # DTB hits
system.cpu.istage2_mmu.stage2_tlb.misses            0                       # DTB misses
system.cpu.istage2_mmu.stage2_tlb.accesses            0                       # DTB accesses
system.cpu.itb.cptwalker.walks                      0                       # Table walker walks requested
system.cpu.itb.cptwalker.walkRequestOrigin_Requested::Data            0                       # Table walker requests started/completed, data/inst
system.cpu.itb.cptwalker.walkRequestOrigin_Requested::Inst            0                       # Table walker requests started/completed, data/inst
system.cpu.itb.cptwalker.walkRequestOrigin_Requested::total            0                       # Table walker requests started/completed, data/inst
system.cpu.itb.cptwalker.walkRequestOrigin_Completed::Data            0                       # Table walker requests started/completed, data/inst
system.cpu.itb.cptwalker.walkRequestOrigin_Completed::Inst            0                       # Table walker requests started/completed, data/inst
system.cpu.itb.cptwalker.walkRequestOrigin_Completed::total            0                       # Table walker requests started/completed, data/inst
system.cpu.itb.cptwalker.walkRequestOrigin::total            0                       # Table walker requests started/completed, data/inst
system.cpu.itb.walker.walks                         0                       # Table walker walks requested
system.cpu.itb.walker.walkRequestOrigin_Requested::Data            0                       # Table walker requests started/completed, data/inst
system.cpu.itb.walker.walkRequestOrigin_Requested::Inst            0                       # Table walker requests started/completed, data/inst
system.cpu.itb.walker.walkRequestOrigin_Requested::total            0                       # Table walker requests started/completed, data/inst
system.cpu.itb.walker.walkRequestOrigin_Completed::Data            0                       # Table walker requests started/completed, data/inst
system.cpu.itb.walker.walkRequestOrigin_Completed::Inst            0                       # Table walker requests started/completed, data/inst
system.cpu.itb.walker.walkRequestOrigin_Completed::total            0                       # Table walker requests started/completed, data/inst
system.cpu.itb.walker.walkRequestOrigin::total            0                       # Table walker requests started/completed, data/inst
system.cpu.itb.inst_hits                            0                       # ITB inst hits
system.cpu.itb.inst_misses                          0                       # ITB inst misses
system.cpu.itb.read_hits                            0                       # DTB read hits
system.cpu.itb.read_misses                          0                       # DTB read misses
system.cpu.itb.write_hits                           0                       # DTB write hits
system.cpu.itb.write_misses                         0                       # DTB write misses
system.cpu.itb.flush_tlb                            0                       # Number of times complete TLB was flushed
system.cpu.itb.flush_tlb_mva                        0                       # Number of times TLB was flushed by MVA
system.cpu.itb.flush_tlb_mva_asid                   0                       # Number of times TLB was flushed by MVA & ASID
system.cpu.itb.flush_tlb_asid                       0                       # Number of times TLB was flushed by ASID
system.cpu.itb.flush_entries                        0                       # Number of entries that have been flushed from TLB
system.cpu.itb.align_faults                         0                       # Number of TLB faults due to alignment restrictions
system.cpu.itb.prefetch_faults                      0                       # Number of TLB faults due to prefetch
system.cpu.itb.domain_faults                        0                       # Number of TLB faults due to domain restrictions
system.cpu.itb.perms_faults                         0                       # Number of TLB faults due to permissions restrictions
system.cpu.itb.read_accesses                        0                       # DTB read accesses
system.cpu.itb.write_accesses                       0                       # DTB write accesses
system.cpu.itb.inst_accesses                        0                       # ITB inst accesses
system.cpu.itb.hits                                 0                       # DTB hits
system.cpu.itb.misses                               0                       # DTB misses
system.cpu.itb.accesses                             0                       # DTB accesses
system.cpu.workload.num_syscalls                   15                       # Number of system calls
system.cpu.numCycles                          1414919                       # number of cpu cycles simulated
system.cpu.numWorkItemsStarted                      0                       # number of work items this cpu started
system.cpu.numWorkItemsCompleted                    0                       # number of work items this cpu completed
system.cpu.fetch.icacheStallCycles             439946                       # Number of cycles fetch is stalled on an Icache miss
system.cpu.fetch.Insts                        1916653                       # Number of instructions fetch has processed
system.cpu.fetch.Branches                      432703                       # Number of branches that fetch encountered
system.cpu.fetch.predictedBranches             244895                       # Number of branches that fetch has predicted taken
system.cpu.fetch.Cycles                        677501                       # Number of cycles fetch has run and was not squashing or blocked
system.cpu.fetch.SquashCycles                   65799                       # Number of cycles fetch has spent squashing
system.cpu.fetch.MiscStallCycles                  226                       # Number of cycles fetch has spent waiting on interrupts, or bad addresses, or out of MSHRs
system.cpu.fetch.PendingTrapStallCycles          2730                       # Number of stall cycles due to pending traps
system.cpu.fetch.IcacheWaitRetryStallCycles           98                       # Number of stall cycles due to full MSHR
system.cpu.fetch.CacheLines                    332593                       # Number of cache lines fetched
system.cpu.fetch.IcacheSquashes                 14672                       # Number of outstanding Icache misses that were squashed
system.cpu.fetch.rateDist::samples            1153400                       # Number of instructions fetched each cycle (Total)
system.cpu.fetch.rateDist::mean              1.971535                       # Number of instructions fetched each cycle (Total)
system.cpu.fetch.rateDist::stdev             2.937809                       # Number of instructions fetched each cycle (Total)
system.cpu.fetch.rateDist::underflows               0      0.00%      0.00% # Number of instructions fetched each cycle (Total)
system.cpu.fetch.rateDist::0                   704935     61.12%     61.12% # Number of instructions fetched each cycle (Total)
system.cpu.fetch.rateDist::1                    44630      3.87%     64.99% # Number of instructions fetched each cycle (Total)
system.cpu.fetch.rateDist::2                    53984      4.68%     69.67% # Number of instructions fetched each cycle (Total)
system.cpu.fetch.rateDist::3                    50984      4.42%     74.09% # Number of instructions fetched each cycle (Total)
system.cpu.fetch.rateDist::4                    51981      4.51%     78.59% # Number of instructions fetched each cycle (Total)
system.cpu.fetch.rateDist::5                    40652      3.52%     82.12% # Number of instructions fetched each cycle (Total)
system.cpu.fetch.rateDist::6                    30520      2.65%     84.77% # Number of instructions fetched each cycle (Total)
system.cpu.fetch.rateDist::7                    31597      2.74%     87.51% # Number of instructions fetched each cycle (Total)
system.cpu.fetch.rateDist::8                   144117     12.49%    100.00% # Number of instructions fetched each cycle (Total)
system.cpu.fetch.rateDist::overflows                0      0.00%    100.00% # Number of instructions fetched each cycle (Total)
system.cpu.fetch.rateDist::min_value                0                       # Number of instructions fetched each cycle (Total)
system.cpu.fetch.rateDist::max_value                8                       # Number of instructions fetched each cycle (Total)
system.cpu.fetch.rateDist::total              1153400                       # Number of instructions fetched each cycle (Total)
system.cpu.fetch.branchRate                  0.305815                       # Number of branch fetches per cycle
system.cpu.fetch.rate                        1.354603                       # Number of inst fetches per cycle
system.cpu.decode.IdleCycles                   356150                       # Number of cycles decode is idle
system.cpu.decode.BlockedCycles                391791                       # Number of cycles decode is blocked
system.cpu.decode.RunCycles                    350160                       # Number of cycles decode is running
system.cpu.decode.UnblockCycles                 26886                       # Number of cycles decode is unblocking
system.cpu.decode.SquashCycles                  28413                       # Number of cycles decode is squashing
system.cpu.decode.BranchResolved                60924                       # Number of times decode resolved a branch
system.cpu.decode.BranchMispred                  4729                       # Number of times decode detected a branch misprediction
system.cpu.decode.DecodedInsts                2004327                       # Number of instructions handled by decode
system.cpu.decode.SquashedInsts                 17125                       # Number of squashed instructions handled by decode
system.cpu.rename.SquashCycles                  28413                       # Number of cycles rename is squashing
system.cpu.rename.IdleCycles                   377436                       # Number of cycles rename is idle
system.cpu.rename.BlockCycles                   86218                       # Number of cycles rename is blocking
system.cpu.rename.serializeStallCycles         246024                       # count of cycles rename stalled for serializing inst
system.cpu.rename.RunCycles                    354368                       # Number of cycles rename is running
system.cpu.rename.UnblockCycles                 60941                       # Number of cycles rename is unblocking
system.cpu.rename.RenamedInsts                1892368                       # Number of instructions processed by rename
system.cpu.rename.ROBFullEvents                   663                       # Number of times rename has blocked due to ROB full
system.cpu.rename.IQFullEvents                  22134                       # Number of times rename has blocked due to IQ full
system.cpu.rename.LQFullEvents                   4254                       # Number of times rename has blocked due to LQ full
system.cpu.rename.SQFullEvents                  28130                       # Number of times rename has blocked due to SQ full
system.cpu.rename.RenamedOperands             2016904                       # Number of destination operands rename has renamed
system.cpu.rename.RenameLookups               8621793                       # Number of register rename lookups that rename has made
system.cpu.rename.int_rename_lookups          2211120                       # Number of integer rename lookups
system.cpu.rename.fp_rename_lookups                64                       # Number of floating rename lookups
system.cpu.rename.CommittedMaps               1356953                       # Number of HB maps that are committed
system.cpu.rename.UndoneMaps                   659951                       # Number of HB maps that are undone due to squashing
system.cpu.rename.serializingInsts               9634                       # count of serializing insts renamed
system.cpu.rename.tempSerializingInsts           9637                       # count of temporary serializing insts renamed
system.cpu.rename.skidInsts                     98209                       # count of insts added to the skid buffer
system.cpu.memDep0.insertedLoads               338333                       # Number of loads inserted to the mem dependence unit.
system.cpu.memDep0.insertedStores              247345                       # Number of stores inserted to the mem dependence unit.
system.cpu.memDep0.conflictingLoads             38292                       # Number of conflicting loads.
system.cpu.memDep0.conflictingStores            69073                       # Number of conflicting stores.
system.cpu.iq.iqInstsAdded                    1708258                       # Number of instructions added to the IQ (excludes non-spec)
system.cpu.iq.iqNonSpecInstsAdded               14586                       # Number of non-speculative instructions added to the IQ
system.cpu.iq.iqInstsIssued                   1524642                       # Number of instructions issued
system.cpu.iq.iqSquashedInstsIssued              2088                       # Number of squashed instructions issued
system.cpu.iq.iqSquashedInstsExamined          450926                       # Number of squashed instructions iterated over during squash; mainly for profiling
system.cpu.iq.iqSquashedOperandsExamined      1157778                       # Number of squashed operands that are examined and possibly removed from graph
system.cpu.iq.iqSquashedNonSpecRemoved           2695                       # Number of squashed non-spec instructions that were removed
system.cpu.iq.issued_per_cycle::samples       1153400                       # Number of insts issued each cycle
system.cpu.iq.issued_per_cycle::mean         1.321868                       # Number of insts issued each cycle
system.cpu.iq.issued_per_cycle::stdev        1.778093                       # Number of insts issued each cycle
system.cpu.iq.issued_per_cycle::underflows            0      0.00%      0.00% # Number of insts issued each cycle
system.cpu.iq.issued_per_cycle::0              576282     49.96%     49.96% # Number of insts issued each cycle
system.cpu.iq.issued_per_cycle::1              188512     16.34%     66.31% # Number of insts issued each cycle
system.cpu.iq.issued_per_cycle::2              136386     11.82%     78.13% # Number of insts issued each cycle
system.cpu.iq.issued_per_cycle::3               98103      8.51%     86.64% # Number of insts issued each cycle
system.cpu.iq.issued_per_cycle::4               70941      6.15%     92.79% # Number of insts issued each cycle
system.cpu.iq.issued_per_cycle::5               40293      3.49%     96.28% # Number of insts issued each cycle
system.cpu.iq.issued_per_cycle::6               23381      2.03%     98.31% # Number of insts issued each cycle
system.cpu.iq.issued_per_cycle::7               12482      1.08%     99.39% # Number of insts issued each cycle
system.cpu.iq.issued_per_cycle::8                7020      0.61%    100.00% # Number of insts issued each cycle
system.cpu.iq.issued_per_cycle::overflows            0      0.00%    100.00% # Number of insts issued each cycle
system.cpu.iq.issued_per_cycle::min_value            0                       # Number of insts issued each cycle
system.cpu.iq.issued_per_cycle::max_value            8                       # Number of insts issued each cycle
system.cpu.iq.issued_per_cycle::total         1153400                       # Number of insts issued each cycle
system.cpu.iq.fu_full::No_OpClass                   0      0.00%      0.00% # attempts to use FU when none available
system.cpu.iq.fu_full::IntAlu                    1915      8.98%      8.98% # attempts to use FU when none available
system.cpu.iq.fu_full::IntMult                      0      0.00%      8.98% # attempts to use FU when none available
system.cpu.iq.fu_full::IntDiv                       0      0.00%      8.98% # attempts to use FU when none available
system.cpu.iq.fu_full::FloatAdd                     0      0.00%      8.98% # attempts to use FU when none available
system.cpu.iq.fu_full::FloatCmp                     0      0.00%      8.98% # attempts to use FU when none available
system.cpu.iq.fu_full::FloatCvt                     0      0.00%      8.98% # attempts to use FU when none available
system.cpu.iq.fu_full::FloatMult                    0      0.00%      8.98% # attempts to use FU when none available
system.cpu.iq.fu_full::FloatDiv                     0      0.00%      8.98% # attempts to use FU when none available
system.cpu.iq.fu_full::FloatSqrt                    0      0.00%      8.98% # attempts to use FU when none available
system.cpu.iq.fu_full::SimdAdd                      0      0.00%      8.98% # attempts to use FU when none available
system.cpu.iq.fu_full::SimdAddAcc                   0      0.00%      8.98% # attempts to use FU when none available
system.cpu.iq.fu_full::SimdAlu                      0      0.00%      8.98% # attempts to use FU when none available
system.cpu.iq.fu_full::SimdCmp                      0      0.00%      8.98% # attempts to use FU when none available
system.cpu.iq.fu_full::SimdCvt                      0      0.00%      8.98% # attempts to use FU when none available
system.cpu.iq.fu_full::SimdMisc                     0      0.00%      8.98% # attempts to use FU when none available
system.cpu.iq.fu_full::SimdMult                     0      0.00%      8.98% # attempts to use FU when none available
system.cpu.iq.fu_full::SimdMultAcc                  0      0.00%      8.98% # attempts to use FU when none available
system.cpu.iq.fu_full::SimdShift                    0      0.00%      8.98% # attempts to use FU when none available
system.cpu.iq.fu_full::SimdShiftAcc                 0      0.00%      8.98% # attempts to use FU when none available
system.cpu.iq.fu_full::SimdSqrt                     0      0.00%      8.98% # attempts to use FU when none available
system.cpu.iq.fu_full::SimdFloatAdd                 0      0.00%      8.98% # attempts to use FU when none available
system.cpu.iq.fu_full::SimdFloatAlu                 0      0.00%      8.98% # attempts to use FU when none available
system.cpu.iq.fu_full::SimdFloatCmp                 0      0.00%      8.98% # attempts to use FU when none available
system.cpu.iq.fu_full::SimdFloatCvt                 0      0.00%      8.98% # attempts to use FU when none available
system.cpu.iq.fu_full::SimdFloatDiv                 0      0.00%      8.98% # attempts to use FU when none available
system.cpu.iq.fu_full::SimdFloatMisc                0      0.00%      8.98% # attempts to use FU when none available
system.cpu.iq.fu_full::SimdFloatMult                0      0.00%      8.98% # attempts to use FU when none available
system.cpu.iq.fu_full::SimdFloatMultAcc             0      0.00%      8.98% # attempts to use FU when none available
system.cpu.iq.fu_full::SimdFloatSqrt                0      0.00%      8.98% # attempts to use FU when none available
system.cpu.iq.fu_full::MemRead                   9263     43.43%     52.41% # attempts to use FU when none available
system.cpu.iq.fu_full::MemWrite                 10152     47.59%    100.00% # attempts to use FU when none available
system.cpu.iq.fu_full::IprAccess                    0      0.00%    100.00% # attempts to use FU when none available
system.cpu.iq.fu_full::InstPrefetch                 0      0.00%    100.00% # attempts to use FU when none available
system.cpu.iq.FU_type_0::No_OpClass                 0      0.00%      0.00% # Type of FU issued
system.cpu.iq.FU_type_0::IntAlu               1000757     65.64%     65.64% # Type of FU issued
system.cpu.iq.FU_type_0::IntMult                  121      0.01%     65.65% # Type of FU issued
system.cpu.iq.FU_type_0::IntDiv                     0      0.00%     65.65% # Type of FU issued
system.cpu.iq.FU_type_0::FloatAdd                   0      0.00%     65.65% # Type of FU issued
system.cpu.iq.FU_type_0::FloatCmp                   0      0.00%     65.65% # Type of FU issued
system.cpu.iq.FU_type_0::FloatCvt                   0      0.00%     65.65% # Type of FU issued
system.cpu.iq.FU_type_0::FloatMult                  0      0.00%     65.65% # Type of FU issued
system.cpu.iq.FU_type_0::FloatDiv                   0      0.00%     65.65% # Type of FU issued
system.cpu.iq.FU_type_0::FloatSqrt                  0      0.00%     65.65% # Type of FU issued
system.cpu.iq.FU_type_0::SimdAdd                    0      0.00%     65.65% # Type of FU issued
system.cpu.iq.FU_type_0::SimdAddAcc                 0      0.00%     65.65% # Type of FU issued
system.cpu.iq.FU_type_0::SimdAlu                    0      0.00%     65.65% # Type of FU issued
system.cpu.iq.FU_type_0::SimdCmp                    0      0.00%     65.65% # Type of FU issued
system.cpu.iq.FU_type_0::SimdCvt                    0      0.00%     65.65% # Type of FU issued
system.cpu.iq.FU_type_0::SimdMisc                   0      0.00%     65.65% # Type of FU issued
system.cpu.iq.FU_type_0::SimdMult                   0      0.00%     65.65% # Type of FU issued
system.cpu.iq.FU_type_0::SimdMultAcc                0      0.00%     65.65% # Type of FU issued
system.cpu.iq.FU_type_0::SimdShift                  0      0.00%     65.65% # Type of FU issued
system.cpu.iq.FU_type_0::SimdShiftAcc               0      0.00%     65.65% # Type of FU issued
system.cpu.iq.FU_type_0::SimdSqrt                   0      0.00%     65.65% # Type of FU issued
system.cpu.iq.FU_type_0::SimdFloatAdd               0      0.00%     65.65% # Type of FU issued
system.cpu.iq.FU_type_0::SimdFloatAlu               0      0.00%     65.65% # Type of FU issued
system.cpu.iq.FU_type_0::SimdFloatCmp               0      0.00%     65.65% # Type of FU issued
system.cpu.iq.FU_type_0::SimdFloatCvt               0      0.00%     65.65% # Type of FU issued
system.cpu.iq.FU_type_0::SimdFloatDiv               0      0.00%     65.65% # Type of FU issued
system.cpu.iq.FU_type_0::SimdFloatMisc              3      0.00%     65.65% # Type of FU issued
system.cpu.iq.FU_type_0::SimdFloatMult              0      0.00%     65.65% # Type of FU issued
system.cpu.iq.FU_type_0::SimdFloatMultAcc            0      0.00%     65.65% # Type of FU issued
system.cpu.iq.FU_type_0::SimdFloatSqrt              0      0.00%     65.65% # Type of FU issued
system.cpu.iq.FU_type_0::MemRead               304395     19.97%     85.61% # Type of FU issued
system.cpu.iq.FU_type_0::MemWrite              219366     14.39%    100.00% # Type of FU issued
system.cpu.iq.FU_type_0::IprAccess                  0      0.00%    100.00% # Type of FU issued
system.cpu.iq.FU_type_0::InstPrefetch               0      0.00%    100.00% # Type of FU issued
system.cpu.iq.FU_type_0::total                1524642                       # Type of FU issued
system.cpu.iq.rate                           1.077547                       # Inst issue rate
system.cpu.iq.fu_busy_cnt                       21330                       # FU busy when requested
system.cpu.iq.fu_busy_rate                   0.013990                       # FU busy rate (busy events/executed inst)
system.cpu.iq.int_inst_queue_reads            4225891                       # Number of integer instruction queue reads
system.cpu.iq.int_inst_queue_writes           2174052                       # Number of integer instruction queue writes
system.cpu.iq.int_inst_queue_wakeup_accesses      1455400                       # Number of integer instruction queue wakeup accesses
system.cpu.iq.fp_inst_queue_reads                 211                       # Number of floating instruction queue reads
system.cpu.iq.fp_inst_queue_writes                312                       # Number of floating instruction queue writes
system.cpu.iq.fp_inst_queue_wakeup_accesses           25                       # Number of floating instruction queue wakeup accesses
system.cpu.iq.int_alu_accesses                1545878                       # Number of integer alu accesses
system.cpu.iq.fp_alu_accesses                      94                       # Number of floating point alu accesses
system.cpu.iew.lsq.thread0.forwLoads            12994                       # Number of loads that had data forwarded from stores
system.cpu.iew.lsq.thread0.invAddrLoads             0                       # Number of loads ignored due to an invalid address
system.cpu.iew.lsq.thread0.squashedLoads        99557                       # Number of loads squashed
system.cpu.iew.lsq.thread0.ignoredResponses           79                       # Number of memory responses ignored because the instruction is squashed
system.cpu.iew.lsq.thread0.memOrderViolation          616                       # Number of memory ordering violations
system.cpu.iew.lsq.thread0.squashedStores        58902                       # Number of stores squashed
system.cpu.iew.lsq.thread0.invAddrSwpfs             0                       # Number of software prefetches ignored due to an invalid address
system.cpu.iew.lsq.thread0.blockedLoads             0                       # Number of blocked loads due to partial load-store forwarding
system.cpu.iew.lsq.thread0.rescheduledLoads         9184                       # Number of loads that were rescheduled
system.cpu.iew.lsq.thread0.cacheBlocked           218                       # Number of times an access to memory failed due to the cache being blocked
system.cpu.iew.iewIdleCycles                        0                       # Number of cycles IEW is idle
system.cpu.iew.iewSquashCycles                  28413                       # Number of cycles IEW is squashing
system.cpu.iew.iewBlockCycles                   71414                       # Number of cycles IEW is blocking
system.cpu.iew.iewUnblockCycles                  6343                       # Number of cycles IEW is unblocking
system.cpu.iew.iewDispatchedInsts             1722979                       # Number of instructions dispatched to IQ
system.cpu.iew.iewDispSquashedInsts             34356                       # Number of squashed instructions skipped by dispatch
system.cpu.iew.iewDispLoadInsts                338333                       # Number of dispatched load instructions
system.cpu.iew.iewDispStoreInsts               247345                       # Number of dispatched store instructions
system.cpu.iew.iewDispNonSpecInsts               8515                       # Number of dispatched non-speculative instructions
system.cpu.iew.iewIQFullEvents                    639                       # Number of times the IQ has become full, causing a stall
system.cpu.iew.iewLSQFullEvents                  5543                       # Number of times the LSQ has become full, causing a stall
system.cpu.iew.memOrderViolationEvents            616                       # Number of memory order violations
system.cpu.iew.predictedTakenIncorrect          22199                       # Number of branches that were predicted taken incorrectly
system.cpu.iew.predictedNotTakenIncorrect         8232                       # Number of branches that were predicted not taken incorrectly
system.cpu.iew.branchMispredicts                30431                       # Number of branch mispredicts detected at execute
system.cpu.iew.iewExecutedInsts               1489786                       # Number of executed instructions
system.cpu.iew.iewExecLoadInsts                297018                       # Number of load instructions executed
system.cpu.iew.iewExecSquashedInsts             34856                       # Number of squashed instructions skipped in execute
system.cpu.iew.exec_swp                             0                       # number of swp insts executed
system.cpu.iew.exec_nop                           135                       # number of nop insts executed
system.cpu.iew.exec_refs                       509233                       # number of memory reference insts executed
system.cpu.iew.exec_branches                   276091                       # Number of branches executed
system.cpu.iew.exec_stores                     212215                       # Number of stores executed
system.cpu.iew.exec_rate                     1.052913                       # Inst execution rate
system.cpu.iew.wb_sent                        1464339                       # cumulative count of insts sent to commit
system.cpu.iew.wb_count                       1455425                       # cumulative count of insts written-back
system.cpu.iew.wb_producers                    757628                       # num instructions producing a value
system.cpu.iew.wb_consumers                   1403813                       # num instructions consuming a value
system.cpu.iew.wb_penalized                         0                       # number of instrctions required to write to 'other' IQ
system.cpu.iew.wb_rate                       1.028628                       # insts written-back per cycle
system.cpu.iew.wb_fanout                     0.539693                       # average fanout of values written-back
system.cpu.iew.wb_penalized_rate                    0                       # fraction of instructions written-back that wrote to 'other' IQ
system.cpu.commit.commitSquashedInsts          451100                       # The number of squashed insts skipped by commit
system.cpu.commit.commitNonSpecStalls           11891                       # The number of times commit has been forced to stall to communicate backwards
system.cpu.commit.branchMispredicts             28002                       # The number of times a branch was mispredicted
system.cpu.commit.committed_per_cycle::samples      1081960                       # Number of insts commited each cycle
system.cpu.commit.committed_per_cycle::mean     1.175568                       # Number of insts commited each cycle
system.cpu.commit.committed_per_cycle::stdev     2.024668                       # Number of insts commited each cycle
system.cpu.commit.committed_per_cycle::underflows            0      0.00%      0.00% # Number of insts commited each cycle
system.cpu.commit.committed_per_cycle::0       637949     58.96%     58.96% # Number of insts commited each cycle
system.cpu.commit.committed_per_cycle::1       187631     17.34%     76.30% # Number of insts commited each cycle
system.cpu.commit.committed_per_cycle::2        76025      7.03%     83.33% # Number of insts commited each cycle
system.cpu.commit.committed_per_cycle::3        43065      3.98%     87.31% # Number of insts commited each cycle
system.cpu.commit.committed_per_cycle::4        40535      3.75%     91.06% # Number of insts commited each cycle
system.cpu.commit.committed_per_cycle::5        27695      2.56%     93.62% # Number of insts commited each cycle
system.cpu.commit.committed_per_cycle::6        20591      1.90%     95.52% # Number of insts commited each cycle
system.cpu.commit.committed_per_cycle::7         8871      0.82%     96.34% # Number of insts commited each cycle
system.cpu.commit.committed_per_cycle::8        39598      3.66%    100.00% # Number of insts commited each cycle
system.cpu.commit.committed_per_cycle::overflows            0      0.00%    100.00% # Number of insts commited each cycle
system.cpu.commit.committed_per_cycle::min_value            0                       # Number of insts commited each cycle
system.cpu.commit.committed_per_cycle::max_value            8                       # Number of insts commited each cycle
system.cpu.commit.committed_per_cycle::total      1081960                       # Number of insts commited each cycle
system.cpu.commit.committedInsts              1073874                       # Number of instructions committed
system.cpu.commit.committedOps                1271918                       # Number of ops (including micro ops) committed
system.cpu.commit.swp_count                         0                       # Number of s/w prefetches committed
system.cpu.commit.refs                         427219                       # Number of memory references committed
system.cpu.commit.loads                        238776                       # Number of loads committed
system.cpu.commit.membars                        6066                       # Number of memory barriers committed
system.cpu.commit.branches                     239315                       # Number of branches committed
system.cpu.commit.fp_insts                         16                       # Number of committed floating point instructions.
system.cpu.commit.int_insts                   1093870                       # Number of committed integer instructions.
system.cpu.commit.function_calls                22335                       # Number of function calls committed.
system.cpu.commit.op_class_0::No_OpClass            0      0.00%      0.00% # Class of committed instruction
system.cpu.commit.op_class_0::IntAlu           844587     66.40%     66.40% # Class of committed instruction
system.cpu.commit.op_class_0::IntMult             109      0.01%     66.41% # Class of committed instruction
system.cpu.commit.op_class_0::IntDiv                0      0.00%     66.41% # Class of committed instruction
system.cpu.commit.op_class_0::FloatAdd              0      0.00%     66.41% # Class of committed instruction
system.cpu.commit.op_class_0::FloatCmp              0      0.00%     66.41% # Class of committed instruction
system.cpu.commit.op_class_0::FloatCvt              0      0.00%     66.41% # Class of committed instruction
system.cpu.commit.op_class_0::FloatMult             0      0.00%     66.41% # Class of committed instruction
system.cpu.commit.op_class_0::FloatDiv              0      0.00%     66.41% # Class of committed instruction
system.cpu.commit.op_class_0::FloatSqrt             0      0.00%     66.41% # Class of committed instruction
system.cpu.commit.op_class_0::SimdAdd               0      0.00%     66.41% # Class of committed instruction
system.cpu.commit.op_class_0::SimdAddAcc            0      0.00%     66.41% # Class of committed instruction
system.cpu.commit.op_class_0::SimdAlu               0      0.00%     66.41% # Class of committed instruction
system.cpu.commit.op_class_0::SimdCmp               0      0.00%     66.41% # Class of committed instruction
system.cpu.commit.op_class_0::SimdCvt               0      0.00%     66.41% # Class of committed instruction
system.cpu.commit.op_class_0::SimdMisc              0      0.00%     66.41% # Class of committed instruction
system.cpu.commit.op_class_0::SimdMult              0      0.00%     66.41% # Class of committed instruction
system.cpu.commit.op_class_0::SimdMultAcc            0      0.00%     66.41% # Class of committed instruction
system.cpu.commit.op_class_0::SimdShift             0      0.00%     66.41% # Class of committed instruction
system.cpu.commit.op_class_0::SimdShiftAcc            0      0.00%     66.41% # Class of committed instruction
system.cpu.commit.op_class_0::SimdSqrt              0      0.00%     66.41% # Class of committed instruction
system.cpu.commit.op_class_0::SimdFloatAdd            0      0.00%     66.41% # Class of committed instruction
system.cpu.commit.op_class_0::SimdFloatAlu            0      0.00%     66.41% # Class of committed instruction
system.cpu.commit.op_class_0::SimdFloatCmp            0      0.00%     66.41% # Class of committed instruction
system.cpu.commit.op_class_0::SimdFloatCvt            0      0.00%     66.41% # Class of committed instruction
system.cpu.commit.op_class_0::SimdFloatDiv            0      0.00%     66.41% # Class of committed instruction
system.cpu.commit.op_class_0::SimdFloatMisc            3      0.00%     66.41% # Class of committed instruction
system.cpu.commit.op_class_0::SimdFloatMult            0      0.00%     66.41% # Class of committed instruction
system.cpu.commit.op_class_0::SimdFloatMultAcc            0      0.00%     66.41% # Class of committed instruction
system.cpu.commit.op_class_0::SimdFloatSqrt            0      0.00%     66.41% # Class of committed instruction
system.cpu.commit.op_class_0::MemRead          238776     18.77%     85.18% # Class of committed instruction
system.cpu.commit.op_class_0::MemWrite         188443     14.82%    100.00% # Class of committed instruction
system.cpu.commit.op_class_0::IprAccess             0      0.00%    100.00% # Class of committed instruction
system.cpu.commit.op_class_0::InstPrefetch            0      0.00%    100.00% # Class of committed instruction
system.cpu.commit.op_class_0::total           1271918                       # Class of committed instruction
system.cpu.commit.bw_lim_events                 39598                       # number cycles where commit BW limit reached
system.cpu.rob.rob_reads                      2765171                       # The number of ROB reads
system.cpu.rob.rob_writes                     3517772                       # The number of ROB writes
system.cpu.timesIdled                            2698                       # Number of times that the entire CPU went into an idle state and unscheduled itself
system.cpu.idleCycles                          261516                       # Total number of cycles that the CPU has spent unscheduled due to idling
system.cpu.committedInsts                     1073877                       # Number of Instructions Simulated
system.cpu.committedOps                       1271918                       # Number of Ops (including micro ops) Simulated
system.cpu.cpi                               1.317580                       # CPI: Cycles Per Instruction
system.cpu.cpi_total                         1.317580                       # CPI: Total CPI of All Threads
system.cpu.ipc                               0.758967                       # IPC: Instructions Per Cycle
system.cpu.ipc_total                         0.758967                       # IPC: Total IPC of All Threads
system.cpu.int_regfile_reads                  1605675                       # number of integer regfile reads
system.cpu.int_regfile_writes                  880510                       # number of integer regfile writes
system.cpu.fp_regfile_reads                        16                       # number of floating regfile reads
system.cpu.fp_regfile_writes                       19                       # number of floating regfile writes
system.cpu.cc_regfile_reads                   5250314                       # number of cc regfile reads
system.cpu.cc_regfile_writes                   634973                       # number of cc regfile writes
system.cpu.misc_regfile_reads                  538886                       # number of misc regfile reads
system.cpu.misc_regfile_writes                  11620                       # number of misc regfile writes
system.cpu.dcache.tags.replacements              3248                       # number of replacements
system.cpu.dcache.tags.tagsinuse           486.027453                       # Cycle average of tags in use
system.cpu.dcache.tags.total_refs              431387                       # Total number of references to valid blocks.
system.cpu.dcache.tags.sampled_refs              3760                       # Sample count of references to valid blocks.
system.cpu.dcache.tags.avg_refs            114.730585                       # Average number of references to valid blocks.
system.cpu.dcache.tags.warmup_cycle         313001500                       # Cycle when the warmup percentage was hit.
system.cpu.dcache.tags.occ_blocks::cpu.data   486.027453                       # Average occupied blocks per requestor
system.cpu.dcache.tags.occ_percent::cpu.data     0.949272                       # Average percentage of cache occupancy
system.cpu.dcache.tags.occ_percent::total     0.949272                       # Average percentage of cache occupancy
system.cpu.dcache.tags.occ_task_id_blocks::1024          512                       # Occupied blocks per task id
system.cpu.dcache.tags.age_task_id_blocks_1024::0          145                       # Occupied blocks per task id
system.cpu.dcache.tags.age_task_id_blocks_1024::1          318                       # Occupied blocks per task id
system.cpu.dcache.tags.age_task_id_blocks_1024::2           49                       # Occupied blocks per task id
system.cpu.dcache.tags.occ_task_id_percent::1024            1                       # Percentage of cache occupancy per task id
system.cpu.dcache.tags.tag_accesses           3569784                       # Number of tag accesses
system.cpu.dcache.tags.data_accesses          3569784                       # Number of data accesses
system.cpu.dcache.ReadReq_hits::cpu.data       248681                       # number of ReadReq hits
system.cpu.dcache.ReadReq_hits::total          248681                       # number of ReadReq hits
system.cpu.dcache.WriteReq_hits::cpu.data       170462                       # number of WriteReq hits
system.cpu.dcache.WriteReq_hits::total         170462                       # number of WriteReq hits
system.cpu.dcache.LoadLockedReq_hits::cpu.data         6373                       # number of LoadLockedReq hits
system.cpu.dcache.LoadLockedReq_hits::total         6373                       # number of LoadLockedReq hits
system.cpu.dcache.StoreCondReq_hits::cpu.data         5809                       # number of StoreCondReq hits
system.cpu.dcache.StoreCondReq_hits::total         5809                       # number of StoreCondReq hits
system.cpu.dcache.demand_hits::cpu.data        419143                       # number of demand (read+write) hits
system.cpu.dcache.demand_hits::total           419143                       # number of demand (read+write) hits
system.cpu.dcache.overall_hits::cpu.data       419143                       # number of overall hits
system.cpu.dcache.overall_hits::total          419143                       # number of overall hits
system.cpu.dcache.ReadReq_misses::cpu.data         5759                       # number of ReadReq misses
system.cpu.dcache.ReadReq_misses::total          5759                       # number of ReadReq misses
system.cpu.dcache.WriteReq_misses::cpu.data         8661                       # number of WriteReq misses
system.cpu.dcache.WriteReq_misses::total         8661                       # number of WriteReq misses
system.cpu.dcache.LoadLockedReq_misses::cpu.data            8                       # number of LoadLockedReq misses
system.cpu.dcache.LoadLockedReq_misses::total            8                       # number of LoadLockedReq misses
system.cpu.dcache.demand_misses::cpu.data        14420                       # number of demand (read+write) misses
system.cpu.dcache.demand_misses::total          14420                       # number of demand (read+write) misses
system.cpu.dcache.overall_misses::cpu.data        14420                       # number of overall misses
system.cpu.dcache.overall_misses::total         14420                       # number of overall misses
system.cpu.dcache.ReadReq_miss_latency::cpu.data    232559267                       # number of ReadReq miss cycles
system.cpu.dcache.ReadReq_miss_latency::total    232559267                       # number of ReadReq miss cycles
system.cpu.dcache.WriteReq_miss_latency::cpu.data    606554546                       # number of WriteReq miss cycles
system.cpu.dcache.WriteReq_miss_latency::total    606554546                       # number of WriteReq miss cycles
system.cpu.dcache.LoadLockedReq_miss_latency::cpu.data       236000                       # number of LoadLockedReq miss cycles
system.cpu.dcache.LoadLockedReq_miss_latency::total       236000                       # number of LoadLockedReq miss cycles
system.cpu.dcache.demand_miss_latency::cpu.data    839113813                       # number of demand (read+write) miss cycles
system.cpu.dcache.demand_miss_latency::total    839113813                       # number of demand (read+write) miss cycles
system.cpu.dcache.overall_miss_latency::cpu.data    839113813                       # number of overall miss cycles
system.cpu.dcache.overall_miss_latency::total    839113813                       # number of overall miss cycles
system.cpu.dcache.ReadReq_accesses::cpu.data       254440                       # number of ReadReq accesses(hits+misses)
system.cpu.dcache.ReadReq_accesses::total       254440                       # number of ReadReq accesses(hits+misses)
system.cpu.dcache.WriteReq_accesses::cpu.data       179123                       # number of WriteReq accesses(hits+misses)
system.cpu.dcache.WriteReq_accesses::total       179123                       # number of WriteReq accesses(hits+misses)
system.cpu.dcache.LoadLockedReq_accesses::cpu.data         6381                       # number of LoadLockedReq accesses(hits+misses)
system.cpu.dcache.LoadLockedReq_accesses::total         6381                       # number of LoadLockedReq accesses(hits+misses)
system.cpu.dcache.StoreCondReq_accesses::cpu.data         5809                       # number of StoreCondReq accesses(hits+misses)
system.cpu.dcache.StoreCondReq_accesses::total         5809                       # number of StoreCondReq accesses(hits+misses)
system.cpu.dcache.demand_accesses::cpu.data       433563                       # number of demand (read+write) accesses
system.cpu.dcache.demand_accesses::total       433563                       # number of demand (read+write) accesses
system.cpu.dcache.overall_accesses::cpu.data       433563                       # number of overall (read+write) accesses
system.cpu.dcache.overall_accesses::total       433563                       # number of overall (read+write) accesses
system.cpu.dcache.ReadReq_miss_rate::cpu.data     0.022634                       # miss rate for ReadReq accesses
system.cpu.dcache.ReadReq_miss_rate::total     0.022634                       # miss rate for ReadReq accesses
system.cpu.dcache.WriteReq_miss_rate::cpu.data     0.048352                       # miss rate for WriteReq accesses
system.cpu.dcache.WriteReq_miss_rate::total     0.048352                       # miss rate for WriteReq accesses
system.cpu.dcache.LoadLockedReq_miss_rate::cpu.data     0.001254                       # miss rate for LoadLockedReq accesses
system.cpu.dcache.LoadLockedReq_miss_rate::total     0.001254                       # miss rate for LoadLockedReq accesses
system.cpu.dcache.demand_miss_rate::cpu.data     0.033259                       # miss rate for demand accesses
system.cpu.dcache.demand_miss_rate::total     0.033259                       # miss rate for demand accesses
system.cpu.dcache.overall_miss_rate::cpu.data     0.033259                       # miss rate for overall accesses
system.cpu.dcache.overall_miss_rate::total     0.033259                       # miss rate for overall accesses
system.cpu.dcache.ReadReq_avg_miss_latency::cpu.data 40381.883487                       # average ReadReq miss latency
system.cpu.dcache.ReadReq_avg_miss_latency::total 40381.883487                       # average ReadReq miss latency
system.cpu.dcache.WriteReq_avg_miss_latency::cpu.data 70032.853712                       # average WriteReq miss latency
system.cpu.dcache.WriteReq_avg_miss_latency::total 70032.853712                       # average WriteReq miss latency
system.cpu.dcache.LoadLockedReq_avg_miss_latency::cpu.data        29500                       # average LoadLockedReq miss latency
system.cpu.dcache.LoadLockedReq_avg_miss_latency::total        29500                       # average LoadLockedReq miss latency
system.cpu.dcache.demand_avg_miss_latency::cpu.data 58190.971775                       # average overall miss latency
system.cpu.dcache.demand_avg_miss_latency::total 58190.971775                       # average overall miss latency
system.cpu.dcache.overall_avg_miss_latency::cpu.data 58190.971775                       # average overall miss latency
system.cpu.dcache.overall_avg_miss_latency::total 58190.971775                       # average overall miss latency
system.cpu.dcache.blocked_cycles::no_mshrs         2389                       # number of cycles access was blocked
system.cpu.dcache.blocked_cycles::no_targets         3838                       # number of cycles access was blocked
system.cpu.dcache.blocked::no_mshrs                41                       # number of cycles access was blocked
system.cpu.dcache.blocked::no_targets              43                       # number of cycles access was blocked
system.cpu.dcache.avg_blocked_cycles::no_mshrs    58.268293                       # average number of cycles each access was blocked
system.cpu.dcache.avg_blocked_cycles::no_targets    89.255814                       # average number of cycles each access was blocked
system.cpu.dcache.fast_writes                       0                       # number of fast writes performed
system.cpu.dcache.cache_copies                      0                       # number of cache copies performed
system.cpu.dcache.writebacks::writebacks         1747                       # number of writebacks
system.cpu.dcache.writebacks::total              1747                       # number of writebacks
system.cpu.dcache.ReadReq_mshr_hits::cpu.data         3101                       # number of ReadReq MSHR hits
system.cpu.dcache.ReadReq_mshr_hits::total         3101                       # number of ReadReq MSHR hits
system.cpu.dcache.WriteReq_mshr_hits::cpu.data         7541                       # number of WriteReq MSHR hits
system.cpu.dcache.WriteReq_mshr_hits::total         7541                       # number of WriteReq MSHR hits
system.cpu.dcache.LoadLockedReq_mshr_hits::cpu.data            8                       # number of LoadLockedReq MSHR hits
system.cpu.dcache.LoadLockedReq_mshr_hits::total            8                       # number of LoadLockedReq MSHR hits
system.cpu.dcache.demand_mshr_hits::cpu.data        10642                       # number of demand (read+write) MSHR hits
system.cpu.dcache.demand_mshr_hits::total        10642                       # number of demand (read+write) MSHR hits
system.cpu.dcache.overall_mshr_hits::cpu.data        10642                       # number of overall MSHR hits
system.cpu.dcache.overall_mshr_hits::total        10642                       # number of overall MSHR hits
system.cpu.dcache.ReadReq_mshr_misses::cpu.data         2658                       # number of ReadReq MSHR misses
system.cpu.dcache.ReadReq_mshr_misses::total         2658                       # number of ReadReq MSHR misses
system.cpu.dcache.WriteReq_mshr_misses::cpu.data         1120                       # number of WriteReq MSHR misses
system.cpu.dcache.WriteReq_mshr_misses::total         1120                       # number of WriteReq MSHR misses
system.cpu.dcache.demand_mshr_misses::cpu.data         3778                       # number of demand (read+write) MSHR misses
system.cpu.dcache.demand_mshr_misses::total         3778                       # number of demand (read+write) MSHR misses
system.cpu.dcache.overall_mshr_misses::cpu.data         3778                       # number of overall MSHR misses
system.cpu.dcache.overall_mshr_misses::total         3778                       # number of overall MSHR misses
system.cpu.dcache.ReadReq_mshr_miss_latency::cpu.data    115608419                       # number of ReadReq MSHR miss cycles
system.cpu.dcache.ReadReq_mshr_miss_latency::total    115608419                       # number of ReadReq MSHR miss cycles
system.cpu.dcache.WriteReq_mshr_miss_latency::cpu.data     81520232                       # number of WriteReq MSHR miss cycles
system.cpu.dcache.WriteReq_mshr_miss_latency::total     81520232                       # number of WriteReq MSHR miss cycles
system.cpu.dcache.demand_mshr_miss_latency::cpu.data    197128651                       # number of demand (read+write) MSHR miss cycles
system.cpu.dcache.demand_mshr_miss_latency::total    197128651                       # number of demand (read+write) MSHR miss cycles
system.cpu.dcache.overall_mshr_miss_latency::cpu.data    197128651                       # number of overall MSHR miss cycles
system.cpu.dcache.overall_mshr_miss_latency::total    197128651                       # number of overall MSHR miss cycles
system.cpu.dcache.ReadReq_mshr_miss_rate::cpu.data     0.010446                       # mshr miss rate for ReadReq accesses
system.cpu.dcache.ReadReq_mshr_miss_rate::total     0.010446                       # mshr miss rate for ReadReq accesses
system.cpu.dcache.WriteReq_mshr_miss_rate::cpu.data     0.006253                       # mshr miss rate for WriteReq accesses
system.cpu.dcache.WriteReq_mshr_miss_rate::total     0.006253                       # mshr miss rate for WriteReq accesses
system.cpu.dcache.demand_mshr_miss_rate::cpu.data     0.008714                       # mshr miss rate for demand accesses
system.cpu.dcache.demand_mshr_miss_rate::total     0.008714                       # mshr miss rate for demand accesses
system.cpu.dcache.overall_mshr_miss_rate::cpu.data     0.008714                       # mshr miss rate for overall accesses
system.cpu.dcache.overall_mshr_miss_rate::total     0.008714                       # mshr miss rate for overall accesses
system.cpu.dcache.ReadReq_avg_mshr_miss_latency::cpu.data 43494.514296                       # average ReadReq mshr miss latency
system.cpu.dcache.ReadReq_avg_mshr_miss_latency::total 43494.514296                       # average ReadReq mshr miss latency
system.cpu.dcache.WriteReq_avg_mshr_miss_latency::cpu.data 72785.921429                       # average WriteReq mshr miss latency
system.cpu.dcache.WriteReq_avg_mshr_miss_latency::total 72785.921429                       # average WriteReq mshr miss latency
system.cpu.dcache.demand_avg_mshr_miss_latency::cpu.data 52178.044203                       # average overall mshr miss latency
system.cpu.dcache.demand_avg_mshr_miss_latency::total 52178.044203                       # average overall mshr miss latency
system.cpu.dcache.overall_avg_mshr_miss_latency::cpu.data 52178.044203                       # average overall mshr miss latency
system.cpu.dcache.overall_avg_mshr_miss_latency::total 52178.044203                       # average overall mshr miss latency
system.cpu.dcache.no_allocate_misses                0                       # Number of misses that were no-allocate
system.cpu.icache.tags.replacements              4321                       # number of replacements
system.cpu.icache.tags.tagsinuse           497.354703                       # Cycle average of tags in use
system.cpu.icache.tags.total_refs              325948                       # Total number of references to valid blocks.
system.cpu.icache.tags.sampled_refs              4833                       # Sample count of references to valid blocks.
system.cpu.icache.tags.avg_refs             67.442168                       # Average number of references to valid blocks.
system.cpu.icache.tags.warmup_cycle          83248250                       # Cycle when the warmup percentage was hit.
system.cpu.icache.tags.occ_blocks::cpu.inst   497.354703                       # Average occupied blocks per requestor
system.cpu.icache.tags.occ_percent::cpu.inst     0.971396                       # Average percentage of cache occupancy
system.cpu.icache.tags.occ_percent::total     0.971396                       # Average percentage of cache occupancy
system.cpu.icache.tags.occ_task_id_blocks::1024          512                       # Occupied blocks per task id
system.cpu.icache.tags.age_task_id_blocks_1024::0           67                       # Occupied blocks per task id
system.cpu.icache.tags.age_task_id_blocks_1024::1          367                       # Occupied blocks per task id
system.cpu.icache.tags.age_task_id_blocks_1024::2           78                       # Occupied blocks per task id
system.cpu.icache.tags.occ_task_id_percent::1024            1                       # Percentage of cache occupancy per task id
system.cpu.icache.tags.tag_accesses           2665569                       # Number of tag accesses
system.cpu.icache.tags.data_accesses          2665569                       # Number of data accesses
system.cpu.icache.ReadReq_hits::cpu.inst       325948                       # number of ReadReq hits
system.cpu.icache.ReadReq_hits::total          325948                       # number of ReadReq hits
system.cpu.icache.demand_hits::cpu.inst        325948                       # number of demand (read+write) hits
system.cpu.icache.demand_hits::total           325948                       # number of demand (read+write) hits
system.cpu.icache.overall_hits::cpu.inst       325948                       # number of overall hits
system.cpu.icache.overall_hits::total          325948                       # number of overall hits
system.cpu.icache.ReadReq_misses::cpu.inst         6642                       # number of ReadReq misses
system.cpu.icache.ReadReq_misses::total          6642                       # number of ReadReq misses
system.cpu.icache.demand_misses::cpu.inst         6642                       # number of demand (read+write) misses
system.cpu.icache.demand_misses::total           6642                       # number of demand (read+write) misses
system.cpu.icache.overall_misses::cpu.inst         6642                       # number of overall misses
system.cpu.icache.overall_misses::total          6642                       # number of overall misses
system.cpu.icache.ReadReq_miss_latency::cpu.inst    412041729                       # number of ReadReq miss cycles
system.cpu.icache.ReadReq_miss_latency::total    412041729                       # number of ReadReq miss cycles
system.cpu.icache.demand_miss_latency::cpu.inst    412041729                       # number of demand (read+write) miss cycles
system.cpu.icache.demand_miss_latency::total    412041729                       # number of demand (read+write) miss cycles
system.cpu.icache.overall_miss_latency::cpu.inst    412041729                       # number of overall miss cycles
system.cpu.icache.overall_miss_latency::total    412041729                       # number of overall miss cycles
system.cpu.icache.ReadReq_accesses::cpu.inst       332590                       # number of ReadReq accesses(hits+misses)
system.cpu.icache.ReadReq_accesses::total       332590                       # number of ReadReq accesses(hits+misses)
system.cpu.icache.demand_accesses::cpu.inst       332590                       # number of demand (read+write) accesses
system.cpu.icache.demand_accesses::total       332590                       # number of demand (read+write) accesses
system.cpu.icache.overall_accesses::cpu.inst       332590                       # number of overall (read+write) accesses
system.cpu.icache.overall_accesses::total       332590                       # number of overall (read+write) accesses
system.cpu.icache.ReadReq_miss_rate::cpu.inst     0.019971                       # miss rate for ReadReq accesses
system.cpu.icache.ReadReq_miss_rate::total     0.019971                       # miss rate for ReadReq accesses
system.cpu.icache.demand_miss_rate::cpu.inst     0.019971                       # miss rate for demand accesses
system.cpu.icache.demand_miss_rate::total     0.019971                       # miss rate for demand accesses
system.cpu.icache.overall_miss_rate::cpu.inst     0.019971                       # miss rate for overall accesses
system.cpu.icache.overall_miss_rate::total     0.019971                       # miss rate for overall accesses
system.cpu.icache.ReadReq_avg_miss_latency::cpu.inst 62035.791780                       # average ReadReq miss latency
system.cpu.icache.ReadReq_avg_miss_latency::total 62035.791780                       # average ReadReq miss latency
system.cpu.icache.demand_avg_miss_latency::cpu.inst 62035.791780                       # average overall miss latency
system.cpu.icache.demand_avg_miss_latency::total 62035.791780                       # average overall miss latency
system.cpu.icache.overall_avg_miss_latency::cpu.inst 62035.791780                       # average overall miss latency
system.cpu.icache.overall_avg_miss_latency::total 62035.791780                       # average overall miss latency
system.cpu.icache.blocked_cycles::no_mshrs         2584                       # number of cycles access was blocked
system.cpu.icache.blocked_cycles::no_targets            0                       # number of cycles access was blocked
system.cpu.icache.blocked::no_mshrs                44                       # number of cycles access was blocked
system.cpu.icache.blocked::no_targets               0                       # number of cycles access was blocked
system.cpu.icache.avg_blocked_cycles::no_mshrs    58.727273                       # average number of cycles each access was blocked
system.cpu.icache.avg_blocked_cycles::no_targets          nan                       # average number of cycles each access was blocked
system.cpu.icache.fast_writes                       0                       # number of fast writes performed
system.cpu.icache.cache_copies                      0                       # number of cache copies performed
system.cpu.icache.ReadReq_mshr_hits::cpu.inst         1792                       # number of ReadReq MSHR hits
system.cpu.icache.ReadReq_mshr_hits::total         1792                       # number of ReadReq MSHR hits
system.cpu.icache.demand_mshr_hits::cpu.inst         1792                       # number of demand (read+write) MSHR hits
system.cpu.icache.demand_mshr_hits::total         1792                       # number of demand (read+write) MSHR hits
system.cpu.icache.overall_mshr_hits::cpu.inst         1792                       # number of overall MSHR hits
system.cpu.icache.overall_mshr_hits::total         1792                       # number of overall MSHR hits
system.cpu.icache.ReadReq_mshr_misses::cpu.inst         4850                       # number of ReadReq MSHR misses
system.cpu.icache.ReadReq_mshr_misses::total         4850                       # number of ReadReq MSHR misses
system.cpu.icache.demand_mshr_misses::cpu.inst         4850                       # number of demand (read+write) MSHR misses
system.cpu.icache.demand_mshr_misses::total         4850                       # number of demand (read+write) MSHR misses
system.cpu.icache.overall_mshr_misses::cpu.inst         4850                       # number of overall MSHR misses
system.cpu.icache.overall_mshr_misses::total         4850                       # number of overall MSHR misses
system.cpu.icache.ReadReq_mshr_miss_latency::cpu.inst    309365760                       # number of ReadReq MSHR miss cycles
system.cpu.icache.ReadReq_mshr_miss_latency::total    309365760                       # number of ReadReq MSHR miss cycles
system.cpu.icache.demand_mshr_miss_latency::cpu.inst    309365760                       # number of demand (read+write) MSHR miss cycles
system.cpu.icache.demand_mshr_miss_latency::total    309365760                       # number of demand (read+write) MSHR miss cycles
system.cpu.icache.overall_mshr_miss_latency::cpu.inst    309365760                       # number of overall MSHR miss cycles
system.cpu.icache.overall_mshr_miss_latency::total    309365760                       # number of overall MSHR miss cycles
system.cpu.icache.ReadReq_mshr_miss_rate::cpu.inst     0.014583                       # mshr miss rate for ReadReq accesses
system.cpu.icache.ReadReq_mshr_miss_rate::total     0.014583                       # mshr miss rate for ReadReq accesses
system.cpu.icache.demand_mshr_miss_rate::cpu.inst     0.014583                       # mshr miss rate for demand accesses
system.cpu.icache.demand_mshr_miss_rate::total     0.014583                       # mshr miss rate for demand accesses
system.cpu.icache.overall_mshr_miss_rate::cpu.inst     0.014583                       # mshr miss rate for overall accesses
system.cpu.icache.overall_mshr_miss_rate::total     0.014583                       # mshr miss rate for overall accesses
system.cpu.icache.ReadReq_avg_mshr_miss_latency::cpu.inst 63786.754639                       # average ReadReq mshr miss latency
system.cpu.icache.ReadReq_avg_mshr_miss_latency::total 63786.754639                       # average ReadReq mshr miss latency
system.cpu.icache.demand_avg_mshr_miss_latency::cpu.inst 63786.754639                       # average overall mshr miss latency
system.cpu.icache.demand_avg_mshr_miss_latency::total 63786.754639                       # average overall mshr miss latency
system.cpu.icache.overall_avg_mshr_miss_latency::cpu.inst 63786.754639                       # average overall mshr miss latency
system.cpu.icache.overall_avg_mshr_miss_latency::total 63786.754639                       # average overall mshr miss latency
system.cpu.icache.no_allocate_misses                0                       # Number of misses that were no-allocate
system.l2.tags.replacements                      1714                       # number of replacements
system.l2.tags.tagsinuse                  2490.857984                       # Cycle average of tags in use
system.l2.tags.total_refs                        3327                       # Total number of references to valid blocks.
system.l2.tags.sampled_refs                      5704                       # Sample count of references to valid blocks.
system.l2.tags.avg_refs                      0.583275                       # Average number of references to valid blocks.
system.l2.tags.warmup_cycle                         0                       # Cycle when the warmup percentage was hit.
system.l2.tags.occ_blocks::writebacks      414.270505                       # Average occupied blocks per requestor
system.l2.tags.occ_blocks::cpu.inst       1652.121156                       # Average occupied blocks per requestor
system.l2.tags.occ_blocks::cpu.data        424.466324                       # Average occupied blocks per requestor
system.l2.tags.occ_percent::writebacks       0.101140                       # Average percentage of cache occupancy
system.l2.tags.occ_percent::cpu.inst         0.403350                       # Average percentage of cache occupancy
system.l2.tags.occ_percent::cpu.data         0.103629                       # Average percentage of cache occupancy
system.l2.tags.occ_percent::total            0.608120                       # Average percentage of cache occupancy
system.l2.tags.occ_task_id_blocks::1024          3990                       # Occupied blocks per task id
system.l2.tags.age_task_id_blocks_1024::0           81                       # Occupied blocks per task id
system.l2.tags.age_task_id_blocks_1024::1          557                       # Occupied blocks per task id
system.l2.tags.age_task_id_blocks_1024::2         3352                       # Occupied blocks per task id
system.l2.tags.occ_task_id_percent::1024     0.974121                       # Percentage of cache occupancy per task id
system.l2.tags.tag_accesses                     89601                       # Number of tag accesses
system.l2.tags.data_accesses                    89601                       # Number of data accesses
system.l2.ReadReq_hits::cpu.inst                 1165                       # number of ReadReq hits
system.l2.ReadReq_hits::cpu.data                 1451                       # number of ReadReq hits
system.l2.ReadReq_hits::total                    2616                       # number of ReadReq hits
system.l2.Writeback_hits::writebacks             1747                       # number of Writeback hits
system.l2.Writeback_hits::total                  1747                       # number of Writeback hits
system.l2.UpgradeReq_hits::cpu.data                 1                       # number of UpgradeReq hits
system.l2.UpgradeReq_hits::total                    1                       # number of UpgradeReq hits
system.l2.ReadExReq_hits::cpu.data                 71                       # number of ReadExReq hits
system.l2.ReadExReq_hits::total                    71                       # number of ReadExReq hits
system.l2.demand_hits::cpu.inst                  1165                       # number of demand (read+write) hits
system.l2.demand_hits::cpu.data                  1522                       # number of demand (read+write) hits
system.l2.demand_hits::total                     2687                       # number of demand (read+write) hits
system.l2.overall_hits::cpu.inst                 1165                       # number of overall hits
system.l2.overall_hits::cpu.data                 1522                       # number of overall hits
system.l2.overall_hits::total                    2687                       # number of overall hits
system.l2.ReadReq_misses::cpu.inst               3659                       # number of ReadReq misses
system.l2.ReadReq_misses::cpu.data               1207                       # number of ReadReq misses
system.l2.ReadReq_misses::total                  4866                       # number of ReadReq misses
system.l2.UpgradeReq_misses::cpu.data              17                       # number of UpgradeReq misses
system.l2.UpgradeReq_misses::total                 17                       # number of UpgradeReq misses
system.l2.ReadExReq_misses::cpu.data             1031                       # number of ReadExReq misses
system.l2.ReadExReq_misses::total                1031                       # number of ReadExReq misses
system.l2.demand_misses::cpu.inst                3659                       # number of demand (read+write) misses
system.l2.demand_misses::cpu.data                2238                       # number of demand (read+write) misses
system.l2.demand_misses::total                   5897                       # number of demand (read+write) misses
system.l2.overall_misses::cpu.inst               3659                       # number of overall misses
system.l2.overall_misses::cpu.data               2238                       # number of overall misses
system.l2.overall_misses::total                  5897                       # number of overall misses
system.l2.ReadReq_miss_latency::cpu.inst    292204250                       # number of ReadReq miss cycles
system.l2.ReadReq_miss_latency::cpu.data     97624250                       # number of ReadReq miss cycles
system.l2.ReadReq_miss_latency::total       389828500                       # number of ReadReq miss cycles
system.l2.UpgradeReq_miss_latency::cpu.data        62998                       # number of UpgradeReq miss cycles
system.l2.UpgradeReq_miss_latency::total        62998                       # number of UpgradeReq miss cycles
system.l2.ReadExReq_miss_latency::cpu.data     79092000                       # number of ReadExReq miss cycles
system.l2.ReadExReq_miss_latency::total      79092000                       # number of ReadExReq miss cycles
system.l2.demand_miss_latency::cpu.inst     292204250                       # number of demand (read+write) miss cycles
system.l2.demand_miss_latency::cpu.data     176716250                       # number of demand (read+write) miss cycles
system.l2.demand_miss_latency::total        468920500                       # number of demand (read+write) miss cycles
system.l2.overall_miss_latency::cpu.inst    292204250                       # number of overall miss cycles
system.l2.overall_miss_latency::cpu.data    176716250                       # number of overall miss cycles
system.l2.overall_miss_latency::total       468920500                       # number of overall miss cycles
system.l2.ReadReq_accesses::cpu.inst             4824                       # number of ReadReq accesses(hits+misses)
system.l2.ReadReq_accesses::cpu.data             2658                       # number of ReadReq accesses(hits+misses)
system.l2.ReadReq_accesses::total                7482                       # number of ReadReq accesses(hits+misses)
system.l2.Writeback_accesses::writebacks         1747                       # number of Writeback accesses(hits+misses)
system.l2.Writeback_accesses::total              1747                       # number of Writeback accesses(hits+misses)
system.l2.UpgradeReq_accesses::cpu.data            18                       # number of UpgradeReq accesses(hits+misses)
system.l2.UpgradeReq_accesses::total               18                       # number of UpgradeReq accesses(hits+misses)
system.l2.ReadExReq_accesses::cpu.data           1102                       # number of ReadExReq accesses(hits+misses)
system.l2.ReadExReq_accesses::total              1102                       # number of ReadExReq accesses(hits+misses)
system.l2.demand_accesses::cpu.inst              4824                       # number of demand (read+write) accesses
system.l2.demand_accesses::cpu.data              3760                       # number of demand (read+write) accesses
system.l2.demand_accesses::total                 8584                       # number of demand (read+write) accesses
system.l2.overall_accesses::cpu.inst             4824                       # number of overall (read+write) accesses
system.l2.overall_accesses::cpu.data             3760                       # number of overall (read+write) accesses
system.l2.overall_accesses::total                8584                       # number of overall (read+write) accesses
system.l2.ReadReq_miss_rate::cpu.inst        0.758499                       # miss rate for ReadReq accesses
system.l2.ReadReq_miss_rate::cpu.data        0.454101                       # miss rate for ReadReq accesses
system.l2.ReadReq_miss_rate::total           0.650361                       # miss rate for ReadReq accesses
system.l2.UpgradeReq_miss_rate::cpu.data     0.944444                       # miss rate for UpgradeReq accesses
system.l2.UpgradeReq_miss_rate::total        0.944444                       # miss rate for UpgradeReq accesses
system.l2.ReadExReq_miss_rate::cpu.data      0.935572                       # miss rate for ReadExReq accesses
system.l2.ReadExReq_miss_rate::total         0.935572                       # miss rate for ReadExReq accesses
system.l2.demand_miss_rate::cpu.inst         0.758499                       # miss rate for demand accesses
system.l2.demand_miss_rate::cpu.data         0.595213                       # miss rate for demand accesses
system.l2.demand_miss_rate::total            0.686976                       # miss rate for demand accesses
system.l2.overall_miss_rate::cpu.inst        0.758499                       # miss rate for overall accesses
system.l2.overall_miss_rate::cpu.data        0.595213                       # miss rate for overall accesses
system.l2.overall_miss_rate::total           0.686976                       # miss rate for overall accesses
system.l2.ReadReq_avg_miss_latency::cpu.inst 79859.046187                       # average ReadReq miss latency
system.l2.ReadReq_avg_miss_latency::cpu.data 80881.731566                       # average ReadReq miss latency
system.l2.ReadReq_avg_miss_latency::total 80112.720921                       # average ReadReq miss latency
system.l2.UpgradeReq_avg_miss_latency::cpu.data  3705.764706                       # average UpgradeReq miss latency
system.l2.UpgradeReq_avg_miss_latency::total  3705.764706                       # average UpgradeReq miss latency
system.l2.ReadExReq_avg_miss_latency::cpu.data 76713.870029                       # average ReadExReq miss latency
system.l2.ReadExReq_avg_miss_latency::total 76713.870029                       # average ReadExReq miss latency
system.l2.demand_avg_miss_latency::cpu.inst 79859.046187                       # average overall miss latency
system.l2.demand_avg_miss_latency::cpu.data 78961.684540                       # average overall miss latency
system.l2.demand_avg_miss_latency::total 79518.483975                       # average overall miss latency
system.l2.overall_avg_miss_latency::cpu.inst 79859.046187                       # average overall miss latency
system.l2.overall_avg_miss_latency::cpu.data 78961.684540                       # average overall miss latency
system.l2.overall_avg_miss_latency::total 79518.483975                       # average overall miss latency
system.l2.blocked_cycles::no_mshrs                  0                       # number of cycles access was blocked
system.l2.blocked_cycles::no_targets                0                       # number of cycles access was blocked
system.l2.blocked::no_mshrs                         0                       # number of cycles access was blocked
system.l2.blocked::no_targets                       0                       # number of cycles access was blocked
system.l2.avg_blocked_cycles::no_mshrs            nan                       # average number of cycles each access was blocked
system.l2.avg_blocked_cycles::no_targets          nan                       # average number of cycles each access was blocked
system.l2.fast_writes                               0                       # number of fast writes performed
system.l2.cache_copies                              0                       # number of cache copies performed
system.l2.writebacks::writebacks                  149                       # number of writebacks
system.l2.writebacks::total                       149                       # number of writebacks
system.l2.ReadReq_mshr_hits::cpu.inst              12                       # number of ReadReq MSHR hits
system.l2.ReadReq_mshr_hits::cpu.data             168                       # number of ReadReq MSHR hits
system.l2.ReadReq_mshr_hits::total                180                       # number of ReadReq MSHR hits
system.l2.demand_mshr_hits::cpu.inst               12                       # number of demand (read+write) MSHR hits
system.l2.demand_mshr_hits::cpu.data              168                       # number of demand (read+write) MSHR hits
system.l2.demand_mshr_hits::total                 180                       # number of demand (read+write) MSHR hits
system.l2.overall_mshr_hits::cpu.inst              12                       # number of overall MSHR hits
system.l2.overall_mshr_hits::cpu.data             168                       # number of overall MSHR hits
system.l2.overall_mshr_hits::total                180                       # number of overall MSHR hits
system.l2.ReadReq_mshr_misses::cpu.inst          3647                       # number of ReadReq MSHR misses
system.l2.ReadReq_mshr_misses::cpu.data          1039                       # number of ReadReq MSHR misses
system.l2.ReadReq_mshr_misses::total             4686                       # number of ReadReq MSHR misses
system.l2.UpgradeReq_mshr_misses::cpu.data           17                       # number of UpgradeReq MSHR misses
system.l2.UpgradeReq_mshr_misses::total            17                       # number of UpgradeReq MSHR misses
system.l2.ReadExReq_mshr_misses::cpu.data         1031                       # number of ReadExReq MSHR misses
system.l2.ReadExReq_mshr_misses::total           1031                       # number of ReadExReq MSHR misses
system.l2.demand_mshr_misses::cpu.inst           3647                       # number of demand (read+write) MSHR misses
system.l2.demand_mshr_misses::cpu.data           2070                       # number of demand (read+write) MSHR misses
system.l2.demand_mshr_misses::total              5717                       # number of demand (read+write) MSHR misses
system.l2.overall_mshr_misses::cpu.inst          3647                       # number of overall MSHR misses
system.l2.overall_mshr_misses::cpu.data          2070                       # number of overall MSHR misses
system.l2.overall_mshr_misses::total             5717                       # number of overall MSHR misses
system.l2.ReadReq_mshr_miss_latency::cpu.inst    245723000                       # number of ReadReq MSHR miss cycles
system.l2.ReadReq_mshr_miss_latency::cpu.data     72288000                       # number of ReadReq MSHR miss cycles
system.l2.ReadReq_mshr_miss_latency::total    318011000                       # number of ReadReq MSHR miss cycles
system.l2.UpgradeReq_mshr_miss_latency::cpu.data       303017                       # number of UpgradeReq MSHR miss cycles
system.l2.UpgradeReq_mshr_miss_latency::total       303017                       # number of UpgradeReq MSHR miss cycles
system.l2.ReadExReq_mshr_miss_latency::cpu.data     66193000                       # number of ReadExReq MSHR miss cycles
system.l2.ReadExReq_mshr_miss_latency::total     66193000                       # number of ReadExReq MSHR miss cycles
system.l2.demand_mshr_miss_latency::cpu.inst    245723000                       # number of demand (read+write) MSHR miss cycles
system.l2.demand_mshr_miss_latency::cpu.data    138481000                       # number of demand (read+write) MSHR miss cycles
system.l2.demand_mshr_miss_latency::total    384204000                       # number of demand (read+write) MSHR miss cycles
system.l2.overall_mshr_miss_latency::cpu.inst    245723000                       # number of overall MSHR miss cycles
system.l2.overall_mshr_miss_latency::cpu.data    138481000                       # number of overall MSHR miss cycles
system.l2.overall_mshr_miss_latency::total    384204000                       # number of overall MSHR miss cycles
system.l2.ReadReq_mshr_miss_rate::cpu.inst     0.756012                       # mshr miss rate for ReadReq accesses
system.l2.ReadReq_mshr_miss_rate::cpu.data     0.390895                       # mshr miss rate for ReadReq accesses
system.l2.ReadReq_mshr_miss_rate::total      0.626303                       # mshr miss rate for ReadReq accesses
system.l2.UpgradeReq_mshr_miss_rate::cpu.data     0.944444                       # mshr miss rate for UpgradeReq accesses
system.l2.UpgradeReq_mshr_miss_rate::total     0.944444                       # mshr miss rate for UpgradeReq accesses
system.l2.ReadExReq_mshr_miss_rate::cpu.data     0.935572                       # mshr miss rate for ReadExReq accesses
system.l2.ReadExReq_mshr_miss_rate::total     0.935572                       # mshr miss rate for ReadExReq accesses
system.l2.demand_mshr_miss_rate::cpu.inst     0.756012                       # mshr miss rate for demand accesses
system.l2.demand_mshr_miss_rate::cpu.data     0.550532                       # mshr miss rate for demand accesses
system.l2.demand_mshr_miss_rate::total       0.666007                       # mshr miss rate for demand accesses
system.l2.overall_mshr_miss_rate::cpu.inst     0.756012                       # mshr miss rate for overall accesses
system.l2.overall_mshr_miss_rate::cpu.data     0.550532                       # mshr miss rate for overall accesses
system.l2.overall_mshr_miss_rate::total      0.666007                       # mshr miss rate for overall accesses
system.l2.ReadReq_avg_mshr_miss_latency::cpu.inst 67376.748012                       # average ReadReq mshr miss latency
system.l2.ReadReq_avg_mshr_miss_latency::cpu.data 69574.590953                       # average ReadReq mshr miss latency
system.l2.ReadReq_avg_mshr_miss_latency::total 67864.063167                       # average ReadReq mshr miss latency
system.l2.UpgradeReq_avg_mshr_miss_latency::cpu.data 17824.529412                       # average UpgradeReq mshr miss latency
system.l2.UpgradeReq_avg_mshr_miss_latency::total 17824.529412                       # average UpgradeReq mshr miss latency
system.l2.ReadExReq_avg_mshr_miss_latency::cpu.data 64202.715810                       # average ReadExReq mshr miss latency
system.l2.ReadExReq_avg_mshr_miss_latency::total 64202.715810                       # average ReadExReq mshr miss latency
system.l2.demand_avg_mshr_miss_latency::cpu.inst 67376.748012                       # average overall mshr miss latency
system.l2.demand_avg_mshr_miss_latency::cpu.data 66899.033816                       # average overall mshr miss latency
system.l2.demand_avg_mshr_miss_latency::total 67203.778205                       # average overall mshr miss latency
system.l2.overall_avg_mshr_miss_latency::cpu.inst 67376.748012                       # average overall mshr miss latency
system.l2.overall_avg_mshr_miss_latency::cpu.data 66899.033816                       # average overall mshr miss latency
system.l2.overall_avg_mshr_miss_latency::total 67203.778205                       # average overall mshr miss latency
system.l2.no_allocate_misses                        0                       # Number of misses that were no-allocate
system.membus.trans_dist::ReadReq                4686                       # Transaction distribution
system.membus.trans_dist::ReadResp               4685                       # Transaction distribution
system.membus.trans_dist::Writeback               149                       # Transaction distribution
system.membus.trans_dist::UpgradeReq               17                       # Transaction distribution
system.membus.trans_dist::UpgradeResp              17                       # Transaction distribution
system.membus.trans_dist::ReadExReq              1031                       # Transaction distribution
system.membus.trans_dist::ReadExResp             1031                       # Transaction distribution
system.membus.pkt_count_system.l2.mem_side::system.mem_ctrls.port        11616                       # Packet count per connected master and slave (bytes)
system.membus.pkt_count::total                  11616                       # Packet count per connected master and slave (bytes)
system.membus.pkt_size_system.l2.mem_side::system.mem_ctrls.port       375360                       # Cumulative packet size per connected master and slave (bytes)
system.membus.pkt_size::total                  375360                       # Cumulative packet size per connected master and slave (bytes)
system.membus.snoops                                0                       # Total snoops (count)
system.membus.snoop_fanout::samples              5883                       # Request fanout histogram
system.membus.snoop_fanout::mean                    0                       # Request fanout histogram
system.membus.snoop_fanout::stdev                   0                       # Request fanout histogram
system.membus.snoop_fanout::underflows              0      0.00%      0.00% # Request fanout histogram
system.membus.snoop_fanout::0                    5883    100.00%    100.00% # Request fanout histogram
system.membus.snoop_fanout::1                       0      0.00%    100.00% # Request fanout histogram
system.membus.snoop_fanout::overflows               0      0.00%    100.00% # Request fanout histogram
system.membus.snoop_fanout::min_value               0                       # Request fanout histogram
system.membus.snoop_fanout::max_value               0                       # Request fanout histogram
system.membus.snoop_fanout::total                5883                       # Request fanout histogram
system.membus.reqLayer0.occupancy             7926000                       # Layer occupancy (ticks)
system.membus.reqLayer0.utilization               1.1                       # Layer utilization (%)
system.membus.respLayer1.occupancy           30502483                       # Layer occupancy (ticks)
system.membus.respLayer1.utilization              4.3                       # Layer utilization (%)
system.tol2bus.trans_dist::ReadReq               7508                       # Transaction distribution
system.tol2bus.trans_dist::ReadResp              7507                       # Transaction distribution
system.tol2bus.trans_dist::Writeback             1747                       # Transaction distribution
system.tol2bus.trans_dist::UpgradeReq              18                       # Transaction distribution
system.tol2bus.trans_dist::UpgradeResp             18                       # Transaction distribution
system.tol2bus.trans_dist::ReadExReq             1102                       # Transaction distribution
system.tol2bus.trans_dist::ReadExResp            1102                       # Transaction distribution
system.tol2bus.pkt_count_system.cpu.icache.mem_side::system.l2.cpu_side         9673                       # Packet count per connected master and slave (bytes)
system.tol2bus.pkt_count_system.cpu.dcache.mem_side::system.l2.cpu_side         9303                       # Packet count per connected master and slave (bytes)
system.tol2bus.pkt_count::total                 18976                       # Packet count per connected master and slave (bytes)
system.tol2bus.pkt_size_system.cpu.icache.mem_side::system.l2.cpu_side       308672                       # Cumulative packet size per connected master and slave (bytes)
system.tol2bus.pkt_size_system.cpu.dcache.mem_side::system.l2.cpu_side       352448                       # Cumulative packet size per connected master and slave (bytes)
system.tol2bus.pkt_size::total                 661120                       # Cumulative packet size per connected master and slave (bytes)
system.tol2bus.snoops                              26                       # Total snoops (count)
system.tol2bus.snoop_fanout::samples            10375                       # Request fanout histogram
system.tol2bus.snoop_fanout::mean                   1                       # Request fanout histogram
system.tol2bus.snoop_fanout::stdev                  0                       # Request fanout histogram
system.tol2bus.snoop_fanout::underflows             0      0.00%      0.00% # Request fanout histogram
system.tol2bus.snoop_fanout::0                      0      0.00%      0.00% # Request fanout histogram
system.tol2bus.snoop_fanout::1                  10375    100.00%    100.00% # Request fanout histogram
system.tol2bus.snoop_fanout::2                      0      0.00%    100.00% # Request fanout histogram
system.tol2bus.snoop_fanout::overflows              0      0.00%    100.00% # Request fanout histogram
system.tol2bus.snoop_fanout::min_value              1                       # Request fanout histogram
system.tol2bus.snoop_fanout::max_value              1                       # Request fanout histogram
system.tol2bus.snoop_fanout::total              10375                       # Request fanout histogram
system.tol2bus.reqLayer0.occupancy            6934500                       # Layer occupancy (ticks)
system.tol2bus.reqLayer0.utilization              1.0                       # Layer utilization (%)
system.tol2bus.respLayer0.occupancy           8005488                       # Layer occupancy (ticks)
system.tol2bus.respLayer0.utilization             1.1                       # Layer utilization (%)
system.tol2bus.respLayer1.occupancy           6061598                       # Layer occupancy (ticks)
system.tol2bus.respLayer1.utilization             0.9                       # Layer utilization (%)

---------- End Simulation Statistics   ----------
