# Supplementary material for: An efficient control flow validation method using redundant computing capacity of dual-processor architecture
Source: PLoS One. 2018 Aug 1;13(8):e0201127. doi: 10.1371/journal.pone.0201127 (PMC6070227; doi:10.1371/journal.pone.0201127)
Supplement: S2 File — (ZIP) [file pone.0201127.s013.zip]

Archive with 6 entries (5 files):
- part of code/
- part of code/CFG_memory.hh
- part of code/CFG_Scheduer.hh
- part of code/iew_impl.hh
- part of code/pre_process_code1.zip
- part of code/pre_process_code2.zip
