# Supplementary material for: An efficient control flow validation method using redundant computing capacity of dual-processor architecture
Source: PLoS One. 2018 Aug 1;13(8):e0201127. doi: 10.1371/journal.pone.0201127 (PMC6070227; doi:10.1371/journal.pone.0201127)
Supplement: S2 File — (ZIP) [file pone.0201127.s013.zip › part of code/CFG_memory.hh]

/*
* Copyright VLSI lab Tianjin University
* All rights reserved
*
*
* Authors: Qingran Wang
* 2017.03.01
*/

#include <iostream>
#include <list>
#include <queue>
#include <set>
#include <vector>

#include "arch/types.hh"
#include "base/statistics.hh"
#include "config/the_isa.hh"
#include "cpu/o3/comm.hh"
#include "cpu/o3/cpu_policy.hh"
#include "cpu/o3/scoreboard.hh"
#include "cpu/o3/thread_state.hh"
#include "cpu/activity.hh"
#include "cpu/base.hh"
#include "cpu/simple_thread.hh"
#include "cpu/timebuf.hh"
#include "params/DerivO3CPU.hh"

#include "debug/CFG.hh"

#include "stdio.h"

#define Max_entry  100

#ifndef __CFG_Entry__
#define __CFG_Entry__

struct Entry{
	uint8_t current_pc_e;
	uint8_t branch_pc_e;
	uint8_t current_pc_hash_e;
	uint8_t branch_pc_hash_e;
};

/*
Ô­Ìø×ªÐÅÏ¢
0x813e to 0x8132
0x8138 to 0x8142
*/

/*This is an extra memory block which contains all the static analysesed CFG entries */
class CFG_Memory{
public:
	/*ÓÃÀ´±íÊ¾µ±Ç°µÄCFG_memoryÖÐ×Ü¹²´æ´¢ÁË¶àÉÙ±ê×¼µÄCFGµÄentry*/
	int cfg_number = 0;

	/*ÕâÊÇÒ»¸ö±íÊ¾·Ã´æµÄ¼Ä´æÆ÷£¬ÓÃÀ´µ±Ö¸ÕëÓÃ*/
	int pointer_reg;

	//The staric cfg entried we need 
	Entry static_cfg[Max_entry];

	CFG_Memory(){
		format_cfg();
	}

	~CFG_Memory() {}

public:
	/*³õÊ¼»¯·ÃÎÊ¼Ä´æÆ÷*/
	void reset(){
		pointer_reg = 0;
	}

private:
	//Original staticlly analysesed cfg entry 
	uint32_t orig_static_cfg[Max_entry][2] = {
		{ 0x0000813e, 0x00008132 },
		{ 0x00008138, 0x00008142 } };


	//This function is used to generate hash value
	uint8_t static_hash_gen(uint32_t ori_cfg){
		if (!ori_cfg)// printf("addr do not have value!\n");

		uint8_t ori_bit0_31[4];

		for (int i = 3; i >= 0; i--)
			ori_bit0_31[i] = ori_cfg >> (8 * i);

		/*hash value is generated from those four 8bits parts*/
		uint8_t hash = 0x05;  //Daniel J.Bernstein's hash function
		for (int i = 0; i < 4; i++)
			hash = ((hash << 3) + hash) + ori_bit0_31[i];  //we change the argument 5 to 3
		return hash;
	}

private:
	/*This function can transfer the orig_static_cfg_info to formal cfg format*/
	void format_cfg(){

		//ÏÈ¼ÆËã³öÀ´µ±Ç°×Ü¹²´æ´¢ÁË¶àÉÙÌõCFGÐÅÏ¢
		bool flag = true;
		for (int i = 0; (i < Max_entry) && flag; i++){
			for (int j = 0; j < 2; j++){
				//cout<<arry[i][j]<<" ";
				if (orig_static_cfg[i][j] == 0){
					flag = false;
					break;
				}
			}
			if (flag)
				cfg_number++;
			else
				break;
		}

		printf("cfg_num is %d.\n",cfg_number);

		for (int i = 0; i < cfg_number; i++)
		{
			//The address in the CFG entry is the lowest 8bits
			static_cfg[i].current_pc_e = orig_static_cfg[i][0];
			static_cfg[i].branch_pc_e = orig_static_cfg[i][1];
			//generate the hash value 
			static_cfg[i].current_pc_hash_e = static_hash_gen(orig_static_cfg[i][0]);
			static_cfg[i].branch_pc_hash_e = static_hash_gen(orig_static_cfg[i][1]);
		}
	}
};

#endif
