# Supplementary material for: An efficient control flow validation method using redundant computing capacity of dual-processor architecture
Source: PLoS One. 2018 Aug 1;13(8):e0201127. doi: 10.1371/journal.pone.0201127 (PMC6070227; doi:10.1371/journal.pone.0201127)
Supplement: S2 File — (ZIP) [file pone.0201127.s013.zip › part of code/CFG_Scheduer.hh]

/*
* Copyright VLSI lab Tianjin University
* All rights reserved
*
*
* Authors: Qingran Wang
* 2017.02.27
*/

#include <iostream>
#include <list>
#include <queue>
#include <set>
#include <vector>

#include "arch/types.hh"
#include "base/statistics.hh"
#include "config/the_isa.hh"
#include "cpu/o3/comm.hh"
#include "cpu/o3/cpu_policy.hh"
#include "cpu/o3/scoreboard.hh"
#include "cpu/o3/thread_state.hh"
#include "cpu/activity.hh"
#include "cpu/base.hh"
#include "cpu/simple_thread.hh"
#include "cpu/timebuf.hh"
#include "params/DerivO3CPU.hh"
#include "CFG_memory.hh"

#include "debug/CFG.hh"

using namespace std;

/**
*µ÷¶ÈÆ÷Àà£¬ÔÚÒ»¸öCPUÖÐ¶ÔÁíÒ»¸öCPUµÄ¶¯×÷ºÍÐÐÎª½øÐÐ¼à¿Ø£¬²¢µ÷¶ÈÇ©ÃûµÄ¶¯×÷
*/
template <class Impl>
class Scheduer{

/*Ò»Ð©±äÁ¿*/
public:
	typedef typename Impl::O3CPU O3CPU;
	//typedef typename Impl::DynInstPtr DynInstPtr;
	/*Ö¸Ïòµ±Ç°µÄÂÒÐò´¦ÀíÆ÷*/
	O3CPU *cpu;
	/*Ö¸ÏòÁíÒ»¸öÂÒÐò´¦ÀíÆ÷*/
	O3CPU *other_cpu;
	/*µ±Ç°´¦ÀíÆ÷µÄID*/
	int cpu_ID;
	/*ÔÚÈ¡Ö¸Ê±Êä³öÁ½¸öID£¬ÓÃÀ´×öÁ½¸ö´¦ÀíÆ÷Ö®¼äµÄÇø·Ö*/
	bool print_flag;
	/*ÓÃÀ´´æ´¢µ±Ç°´ý´¦ÀíµÄÌø×ªÌõÄ¿*/
	vector<Entry> stack;
	/*ÓÃÀ´´æ´¢ÒÑ¾­ÑéÖ¤³É¹¦µÄÌõÄ¿*/
	vector<Entry> success_stack;
	/*¶¨ÒåÒ»¸öÓÃÀ´´æ´¢¾²Ì¬CFGÐÅÏ¢µÄ´æ´¢µ¥Ôª*/
	CFG_Memory cfg_memory;

	double ins_num = 0;
	double misbranch_num = 0;
	double mem_ref_inst = 0;


/*Ò»Ð©º¯Êý·½·¨*/
public:
	/*¼ì²éÒ»¸öEntryÊÇ·ñ´æÔÚÔÚstackÖÐ*/
	bool entry_in_stack(Entry entry){
		if (stack.size() == 0)
			return false;
		for (int i = 0; i < stack.size(); i++){
			if (stack.at(i).branch_pc_hash_e == entry.branch_pc_hash_e &&
				stack.at(i).current_pc_hash_e == entry.current_pc_hash_e)
				return true;
		}
		return false;
	}

	/*¼ì²éÒ»¸öEntryÊÇ·ñ´æÔÚÔÚsuccess_stackÖÐ*/
	bool entry_in_success_stack(Entry entry){
		if (success_stack.size() == 0)
			return false;
		for (int i = 0; i < success_stack.size(); i++){
			if (success_stack.at(i).branch_pc_hash_e == entry.branch_pc_hash_e &&
				success_stack.at(i).current_pc_hash_e == entry.current_pc_hash_e)
				return true;
		}
		return false;
	}

	/*ÓÃÀ´´´½¨Ò»¸öÐÂµÄÌõÄ¿£¬²¢¼Óµ½stackÖÐ*/
	bool creat_entry(Addr src_addr, Addr dest_addr){

		Entry new_entry;

		/*	hash function
		*	generate both the current pc value and the the branch pc hash value,
		*	also generate the lowest 8 bits address
		*/
		if (!src_addr && !dest_addr) printf("Panic:both pc has no value!\n");

		uint8_t src_bit0_31[4];
		uint8_t dest_bit0_31[4];

		for (int i = 3; i >= 0; i--){
			src_bit0_31[i] = src_addr >> (8 * i);
			dest_bit0_31[i] = dest_addr >> (8 * i);
		}
		
		//we got the lowest 8 bits
		new_entry.current_pc_e = src_addr;
		new_entry.branch_pc_e = dest_addr;

		/*hash value is generated from those four 8bits parts*/
		uint8_t hash = 0x05;  //Daniel J.Bernstein's hash function
		for (int i = 0; i < 4; i++)
			hash = ((hash << 3) + hash) + src_bit0_31[i];  //we change the argument 5 to 3
		new_entry.current_pc_hash_e = hash;  //we got the hash value

		hash = 0x05;
		for (int i = 0; i < 4; i++)
			hash = ((hash << 3) + hash) + dest_bit0_31[i];  //we change the argument 5 to 3
		new_entry.branch_pc_hash_e = hash;

		/*¼ì²éµ±Ç°ÐÂ´´½¨µÄEntryÊÇ·ñÔÚ¶ÓÁÐstackÖÐ´æÔÚ£¬Èç¹û´æÔÚÔò²»ÈëÕ»£¬Èç¹û´æÔÚÔòÈëÕ»*/
		if (!entry_in_stack(new_entry) && !entry_in_success_stack(new_entry)){
			stack.push_back(new_entry);
			return true;
		}
		else{
			return false;
		}
	}

	/*ÓÃÀ´ÅÐ¶Ïµ±Ç°µÄÏµÍ³×´Ì¬ÄÜ·ñÂíÉÏ´¦ÀíÑéÖ¤³ÌÐò*/
	bool handle(ThreadID tid){
		/*Ê×ÏÈÅÐ¶ÏactivityRecorderÊÇ·ñÎª¿Õ*/
		if (other_cpu->activityRec_empty()){
			DPRINTF(CFG, "CPU %d's activityRec is empty!\n", other_cpu->_cpuId);
			trigger(tid);
			return true;
		}
		else{
			DPRINTF(CFG, "CPU %d's activityRec is busy\n", other_cpu->_cpuId);
		}
		/*ÔÙÅÐ¶ÏÃ¿Ò»¸ö½×¶ÎÊÇ·ñ¿ÉÐÐ*/

		return true;//ÁÙÊ±Ð´µÄ
	}

	/*ÓÃÀ´¿ìËÙ±È½ÏÁ½¸öentryµÄÄÚÈÝ*/
	bool inter_compare(Entry rule, Entry todo){
		//It is true when the current_pc and the branch pc is equal
		if (rule.current_pc_e == todo.current_pc_e && rule.branch_pc_e == todo.branch_pc_e)
			return true;
		else
			return false;
	}

	bool trigger1(){
		if (stack.empty()){
			return false;
		}
		return true;
	}

	/*ÆäËû½×¶ÎµÄ´¥·¢Æ÷µ÷ÓÃµÄ·½·¨£¬±íÊ¾µ±Ç°µÄ¼¸¸ö½×¶ÎÊÇ¿ÉÒÔ¶ÔÇ©Ãû½øÐÐ´¦ÀíµÄ£¬´¥·¢µ±Ç°µÄstakÊÇ·ñÓÐÐèÒª´¦ÀíµÄ³ÌÐò*/
	void trigger(ThreadID tid){
		if (stack.empty()){
			//DPRINTF(CFG, "CPU %d don't need to handle any entry.\n", cpu->_cpuId);
			/*ÔÙ´¥·¢ÁíÒ»¸öCPUµÄ´¦Àí*/
			/*if (!other_cpu->cfg_scher.stack.empty()){
				other_cpu->cfg_scher.trigger();
			}*/
				

			//return false;
		}
		else{
			Entry entry = stack.back();
			stack.pop_back();

			/*ÉèÖÃÏµÍ³×´Ì¬£¬ÉèÖÃÎª´¦ÀíÁËÒ»ÌõÖ¸ÁîËù´øÀ´µÄÏµÍ³¿ªÏú*/
			cpu->numCycles++;
			cpu->committedInsts[tid]++;

			/*½«µ±Ç°µÄEntryºÍ´æ´¢ÔÚCFG_memoryÖÐµÄÊý¾Ý½øÐÐ±È½Ï*/
			int before = 0;
			int count = 0;

			/*	±È½ÏµÄ²ßÂÔÊÇ£ºÏÈÕÒµ½µ±Ç°pc hashÖµÒ»ÑùµÄÌõÄ¿£¬ÔÙ±È½Ïbranch pcµÄhashÖµ£¬Èç¹ûÒ²Ò»Ñù£¬½«count++£¬Èç¹û´ËÊ±µÄcount>1µÄ»°£¬È¡³öbefore
			*	ÖÐµÄÎ»ÖÃ£¬Ò»Ò»±È½Ïµ±Ç°µØÖ·ºÍÄ¿±êµØÖ·µÄºó°ËÎ»£¬ÕÒ³öÍêÈ«ÏàÍ¬µÄÄÇÒ»¸öÌõÄ¿£¬Èç¹ûÄÜÕÒµ½£¬³ÌÐòÍË³ö£¬·µ»Øok£¬Èç¹ûÁ½¸ö¶¼²»ÊÇ£¬Ôò½«count
			*	ÖÃ0£¬beforeÇå¿Õ£¬¼ÌÐøÏòÏÂ±È½Ï¡£µ±Êý×é±éÀú½áÊøÖ®ºó£¬ÈôcountÈÔÈ»Îª0£¬Ôò±íÊ¾²éÕÒÊ§°Ü£¬·µ»Ø±È½ÏÊ§°ÜµÄÐÅºÅ¡£
			*/
			/*Ê×ÏÈÒªÇé¿ö¼ÄÖ¸Õë¼Ä´æÆ÷ÖÐµÄÖµ*/
			cfg_memory.reset();

			for (; cfg_memory.pointer_reg < cfg_memory.cfg_number; cfg_memory.pointer_reg++){

				//has the same current_pc_hash(8 bits) and branch_pc_hash(8 bits)
				if (entry.current_pc_hash_e == cfg_memory.static_cfg[cfg_memory.pointer_reg].current_pc_hash_e &&
					entry.branch_pc_hash_e == cfg_memory.static_cfg[cfg_memory.pointer_reg].branch_pc_hash_e){
					count++;
					if (count > 1){
						//ÏÈ±È½ÏÇ°Ãæ´æ´¢µÄÐÅÏ¢
						if (inter_compare(entry, cfg_memory.static_cfg[before])) break;
						else{
							count--;
							before = cfg_memory.pointer_reg;
						}

						//ÔÙ±È½Ïµ±Ç°´æ´¢µÄÐÅÏ¢
						if (inter_compare(entry, cfg_memory.static_cfg[cfg_memory.pointer_reg])) break;
						else{
							count--;
							before = 0;
						}
					}
					else {
						before = cfg_memory.pointer_reg;
					}
				}//if end

			}//for end
			if (count == 0){
				DPRINTF(CFG,"Error:Entry:(%x to %x) is invalid!\n",entry.current_pc_e,entry.branch_pc_e);
			}
			else{
				DPRINTF(CFG, "Entry:(%x to %x) is correct!\n", entry.current_pc_e, entry.branch_pc_e);
				success_stack.push_back(entry);
				//DPRINTF(CFG, "The inst num is %f and mis num is %f and rate is %f\n", ins_num, misbranch_num, misbranch_num / ins_num);
				DPRINTF(CFG, "The inst num is %f and men_ref is %f and rate is %f\n", ins_num, mem_ref_inst, mem_ref_inst / ins_num);
			}//continue

			//return true;
		}
	};


	//´òÓ¡Ò»Ð©Êä³öÐÅÏ¢
	void show(){
		DPRINTF(CFG, "This is a Scheduer!\n");
	};

	//ÓÃÀ´ºÍÁíÒ»¸öCPU½øÐÐ½»Á÷
	void communicate(){
		int i;
		for (i = 0; i < cpu->cpuList.size(); i++){
			if (cpu->cpuList.at(i)->_cpuId != cpu_ID){
				other_cpu = (O3CPU *)cpu->cpuList.at(i);
				DPRINTF(CFG, "My CPU ID is %d and the other CPU's CPU ID is %d\n", cpu_ID, cpu->cpuList.at(i)->_cpuId);
			}
		}
	};

};
